# Supplementary material for: Vancomycin-induced gut microbial dysbiosis alters enteric neuron–macrophage interactions during a critical period of postnatal development
Source: Front Immunol. 2023 Oct 12;14:1268909. doi: 10.3389/fimmu.2023.1268909 (PMC10602895; doi:10.3389/fimmu.2023.1268909)
Supplement: Supplementary file 13 [file Table_3.xlsx]

## Sheet: Sheet1
Top features	Cluster 1	Cluster 1 p-value	Cluster 1 fold change	Cluster 2	Cluster 2 p-value	Cluster 2 fold change	Cluster 3	Cluster 3 p-value	Cluster 3 fold change	Cluster 4	Cluster 4 p-value	Cluster 4 fold change	Cluster 5	Cluster 5 p-value	Cluster 5 fold change	Cluster 6	Cluster 6 p-value	Cluster 6 fold change	Cluster 7	Cluster 7 p-value	Cluster 7 fold change	Cluster 8	Cluster 8 p-value	Cluster 8 fold change	Cluster 9	Cluster 9 p-value	Cluster 9 fold change	Cluster 10	Cluster 10 p-value	Cluster 10 fold change	Cluster 11	Cluster 11 p-value	Cluster 11 fold change
1	C1qa	9.00053e-269	3.69845	Fcgr2b	0	6.83532	Edf1	1.65572e-70	1.53034	Sla2	0	91.0197	Aqp4	0	15.0631	Vit	0	134.662	Chchd10	1.43083e-51	2.80076	Hbb-bt	0	1035.12	Mcpt2	0	195.875	Gdf5	0	523.924	Flt3	0	41.2176
2	C1qb	4.14052e-261	3.68295	Slc15a3	0	6.81164	Scp2	1.61399e-63	1.55019	Cd160	0	86.7871	Cyp2c68	0	14.1422	Rtl3	0	66.1235	Krt8	2.50887e-49	2.94348	Alas2	0	984.198	Mcpt1	0	170.902	Rims1	0	378.012	Cd209a	1.69968e-293	80.2556
3	C1qc	2.80537e-232	3.59059	Cd86	0	6.62194	Myl12b	7.57126e-62	1.61561	Cd3d	0	80.585	Ripk4	0	12.4125	Medag	0	58.7181	Stard10	3.02697e-49	2.84142	Hba-a2	0	549.43	Ms4a2	0	114.983	Npy4r	0	183.378	Siglecg	3.54542e-271	40.8881
4	Pf4	6.65843e-191	4.21566	C3ar1	0	6.53431	Gnb1	8.90956e-61	1.55909	Cd7	0	78.2944	Edn2	0	12.0671	Nrk	0	57.3124	Cystm1	1.92656e-48	2.55882	Hba-a1	0	525.667	Mcpt9	0	86.962	Optc	0	158.99	Ryr1	2.14818e-262	45.4328
5	Apoe	8.35424e-174	3.46817	Cybb	0	6.50508	Lgals4	1.04665e-60	4.07389	Cd3g	0	78.1402	Lrrc26	0	11.3288	Serping1	0	53.0689	Krt18	6.21214e-47	3.03009	Snca	0	164.37	Tph1	0	65.1055	Myh11	0	158.423	H2-Ob	1.15526e-239	20.9536
6	Tyrobp	1.66551e-171	3.05491	Mrc1	0	6.3261	Srrm2	3.77107e-59	1.62973	Cd3e	0	70.9497	Ttr	0	11.2463	Lvrn	0	52.786	Lgals4	1.73322e-46	2.70212	Hbb-bs	4.09542e-212	615.099	Gata2	0	60.3281	Nipal4	0	142.667	H2-DMb2	1.12616e-209	19.8604
7	Aif1	3.54173e-170	4.60151	Ifi207	0	5.929	Ndufb10	4.86492e-59	1.51144	Trbc2	0	70.0507	Gjb1	0	11.1814	Dcn	0	51.2215	Cldn7	7.50071e-45	2.45521	Ube2l6	4.87393e-170	17.4948	Trdv4	0	51.8137	Synm	0	142.069	Htr7	2.97883e-205	128.243
8	Fcer1g	6.5738e-136	2.87869	C5ar1	0	5.50681	Hnrnpdl	1.05734e-58	1.53273	Trbc1	0	68.22	Aadac	0	11.051	Pi15	0	49.9807	Krt19	1.83349e-44	2.57588	Gypa	3.85422e-142	535.901	Gzmb	0	48.5156	Ckm	0	134.688	Phf11a	2.61081e-181	50.0149
9	Lyz2	4.00595e-101	2.31637	Csf1r	0	5.23163	Aamp	1.92625e-58	1.51335	Gimap3	0	66.686	Wfdc2	0	10.5762	Zim1	0	47.5144	2200002D01Rik	5.89146e-42	2.17198	Hbq1a	1.01413e-95	1300.56	Il4	0	41.1321	Actg2	0	132.241	Ciita	4.61711e-170	13.1068
10	Tmsb4x	2.75857e-89	2.99354	Ccr1	0	5.12349	Vdac2	3.78977e-58	1.51728	Ctsw	0	64.9957	Fgfbp1	0	10.5741	Dpt	0	47.333	Ckmt1	7.48501e-42	1.99497	Rec114	1.69413e-90	45.2151	Avil	0	39.2244	Des	0	125.857	Ifi205	7.09652e-150	37.109
11	Timm10b	1.90216e-87	1.51367	Lyz2	0	5.03109	Ndufb7	5.12693e-58	1.56969	Nkg7	0	64.6031	Cbs	0	10.1291	Sod3	0	46.2729	Dstn	2.35499e-40	1.99833	Bpgm	1.17958e-76	18.3738	Itgae	0	34.9413	Galr2	0	119.257	Btla	1.14209e-149	29.5844
12	Cops9	2.61985e-87	1.57035	Mpeg1	0	4.98636	Uqcrb	1.36262e-57	1.54384	Cd247	0	61.875	Cftr	0	10.1059	Fmo2	0	44.9346	Gpx2	1.45464e-39	3.39663	Slc4a1	1.13326e-66	585.843	Angpt1	0	33.9301	Tnnt2	0	111.711	Napsa	3.78567e-149	25.039
13	Atp6v0e	2.72708e-85	1.58828	Tbxas1	0	4.83583	Cox7a2	8.81783e-57	1.54221	Klrd1	0	57.8094	Cldn2	0	10.0665	Cpxm1	0	44.7666	Epcam	4.16377e-39	2.1855	Fam220a	8.72233e-63	9.16823	Cyp11a1	0	30.2048	Lmod1	0	110.503	Xcr1	1.87081e-147	108.41
14	Cwc15	1.41955e-83	1.5189	P2ry12	0	4.80399	Calm3	2.91549e-56	1.59227	Lck	0	57.7114	Cyp4f40	0	10.0297	Clec3b	0	44.5031	Phgr1	5.90448e-38	2.1263	Tent5c	2.60599e-62	5.3785	Phldb3	0	27.7557	Cnn1	0	108.414	Clec9a	3.73242e-139	83.6281
15	Polr2k	5.70402e-82	1.50605	Clec4a3	0	4.78681	Mrpl54	4.27416e-55	1.55171	Xcl1	0	57.2182	Clca3b	0	9.70161	Aebp1	0	44.4658	Csrp2	1.58182e-37	1.71309	Slc25a37	4.4762e-56	7.37371	Scin	0	27.7065	Synpo2	0	106.927	Gm14548	2.63369e-134	38.4353
16	Vps29	2.71665e-79	1.55056	Stab1	0	4.71286	Uqcrq	5.94125e-55	1.53303	Ccl5	0	53.7653	Klk1	0	9.56674	Naalad2	0	43.9439	Spint2	2.71834e-36	1.88086	Spta1	3.99949e-51	240.358	Il1rl1	0	27.4467	Kcnmb1	0	103.384	Cd209d	8.14708e-133	22.8866
17	Ap2s1	4.61871e-78	1.51617	Fcgr1	0	4.47776	Etfb	7.22655e-54	1.54525	Il2rb	0	52.869	5330417C22Rik	0	9.56165	Efemp1	0	42.9985	S100g	4.71794e-36	2.68713	Paqr9	8.47377e-40	373.598	Pdcd1lg2	0	26.5295	Popdc2	0	100.278	Ccr2	2.69691e-129	11.8471
18	Rnasek	1.28101e-76	1.55168	Pld4	0	4.39924	Timm13	3.43444e-53	1.558	Skap1	0	51.6319	Creb3l4	0	9.51858	Cpz	0	42.7639	Oit1	3.82875e-35	1.97821	Isg20	3.75358e-38	7.10502	Itga2b	0	26.3203	A630023A22Rik	0	98.2186	Tnni2	4.83209e-129	12.9271
19	Mrpl23	6.12684e-76	1.55567	Adgre1	0	4.3677	Ghitm	5.40796e-53	1.57032	Sh2d2a	0	49.7863	D630039A03Rik	0	9.35213	Peg3	0	42.4763	Klf5	4.30505e-35	2.19507	Trim10	8.83972e-34	347.122	Cpa3	0	25.2436	Myocd	0	91.8824	Ltb4r1	1.38465e-126	16.5908
20	Lst1	1.09225e-74	3.94317	Cd33	0	4.27667	Ankrd11	4.28103e-52	1.50345	Zap70	0	48.6907	Hsd11b2	0	9.10612	Mfap5	0	42.1123	Rab25	7.35873e-35	2.7428	Ube2o	1.22524e-28	6.55388	Csf2rb2	0	22.7872	Fbxl22	0	90.7492	Adam8	2.77739e-125	11.441
21	Nedd8	2.13409e-74	1.50527	Ms4a6c	0	4.17865	Ndufs7	9.35729e-52	1.53714	Ms4a4b	0	48.0583	Foxa3	0	9.07495	Itm2a	0	41.2934	Mgst3	1.16626e-33	2.18144	Epb41	7.56832e-28	3.80999	Gfod1	0	21.6018	Pcp4	0	85.7575	Clec4b1	1.63716e-121	27.6326
22	Sh3glb1	2.33815e-73	1.50967	Clec4a1	0	4.09297	Atp5d	2.01433e-51	1.60508	Tcf7	0	43.6732	Gsdmc4	0	9.05663	Gxylt2	0	41.1274	Cldn3	2.6777e-33	2.06952	Fech	2.37527e-20	3.67902	Kit	0	19.5074	Ryr2	0	81.681	Ear2	3.0654e-120	29.8136
23	Hsbp1	3.68977e-72	1.50798	Lrrc25	0	3.93819	Eif3d	2.41093e-51	1.561	Gimap8	0	42.8905	Foxq1	0	8.82046	Fbn1	0	39.3173	Ajap1	8.0894e-31	43.9239	Isca1	1.24308e-18	2.86281	Slc18a2	0	18.7351	Nefl	0	80.7981	Snx22	3.60657e-113	211.104
24	Trmt112	5.64041e-72	1.63305	Igsf6	0	3.92207	Sri	2.6436e-51	1.52995	Trac	0	42.5351	Gstm3	0	8.55847	Lgi2	0	38.5623	Sfn	2.05716e-30	2.43577	Apol11b	1.48438e-18	115.472	Cd244a	0	18.5609	Pln	0	76.3734	Kmo	7.72885e-113	12.635
25	Nmt1	2.08994e-71	1.67466	Unc93b1	0	3.90197	Dusp11	8.76403e-51	1.5289	Gimap4	0	39.3798	Tstd1	0	8.5478	Col3a1	0	38.3332	Tspan1	3.81356e-30	1.94358	Rsad2	4.75456e-16	1.70352	Rab44	0	18.0031	Sh3bgr	0	75.5418	H2-Oa	1.078e-111	19.2177
26	Snrpb2	8.04094e-71	1.5264	Slc11a1	0	3.87022	Uqcr10	1.45167e-50	1.57178	Cd2	0	38.6185	Kcnk1	0	8.47846	Rspo1	0	37.7144	2610528A11Rik	4.06402e-30	2.11246	Mkrn1	1.03684e-13	4.03958	Mcpt4	0	13.212	Rbpms2	0	68.2873	Lmo1	1.1799e-111	19.2293
27	Ms4a7	1.95893e-70	3.70722	Cd68	0	3.83203	Atf4	1.81002e-50	1.60819	Ppp1r16b	0	36.1472	Gsta1	0	8.36808	Penk	0	37.2141	Hmgcs2	2.50915e-29	2.93922	Tspo2	4.85968e-13	12.6262	Il9r	2.8E-322	43.9298	Slc2a4	0	67.9967	Olfm1	4.87098e-108	13.0325
28	Eif1b	1.62886e-69	1.52709	Trem2	0	3.7956	Pdcd6	5.18169e-50	1.54491	Txk	0	35.412	Slc22a1	0	8.27107	Dlk1	0	36.9094	S100a10	4.70146e-29	1.5905	Epb42	2.15316e-09	46.2198	Npffr1	4.158185744524E-312	104.821	Jph2	0	67.6039	Wdfy4	9.42861e-108	17.1067
29	Rnaset2b	6.25737e-69	1.59542	Fcrls	0	3.75512	Slc38a2	7.03948e-50	1.52143	Gimap5	0	33.4318	St6galnac2	0	8.2005	Wt1	0	36.3523	Cdh19	9.33731e-29	20.5433	Marchf2	2.98151e-09	1.94167	Hs3st1	3.91701147609163E-310	28.2494	Sntg2	0	65.1205	Atp8b4	6.93662e-107	14.5024
30	Capzb	1.12634e-68	1.51917	Fcgr3	0	3.71471	Sdhb	8.97676e-50	1.64697	Ipcef1	0	31.1371	Oit1	0	7.95402	Col1a2	0	35.9886	Fbp2	1.02971e-28	2.81436	Ccndbp1	3.62981e-08	2.18294	Slc2a6	4.11558e-285	16.7151	Stum	0	53.5047	Ifitm6	3.22041e-101	11.4522
31	Dnajc19	1.29318e-68	1.56837	Bcl2a1b	0	3.68711	Mrps16	9.36791e-50	1.71406	Ltb	0	30.9919	Tmem236	0	7.9383	Ccdc80	0	35.9602	Gipc2	2.80309e-28	2.96843	Bnip3l	3.7613e-05	1.71908	Ccl17	1.86274e-283	13.5772	Wscd2	0	52.73	Cd300lg	6.91515e-99	15.6328
32	Atp6v1e1	1.36899e-68	1.52392	Ltc4s	0	3.67765	Eny2	9.55861e-50	1.63603	Gimap1	0	28.268	2610528J11Rik	0	7.92747	Mmp16	0	35.3037	S100a6	6.01651e-28	1.74309	AI593442	0.00155755	12.0476	Padi2	6.38839e-282	13.2459	Pgm5	0	51.907	Zfp366	1.73202e-96	30.2727
33	Med28	1.48496e-68	1.53251	C1qc	0	3.59802	Grpel1	1.00684e-49	1.50953	Ptprcap	0	25.6198	Gucy2c	0	7.86495	Arsi	0	35.2082	Ehf	6.27218e-28	2.18291	Syt14	0.0191667	3.25398	Gzmc	4.46684e-280	49.55	Syndig1	0	51.642	Tiam1	4.44426e-93	11.3251
34	Rpl10-ps3	2.60859e-68	1.61109	Cd300c2	0	3.56825	1810037I17Rik	1.80182e-49	1.78045	Gimap9	0	25.0269	Mt2	0	7.72415	Lum	0	35.1089	Id1	3.86823e-27	2.73128	Atcay	0.0212406	22.5658	Cma2	1.05869e-277	58.3553	Bves	0	51.2791	Slamf7	1.6089e-92	12.3333
35	Rap1a	3.36256e-68	1.53391	Pla2g7	0	3.48877	Ndufab1	1.99533e-49	1.53909	Septin1	0	23.4251	Tmem30b	0	7.71566	Col1a1	0	34.7865	Ppp1r1b	7.62406e-27	2.89939	Gm16867	0.0226437	2.4022	Cst7	1.91145e-275	14.9632	Pcp4l1	0	46.7815	St3gal5	5.95295e-92	12.2686
36	Pitpna	7.13169e-68	1.67618	Ms4a7	0	3.47672	Smim14	5.55924e-49	1.50855	Stat4	0	23.2331	Smim6	0	7.68122	Igfbp6	0	34.4572	Krt7	9.6799e-27	2.26866	Cdkl3	0.029152	1.51548	Hs6st2	3.56311e-269	17.5346	Adcy5	0	45.9	Bex6	1.52369e-90	89.3346
37	Psme1	2.19966e-67	1.53802	Ms4a6b	0	3.38945	Mdh1	1.07173e-48	1.71213	Gimap6	0	22.6009	Krtcap3	0	7.67448	Cd248	0	34.2281	Cdx1	1.03741e-26	2.75819	Pax4	0.0506629	79.6878	Poln	7.54044e-267	62.4278	Hspb7	0	44.2237	Wnt11	1.76236e-89	29.3565
38	Tomm6	2.50706e-67	1.5241	Clec4n	0	3.36333	Eif4a2	1.81476e-48	1.53495	Tbc1d10c	0	21.9104	Fut2	0	7.60911	Lrrc17	0	33.9782	Hbegf	1.23774e-25	2.45072	Cep76	0.0567408	1.9583	Sytl3	2.30569e-265	15.7171	Tspan2	0	44.0501	Cd209c	9.30789e-89	67.17
39	Cd74	4.72758e-67	2.47185	Ly86	0	3.3557	Tcf25	2.04142e-48	1.80898	Emb	0	20.604	Slc5a8	0	7.58047	Tmem45a	0	33.8444	Gjc3	1.62994e-25	29.0837	Amd2	0.0604285	2.3404	Csf2rb	5.40911e-265	19.0243	Cap2	0	41.8569	Pira2	1.42629e-88	12.672
40	Wdr83os	1.08794e-66	1.77746	Ms4a6d	0	3.17942	Slc25a3	2.52944e-48	1.59027	Tnfrsf18	0	19.583	Foxa2	0	7.5245	C1ra	0	33.0175	Car2	1.69552e-25	1.86272	Dthd1	0.0623632	5.55803	Sh2d1b1	2.06508e-250	12.7982	Pdlim3	0	41.6181	Klrk1	2.78055e-88	5.96313
41	Snx17	1.45603e-66	1.51013	Clec4a2	0	3.1695	Jpt1	3.1021e-48	1.62193	Ptpn22	0	18.6905	Elovl7	0	7.51116	Loxl1	0	32.586	Serpinb6a	1.93903e-25	1.87761	Ttk	0.0637381	3.64333	Gm973	7.91197e-250	60.9799	Cacna1c	0	41.0983	Irf4	3.06361e-86	19.1056
42	Akr1b3	1.51295e-65	1.66618	Lst1	0	2.91145	Eif6	3.10761e-48	1.6226	P2ry10	0	18.5037	Fermt1	0	7.47443	Col14a1	0	32.2399	Galnt13	2.38957e-25	15.8249	AK157302	0.064644	2.08847	Hdc	1.34035e-247	12.9633	Rbm24	0	39.5805	Tnip3	2.06404e-84	40.2867
43	Srsf9	6.2223e-65	1.79384	Spi1	0	2.8829	Eif2s2	9.68869e-48	1.906	Ets1	0	18.3114	Gsta3	0	7.4612	Svep1	0	32.2086	Tstd1	3.18406e-25	2.88051	Prxl2a	0.0912534	2.13157	Itk	6.86676e-246	11.8113	Hspb6	0	39.224	Traf1	1.28775e-82	15.5856
44	Cd52	1.13921e-64	2.07914	Aif1	0	2.78412	H2aj	1.1916e-47	1.51566	Selplg	0	10.8315	Chst4	0	7.45146	Pcolce	0	31.8683	Sox10	5.41527e-25	14.1487	Gm3604	0.11278	2.28222	Alox5ap	2.71305e-244	10.5071	Chrm2	0	38.1794	Map4k1	1.78158e-82	8.7669
45	Rex1bd	6.43394e-64	1.63499	Cd300a	5.1298E-319	3.26101	Tle5	2.12393e-47	1.7719	Itk	0	10.6989	Sycn	0	7.44839	Scara3	0	31.8386	Calml4	5.63654e-25	2.59209	Slc23a1	0.116485	3.81696	Hey1	8.9249e-244	29.9126	Mustn1	0	37.2905	Mcemp1	3.10242e-81	13.3747
46	Svbp	9.59149e-64	1.57115	Msr1	1.652674037E-315	4.44301	Eif4b	3.12163e-47	1.64572	Il2rg	0	8.47777	Ociad2	0	7.40337	Glt8d2	0	31.2634	Tcim	1.89553e-24	3.46062	Slc43a1	0.118865	1.93209	Lilr4b	1.14039e-242	10.7342	Pnck	0	37.04	Tnfsf9	6.97066e-80	22.9346
47	Pomp	1.35864e-63	1.69637	Sirpa	1.5240692584E-314	4.07792	Papola	3.54973e-47	1.60043	Cytip	0	8.23553	Cldn8	0	7.39026	Il33	0	30.9437	Cdc42ep5	4.22563e-24	2.40155	Rhd	0.119295	3.73553	Frmpd1	3.07794e-242	78.208	Hhatl	0	32.9739	Rnase6	1.24115e-78	8.82932
48	Ubl5	4.00918e-61	1.56692	Lgmn	3.6531431353486E-311	4.01339	Atp5g3	1.36108e-46	1.58848	Ikzf2	2.03E-322	15.9078	Tspan1	0	7.36786	Fndc1	0	30.6824	Prr15l	7.49338e-24	2.58339	9130019O22Rik	0.14768	2.68062	Tespa1	3.9479e-233	13.1819	Lims2	0	31.0214	Itgb7	2.87863e-78	7.43239
49	Lamtor4	5.20786e-60	1.76378	Adap2	4.9202248908118E-310	5.60958	Hdgf	8.2619e-46	1.61754	Gimap7	4.5E-321	75.532	Kcnq1	0	7.28665	Olfml1	0	30.5048	Nedd4	7.75523e-24	1.82075	Egf	0.16592	1.71171	Adgrg3	1.5859e-232	41.3451	Nexn	0	29.2648	Alox5ap	7.53325e-78	8.70915
50	Tsg101	8.30712e-60	1.52378	C1qa	1.54848e-307	3.5161	Ywhah	9.50541e-46	1.57564	Cd226	3.206E-320	56.8193	Ovol2	0	7.22584	Lama2	0	30.4915	Elf3	4.97989e-23	2.08769	Gm42517	0.170257	2.15304	Rgs18	4.85018e-231	12.05	Gnao1	0	28.2377	Mefv	3.98022e-76	14.5933
51	Epn1	2.40457e-59	1.53466	C1qb	6.94252e-306	3.52529	Slc25a5	1.12704e-45	1.55064	Prkch	1.19127803E-314	15.3978	Pigr	0	7.19011	Thbs3	0	29.7419	Sfrp5	5.66331e-23	12.9771	Myo3a	0.198482	2.11067	Fcer1a	5.17402e-230	69.7978	Speg	0	20.4307	Phf11b	5.26977e-76	8.17926
52	Atg3	4.06993e-59	1.55125	Cd83	1.36352e-303	6.45853	Zc3h15	1.81699e-45	1.79474	Lef1	1.6985759476E-314	63.6385	Tspan8	0	7.18524	C1s1	0	29.7301	Aldh1b1	8.23318e-23	2.72321	E2f2	0.229929	1.8259	Ifitm1	1.40397e-228	45.8672	Mrvi1	0	20.0307	Myo1g	1.32174e-73	7.64753
53	Rtcb	1.25326e-58	1.6786	Cd14	1.46835e-303	6.68867	Utp11	3.10341e-45	1.51632	Klk8	5.00489e-293	12.7711	Sox9	0	7.11036	Mmp23	0	29.4753	Vil1	8.4485e-23	2.53345	Vmn1r4	0.232517	1.92407	Atp8b5	2.05161e-225	16.5941	Hmcn2	0	18.7751	Pirb	1.84037e-73	5.15604
54	Snx3	1.38143e-58	1.85037	Ctss	1.95884e-300	3.21284	Ctdsp2	4.19062e-45	1.60107	Itgb7	9.48165e-289	6.98875	Kctd14	0	7.08088	Ecm2	0	29.0927	Kcna1	1.35344e-22	20.3308	Cyp4b1	0.248271	4.24729	Emilin2	2.82803e-222	11.0116	Adrb3	4.9E-324	76.014	Strip2	5.6237e-73	51.3805
55	Cenpx	1.40081e-58	1.76544	Itgam	3.52366e-300	4.40097	Tapbp	4.54139e-45	1.50468	Satb1	2.04524e-287	10.3017	Arhgef38	0	7.07822	Lpar4	0	28.7254	Smim6	1.4059e-22	2.65202	Gm10718	0.28783	2.31704	Car8	1.49139e-221	10.484	Hspb2	4.9E-324	22.9058	Gpr132	7.53342e-71	8.63552
56	Ccdc50	1.57435e-58	1.65054	P2ry6	1.57819e-296	4.57251	Eif4g2	4.8221e-45	1.65163	Cd37	7.8454e-287	7.30757	Acvr1c	0	7.0238	Mn1	0	28.5168	Foxd3	1.43526e-22	18.5307	Zfp169	0.288968	1.61454	Thsd4	1.10888e-218	13.5509	Hspb8	1.45537E-319	33.6727	Cacna1s	1.87135e-69	26.1725
57	Tmem179b	1.63546e-58	1.61026	Lair1	5.76198e-296	3.71465	Ndufs6	4.95951e-45	1.77334	Ikzf3	1.70812e-286	31.8016	Hao2	0	7.02273	Htra3	0	28.5119	Txn1	2.36314e-22	1.81982	Mamld1	0.290451	3.96469	Itgax	1.60099e-215	9.35424	Myom1	1.0462013E-317	20.4689	Clec4g	1.448e-67	94.0584
58	Sirt2	2.55298e-58	1.76661	Nlrp3	8.59954e-295	6.64926	Cox5b	5.33607e-45	1.58475	Hcst	8.87927e-279	13.8783	Pla2g10	0	6.94258	Adam12	0	28.3326	Zfp536	2.5139e-22	14.4408	Zfp420	0.334307	1.61771	Cd69	1.84381e-215	11.3675	Filip1	1.31850795E-316	31.7965	Wfdc17	1.88448e-67	7.54254
59	Snapc5	3.91021e-58	1.66387	Ptafr	1.4303e-291	4.39876	Ptbp3	1.01371e-44	1.64133	Il7r	1.47221e-276	43.888	Dsc2	0	6.91676	Vcan	0	27.8799	Misp	3.48488e-22	2.17723	Plscr2	0.336436	2.4829	Mctp1	1.71135e-213	13.1524	Kcnk3	6.11910674463457E-310	17.8642	Haao	2.35502e-67	12.8947
60	Tmem256	7.53131e-58	1.78472	Lacc1	1.03086e-290	6.43825	Nisch	1.33389e-44	1.59393	Serpinb6b	6.06978e-276	27.1827	Gpx2	0	6.86877	Ildr2	0	27.8665	Guca2a	3.56191e-22	2.46255	Tmem240	0.34581	2.6303	Cd274	4.32185e-211	9.52222	Abcc9	2.3584e-305	24.2716	Dna2	5.22922e-67	7.4411
61	Lamtor1	1.90047e-57	1.70524	Hck	4.85635e-290	3.46581	Mrpl24	1.46099e-44	1.67325	Cd96	1.01902e-272	24.5689	Gsdmc2	0	6.85163	Pdgfra	0	27.7725	S100a16	3.90691e-22	2.1174	Me3	0.397552	1.7104	Il13	1.39536e-208	20.1535	Bche	4.00648e-304	35.6912	S100a4	8.92794e-67	14.3404
62	Atp6v1g1	9.77213e-57	1.77864	Evi2a	1.15137e-289	3.63036	Zfp207	2.53022e-44	1.55051	Cd27	2.85027e-270	25.2719	Rasd1	0	6.80516	Adamts12	0	27.4953	Rit2	5.31156e-22	20.2696	Zfp977	0.409078	6.25835	Lat	1.78908e-206	11.5329	Kcnj8	7.20121e-299	28.1228	Klrb1b	2.27689e-64	6.35084
63	Smim4	8.03709e-56	1.51897	Slco2b1	1.83255e-285	3.44608	Ralbp1	4.34089e-44	1.55503	Vps37b	1.66626e-265	16.1775	Perp	0	6.77154	Fkbp14	0	27.4018	Lypd8	7.22067e-22	1.63904	Foxf2	0.437944	2.29869	Ctsg	7.31181e-206	34.8987	Dmpk	4.26109e-291	29.987	Ms4a4c	3.07156e-64	11.2311
64	Rab5c	1.17582e-55	2.03814	Tlr7	5.44121e-284	5.87999	Mat2a	4.88736e-44	1.58229	Gpr18	1.85379e-262	29.2623	Sdsl	0	6.76281	Ly6h	0	27.1588	Gpr37l1	8.48005e-22	7.93672	Myoc	0.46514	5.18694	Cd34	3.46822e-205	5.50053	Prkg1	6.57789e-289	21.0395	Pkib	3.08662e-64	9.45158
65	Cap1	1.27858e-55	1.69524	Hpgds	1.45768e-281	3.60357	Pkm	6.79751e-44	1.97201	Rinl	7.79357e-261	7.89563	Cldn3	0	6.68622	Col5a3	0	27.1396	Rasgef1c	1.14148e-21	18.8796	Ccdc116	0.465361	2.73986	Itgb7	1.95487e-204	8.76948	Mcam	2.5669e-287	14.678	Batf3	6.37994e-64	4.78962
66	Ciao2a	2.57782e-55	1.60747	H2-DMa	1.7884e-281	2.68988	U2af2	8.5843e-44	1.50017	Trat1	1.27332e-256	47.3971	Hmga2	0	6.65411	Adamts5	0	27.0756	Tst	1.14506e-21	2.12361	Bco1	0.489526	7.48185	Mcpt8	6.80888e-204	20.7967	Ppp1r1a	2.3177e-280	20.7021	Irf5	7.68325e-64	5.7062
67	Ftl1	1.58536e-54	2.63719	Ctsh	4.2418e-281	2.95161	Uqcrfs1	9.67984e-44	1.65571	Trgc1	1.52811e-251	81.2299	Pcbd1	0	6.62995	Igsf10	0	26.8118	Gpr17	1.33809e-21	25.4168	Gm48551	0.496902	3.93196	Clnk	5.95067e-203	15.5584	Plin4	1.11984e-279	61.895	Septin3	1.53315e-63	30.9808
68	Atp6v1f	2.03226e-54	1.74203	Ifi204	5.22362e-280	4.79966	Spag9	1.00113e-43	1.6313	Cyfip2	6.65858e-251	10.9284	Aldh1b1	0	6.44942	Sult5a1	0	26.8095	Hao2	1.35336e-21	2.65497	Tafa2	0.508421	5.96603	Als2	1.03678e-202	19.3957	Chrdl2	1.97877e-278	164.95	Ptafr	1.98575e-63	4.94678
69	Erp29	2.97273e-54	1.80728	Gpr34	1.32805e-278	3.66022	Rbm5	1.09466e-43	1.59984	Trgc4	1.85264e-249	93.5575	Cdcp1	0	6.44303	Adamts2	0	26.5149	Timp3	1.95574e-21	3.82067	Arhgef15	0.509917	2.12566	Spn	9.81473e-202	11.0693	Kcng1	1.36214e-275	330.15	Gpr141b	2.36088e-63	15.0802
70	Pnp	3.19218e-54	1.64819	Ccl12	1.25761e-277	4.25892	Ppp1cb	1.17276e-43	1.73346	Lax1	2.79991e-244	65.4216	Prss8	0	6.42041	Fbln1	0	26.4675	Ms4a8a	2.37292e-21	2.04553	S100a2	0.515313	15.6006	Gcnt1	1.72776e-200	8.76969	Foxp2	6.18089e-275	21.192	Cfp	4.31721e-63	7.68035
71	Rnaseh2c	2.58281e-53	1.72805	Pf4	1.98089e-275	3.12836	Sra1	1.35439e-43	1.61398	Cxcr6	8.2476e-244	40.7196	Mansc1	0	6.4157	Col5a1	0	26.4556	Prss32	4.78009e-21	1.90727	Ccdc24	0.534469	3.98516	Gpr171	2.89322e-200	10.9456	Gfra4	3.84756e-273	46.5609	H2-DMb1	1.80853e-62	8.79832
72	Rnaset2a	7.94834e-53	1.75594	Tm6sf1	1.61651e-271	3.20129	Epn1	1.38015e-43	1.51394	Cd69	5.67276e-233	7.28467	Rab25	0	6.39871	Tnxb	0	26.267	Fabp7	5.95907e-21	7.75909	Kif24	0.560802	2.94134	Samsn1	4.03535e-200	11.2431	Rgma	3.62896e-272	32.1926	Cd80	3.43633e-62	7.72709
73	Fth1	1.8306e-52	2.5099	Ptgs1	6.51057e-271	3.90635	Glrx5	2.41794e-43	1.62913	Gata3	7.31554e-233	51.6079	Sh2d4a	0	6.3928	Tnfrsf11b	0	25.7249	Selenom	6.52294e-21	1.67691	Ddo	0.675022	3.29018	B3galt5	1.94809e-198	8.48863	Psd	2.76655e-270	42.5662	Ccr7	1.85977e-61	12.6039
74	Ostf1	1.13434e-51	1.64232	Trf	2.58682e-270	3.26179	Fam32a	3.08064e-43	1.63369	Rhoh	9.16173e-233	7.86088	Plek2	0	6.39045	Mfap2	0	25.6977	Ncam1	8.78655e-21	6.12946	Diaph3	0.676579	1.58896	Pecam1	1.05695e-197	6.68354	Ctxn1	1.13082e-263	18.6744	Krt80	3.7528e-61	9.65734
75	Commd8	1.93763e-51	1.66602	Nrros	1.44997e-268	4.87752	Rbm42	3.89675e-43	1.57149	Acap1	5.13108e-230	7.5156	Ppp1r1b	0	6.33723	Rarres2	0	25.4159	Tspan8	1.02462e-20	2.03689	Nudt10	0.739559	2.04757	Gp1ba	4.25531e-196	46.9881	Ecscr	5.61551e-262	9.89523	Bcl2a1d	4.52319e-60	8.20962
76	Snap23	2.07338e-51	1.64113	Mef2c	7.89527e-267	3.50473	Ppp2r5c	4.29645e-43	1.62564	Septin6	1.94287e-228	10.6774	Aqp11	0	6.29413	Nkain4	0	25.1049	Smim22	1.04146e-20	2.01522	Zfp940	0.748103	1.67021	Prnp	3.42274e-194	18.0951	Brinp2	2.45831e-261	206.529	Ppm1m	5.37257e-60	7.39673
77	Hmox2	8.27337e-51	1.77722	Lmo2	5.5122e-261	3.03639	Mlf2	5.10603e-43	1.75665	Hsd11b1	5.91808e-221	31.3999	Gjb3	0	6.29113	Slit2	0	24.9845	Nans	1.33818e-20	2.21263	Pitx2	0.792208	2.27146	Tmem233	2.9185e-192	46.7153	Smtn	4.37709e-260	63.2964	Skint3	3.12856e-59	15.1772
78	Card19	1.76007e-50	1.7867	Ncf2	3.67763e-260	3.48344	Wdr1	9.55598e-43	1.55986	Ptprc	1.55599e-219	5.40132	Guca2a	0	6.28199	Col5a2	0	24.7829	Sult1d1	2.6605e-20	2.72076	Adora1	0.806556	2.35171	Cma1	6.08543e-186	1.59639	Mylk	6.42356e-259	89.8352	Havcr2	2.06564e-58	11.365
79	Smim27	4.09266e-50	1.63676	Apobec1	1.75198e-257	4.04131	Impdh2	1.06634e-42	1.5381	S1pr4	1.32141e-217	36.6786	Mgst2	0	6.27063	Twist2	0	24.6578	Ceacam1	3.47422e-20	2.2108	Nrxn1	0.807814	1.92907	Ubash3a	6.23773e-183	17.3598	Frem2	9.00744e-259	14.544	Cyp8b1	3.04427e-58	301.046
80	Pcbd2	6.70853e-50	1.62251	Pou2f2	1.19423e-256	5.37915	Ndufv2	1.35835e-42	1.75052	Trgc2	1.64494e-215	75.1591	Slc35g1	0	6.26387	Fzd4	0	24.6532	Atp5d	4.40873e-20	1.62819	Ism1	0.807897	1.58354	Tiam2	1.82126e-181	12.8789	Gm11627	4.20408e-256	17.0231	Plbd1	3.31463e-58	10.0174
81	Hprt	1.82203e-49	1.90928	Il10ra	6.51743e-256	5.12655	Ankrd17	1.3768e-42	1.51355	Rab37	3.46844e-214	11.4226	Pck1	0	6.25284	Adgrd1	0	24.3363	Uqcr10	4.43956e-20	1.66299	Csta1	0.820636	2.43033	Acap1	3.2398e-181	8.17599	Klhl23	3.35474e-253	24.0803	Itgax	9.7048e-57	4.32173
82	Cltc	3.90977e-49	1.63122	Ccrl2	3.73651e-255	5.97611	Wapl	1.41048e-42	1.61287	Rnf125	8.75063e-206	18.4651	Ihh	0	6.23716	Mgp	0	24.038	Ociad2	4.57704e-20	2.50552	Dbil5	0.849047	1.68502	Prkcb	3.57766e-174	8.81301	Ppp1r12b	4.08749e-253	38.6452	Jaml	1.81939e-56	7.81193
83	Agpat3	2.70169e-48	1.84768	Cxcl16	1.56107e-253	4.0669	Rala	1.54253e-42	1.706	H2-Q7	1.19969e-204	10.1262	Urah	0	6.23499	Col6a2	0	23.9507	Hes1	5.8417e-20	1.96746	Scn2b	0.860581	3.75439	Gmpr	8.69257e-172	9.02419	Ryr3	1.23967e-251	35.2932	Zbtb46	2.29902e-56	8.56072
84	Use1	2.95601e-48	2.15447	Gm6377	4.92058e-250	5.81708	Eif4g1	1.87877e-42	1.52282	Lat	2.06223e-204	10.5045	Acsm3	0	6.20259	Ptgis	0	23.9483	Gna11	7.21791e-20	2.50947	Elmod1	0.863731	1.50479	Ikzf2	1.11372e-171	5.4789	Lin7b	3.46393e-251	26.4425	Naaa	3.68669e-56	19.5284
85	Msrb1	1.98397e-47	1.70243	Bcl2a1a	3.18002e-248	4.22077	Ccni	2.78763e-42	1.84956	Grap2	1.32828e-202	18.9361	Ggt6	0	6.16896	Sulf1	0	23.9226	Dbi	7.26185e-20	2.12265	Vwc2	0.868461	1.64814	Tal1	3.75028e-166	17.8657	Foxf1	1.02205e-246	11.9452	Gng10	5.91228e-56	5.95598
86	Ccdc115	2.18424e-47	1.59692	Gatm	1.6394e-247	2.52332	Morf4l2	3.84239e-42	1.66213	Klrb1a	5.71687e-200	93.2598	Akr1c19	0	6.13562	Mfap4	0	23.7551	Ndufab1	1.276e-19	1.87649	Cnnm1	0.887595	2.45453	Ero1l	7.03966e-166	19.1382	Rgs5	1.38088e-245	19.0768	Mctp1	6.6502e-54	4.32102
87	Rnf13	8.25436e-47	1.56651	Tgfbi	9.07335e-246	2.57343	Sdha	4.53454e-42	1.75982	Gpr171	8.43837e-199	7.62793	Tmem139	0	6.12075	Ccn3	0	23.7347	Pigr	1.42256e-19	2.03499	Sh3rf3	0.911897	2.43913	Kcnn4	6.92753e-165	13.7818	Cav3	5.50058e-242	68.6219	Rasgrp4	1.15776e-53	6.08119
88	Smim8	1.22449e-45	1.50487	Hmox1	4.83255e-244	3.80634	Clint1	5.16959e-42	1.8403	Tespa1	1.07903e-197	7.4245	Hsd3b3	0	6.10556	Fam171b	0	23.6279	Tubb4b	1.78186e-19	2.06129	Cdkl1	0.937379	3.35116	Rhof	3.03625e-162	11.7591	Nkd1	1.17278e-241	17.0925	Alcam	8.38521e-53	5.06396
89	0610010K14Rik	1.40425e-45	1.97864	Lyn	1.01765e-243	3.36493	Cox7b	5.52183e-42	1.74822	Cd28	1.36093e-195	28.4279	Fxyd3	0	6.04755	Col6a3	0	23.5305	Atp5a1	2.74515e-19	1.54535				St6galnac5	3.9306e-162	22.9898	Enah	2.28762e-241	19.2718	Clec12a	1.02939e-52	5.09068
90	Nutf2-ps1	3.99041e-45	1.63896	Vsir	1.13527e-243	3.54128	Hnrnpr	6.61255e-42	1.55927	Rasal3	5.85585e-192	7.25891	Akr1c12	0	6.04336	Timp1	0	23.5149	Pglyrp1	2.92586e-19	1.74258				Ahr	2.09849e-161	12.3639	Gm13889	2.17169e-237	14.3037	Ccl22	3.57905e-50	36.3213
91	Ifnar2	7.26294e-45	1.60113	Mgl2	8.32795e-243	4.35157	Polr2f	7.78741e-42	1.73687	Stk17b	1.98751e-190	6.61789	Tfrc	0	6.02819	Fmo1	0	23.3492	Gmds	2.96995e-19	2.3809				Alox5	7.00735e-160	9.10167	Msrb3	1.8788e-233	16.5956	Shtn1	1.04388e-49	4.55942
92	Cnpy3	8.0622e-45	1.52929	Plek	2.49355e-242	3.35097	Tut7	1.14239e-41	1.51646	Cd8a	1.09127e-188	78.3114	Smim31	0	6.02643	Sparc	0	23.2435	Tm4sf20	3.15354e-19	1.99141				P2rx1	8.09929e-159	10.8149	Pitx1	2.89941e-231	19.2908	Cytip	7.15736e-49	6.84383
93	Vps26a	1.54219e-44	1.66009	Ctsc	5.85726e-242	4.30605	Krt8	1.37657e-41	3.35673	Klrb1c	9.41656e-186	39.9109	Marveld3	0	6.00065	Plat	0	23.0934	Tsc22d1	4.32794e-19	1.91959				Napsa	5.47182e-158	3.60387	Bag2	9.81103e-229	23.1728	Zp1	1.95248e-48	91.5629
94	Zwint	2.12779e-44	1.58848	Mafb	2.25311e-241	4.38088	S100a13	1.41798e-41	2.07386	Sell	1.25987e-185	34.5195	Guca2b	0	5.94731	Sema3d	0	23.0837	Noxo1	5.57251e-19	3.17419				Grm6	1.74104e-155	117.3	Cacnb2	1.36358e-228	39.7524	Itgb2	5.35049e-48	3.80362
95	Sdcbp	7.51555e-44	1.55802	Abca1	5.46214e-241	5.42791	Ndufs3	1.56498e-41	1.59265	Smad7	4.22391e-184	5.96901	Serinc2	0	5.9351	Akap12	0	22.9163	Serpinb1a	5.94003e-19	1.72391				Runx3	2.8038e-155	9.22219	Hspb1	6.84136e-226	27.2388	Fgd2	8.73566e-47	3.2791
96	Psmd10	7.88209e-44	1.52869	Il6ra	6.12732e-241	4.37659	Aph1a	1.93167e-41	1.51524	Rac2	2.74861e-182	4.70392	Degs2	0	5.92393	Flrt2	0	22.8192	Atp5g3	6.54196e-19	1.65661				4932438H23Rik	1.93813e-153	37.6869	Sorbs1	1.72373e-225	19.7523	Il1r2	1.06714e-46	5.29418
97	Bmp2k	1.05649e-43	1.55911	Lilra5	1.10371e-240	4.38628	Gadd45gip1	2.0987e-41	1.50159	Fxyd5	8.34745e-182	3.27779	Fam241b	0	5.79654	Cdh11	0	22.7408	Gfra1	8.65691e-19	9.36358				Apol9b	1.96122e-153	17.0353	Kcnma1	1.51886e-224	20.2108	Fmnl1	2.10675e-46	3.99228
98	Nubp1	2.45622e-43	1.73173	Gmfg	4.25195e-239	2.27126	Mrpl14	2.21133e-41	1.64523	Trgv2	8.46735e-182	288.408	Slc5a1	0	5.77357	Slc16a2	0	22.5909	Mapk13	9.73437e-19	2.00309				Chad	1.97454e-153	33.9781	Dact3	6.30012e-221	15.8062	Evi2	4.6177e-46	4.69676
99	Gltp	8.42681e-43	1.68529	Cyth4	1.59967e-238	2.70838	Mdh2	2.46879e-41	1.72606	Runx3	2.2824e-181	3.70626	Ugt2b34	0	5.7685	Cdkn1c	0	22.4039	Atp5j	2.09181e-18	1.61646				Dapp1	1.57913e-152	10.4544	Mtss2	5.18782e-220	17.3912	Ctnnd2	6.17313e-46	10.3236
100	Dpysl2	1.82996e-42	1.51895	Milr1	7.76245e-236	3.51303	Atp5o	2.82319e-41	1.7834	Ly6c2	4.00571e-180	21.7367	Bspry	0	5.71325	Adamts19	0	22.0635	Pcp4l1	7.66929e-18	3.74899				Nphs2	7.54807e-151	85.3655	Ppp1r14a	1.22438e-217	26.7208	Gm6377	6.63926e-46	3.71853
101	Dnajc24	4.66785e-42	1.5217	Maf	3.55266e-234	4.34711	Prrc2a	2.9739e-41	1.67573	Apol7e	6.67407e-180	45.1264	Cldn4	0	5.70734	Wnt5a	0	22.0403	Atp5b	7.9718e-18	1.56981				Pde1c	1.8937e-150	20.9979	Nacad	1.32625e-217	36.4147	Mcub	2.02924e-45	5.14883
102	Rnpep	4.68339e-42	1.81187	Pik3ap1	3.95899e-234	4.04897	Acin1	3.4108e-41	1.95208	Grap	1.53958e-177	6.18865	Tinag	0	5.68904	B3gnt9	0	21.9161	Anxa2	8.12719e-18	1.5211				Ccl1	2.60306e-149	75.7171	Tagln	1.53604e-216	119.998	Trpv2	2.03112e-45	4.54192
103	Mapkapk2	4.74742e-42	1.73928	Entpd1	2.98483e-233	3.17442	Ppp2r1a	3.8613e-41	1.74584	Bcl2l11	4.76059e-177	7.18333	Reep6	0	5.6434	Col6a1	0	21.8139	Crtac1	8.87651e-18	13.3873				Tmem273	3.1771e-149	5.86662	Kcnip4	1.54928e-216	56.9155	Selplg	2.80709e-45	3.44707
104	Stx12	1.03172e-41	1.61763	Tyrobp	5.54251e-233	2.50144	Ndufv1	5.41426e-41	1.51081	Ablim1	7.43277e-174	5.11143	Mgam	0	5.63911	Ebf1	0	21.4819	Hnf4a	1.06316e-17	2.47452				Il2rg	6.56046e-146	6.14302	Slc24a3	6.95742e-204	13.2697	Snx20	2.75577e-44	4.7465
105	Brk1	1.10108e-41	1.9687	Rasgef1b	2.32074e-231	5.65625	Frg1	5.89462e-41	1.50378	H2-Q6	3.50545e-173	12.1797	Hoxb9	0	5.6042	Mxra8	0	21.4761	Tjp3	1.31904e-17	2.57761				Arhgap6	1.21538e-144	8.72417	Grb14	3.26126e-203	17.4192	Pip4k2a	4.14774e-44	4.36533
106	Stard3nl	1.29865e-41	1.61929	Rab3il1	2.48295e-231	3.00674	Dbi	6.30937e-41	1.51195	Sp100	1.0155e-172	5.89057	Mgat4c	0	5.60002	Ptn	0	21.3841	Wfdc2	1.38e-17	2.72137				Slc45a3	2.15626e-144	8.85256	Mamdc2	4.02842e-203	19.3547	Rassf4	5.6937e-44	3.43817
107	Rap1b	1.75063e-41	1.67226	Cd84	1.48314e-229	4.62836	Gtf2b	6.55522e-41	1.51343	Dennd4a	1.22658e-171	3.69221	Cldn7	0	5.58588	Bicc1	0	21.2482	Pou3f1	2.72675e-17	10.9798				Card11	9.04686e-144	11.714	Fhod3	2.40559e-200	66.3085	Lrrc8c	5.7053e-44	5.37768
108	Snx6	3.08323e-41	2.0496	Tnf	1.98502e-228	7.32553	Ndufa10	6.69022e-41	1.75653	Samsn1	7.61088e-169	3.40507	Klf5	0	5.5719	Clec11a	0	21.2182	Phox2b	2.81001e-17	13.6632				Tnfrsf9	1.37024e-142	16.2233	Igsf9b	6.83105e-194	15.5522	H2-Eb1	9.44774e-44	10.7247
109	Trappc1	1.12902e-40	1.72024	Fyb	1.43291e-227	3.16235	Ssbp1	7.55131e-41	1.51394	Sh2d1a	4.39402e-165	48.4755	Pdzk1ip1	0	5.56757	Galnt16	0	21.1623	Cmtm5	3.11331e-17	6.88235				Cpne5	2.64405e-142	40.5891	Myl9	8.20571e-190	68.238	Clec10a	1.2024e-43	9.29192
110	Ctsa	1.46548e-40	1.60162	Serpinb8	2.7537e-227	6.28699	Phf3	7.57777e-41	1.61156	Fasl	4.50253e-164	44.7508	Gmds	0	5.56632	Ctsk	0	21.1542	Stk32a	3.52834e-17	8.74799				Rgs12	3.32764e-142	12.4025	Tinagl1	9.95788e-190	31.7472	Csf2rb	2.73472e-43	4.47921
111	Rhog	6.22969e-40	1.8038	Pla2g15	3.15978e-227	6.19635	Puf60	9.83571e-41	1.54375	Bin2	8.46013e-164	3.50902	Tmprss2	0	5.5624	Htra1	0	21.0629	Cycs	3.72094e-17	1.76312				Fgl2	3.35729e-140	6.99299	Mab21l2	9.32174e-188	12.0008	Cd70	5.06338e-43	132.014
112	Fam3c	8.09927e-40	1.5417	Rgs10	1.3369e-226	2.42525	Fam120a	1.20452e-40	1.81399	St8sia4	9.99702e-164	7.31136	Ehf	0	5.55959	Lox	0	20.9427	Cd24a	4.89248e-17	1.8958				Calca	8.62962e-140	21.7745	Itga1	2.61471e-186	21.3499	H2-Aa	6.88544e-43	10.5992
113	Pold4	1.01449e-39	2.07309	Cd36	6.62541e-226	4.75365	Yipf3	1.21767e-40	1.6081	Tbx21	2.13682e-163	59.9249	C2cd4b	0	5.55602	Pdpn	0	20.9063	Hadh	8.21667e-17	2.2523				Klk8	2.01271e-138	6.13388	Sparcl1	2.18245e-185	23.7915	Lilra6	1.75957e-42	22.2227
114	H2-Aa	1.36424e-39	2.43611	Tlr2	5.29238e-225	6.81261	Sars	1.44355e-40	1.83449	Srgn	6.32964e-163	2.82897	Cdx2	0	5.51355	Ar	0	20.8705	Agr2	1.30695e-16	1.6963				Stap1	5.32487e-138	6.34675	Epha7	2.92792e-185	23.0605	H2-Ab1	2.14285e-42	11.9223
115	Mthfs	2.2739e-39	1.72412	Abhd12	2.13036e-224	3.30135	Spag7	2.04965e-40	1.55069	Pde7a	5.34865e-161	6.91093	Mecom	0	5.49712	Mest	0	20.868	Hoxb13	1.38721e-16	1.96791				Nlrc3	2.08156e-137	7.67508	Slitrk3	4.5362e-185	192.644	Cysltr1	2.40061e-42	3.43861
116	Necap2	4.79932e-39	1.80566	Slfn2	2.2112e-221	3.30284	Huwe1	2.34033e-40	1.64411	Cysltr2	2.28997e-159	54.463	Slc44a3	0	5.48748	Spon2	0	20.7857	Gne	1.51586e-16	2.14235				Rab37	3.84569e-137	8.10882	Rgs7bp	4.92933e-185	16.8885	Pld4	2.59579e-42	3.14003
117	Rnf130	7.3919e-39	1.94565	Fcer1g	1.79116e-220	2.5609	Fkbp1a	2.43572e-40	1.61257	Lsp1	8.5402e-159	2.00649	Mettl7b	0	5.48068	Gpr153	0	20.7439	Edn3	1.54936e-16	27.6032				Ubash3b	6.66469e-136	8.98083	Tgfb1i1	1.03269e-184	21.5149	St8sia4	3.39225e-42	4.52464
118	Smap2	1.30086e-38	1.86418	Ccl3	3.9239e-219	5.67105	Tardbp	4.75623e-40	1.58581	Ripor2	1.442e-157	8.25042	Dnajc22	0	5.47983	Igfbp5	0	20.7056	Cdx2	1.68742e-16	2.91582				Il1r2	4.21679e-135	13.4225	Asb2	2.48036e-184	7.10757	Bri3bp	4.87703e-42	6.47756
119	Commd9	1.72815e-38	1.65696	Plekho1	1.9346e-218	2.928	Rab18	4.79337e-40	1.62866	Klra7	7.63948e-157	40.5034	Ddah1	0	5.46046	Gria3	0	20.5489	Kcna2	3.12504e-16	18.504				Osbpl8	2.51691e-134	9.03827	Cav1	7.07656e-183	6.39758	Bcl2a1a	5.89636e-42	4.72624
120	Rin2	1.01336e-37	1.72647	Pilra	5.42796e-218	3.03305	Sdhc	8.39179e-40	1.67692	Arhgef1	9.4193e-156	5.02553	Tm4sf20	0	5.43839	Slit3	0	20.4799	Ttyh1	4.83753e-16	5.14593				Ldlrad4	2.31645e-133	9.45105	Dtna	2.55926e-182	16.777	Malt1	1.38755e-41	11.2176
121	Stx7	1.11739e-37	1.98391	Hfe	7.25016e-216	3.03316	Hcfc1r1	8.79413e-40	1.79255	Arhgap45	1.37104e-155	4.01513	Pllp	0	5.39449	Fbln2	0	20.2351	Tgfb2	5.31018e-16	5.67372				Ncf1	3.43982e-133	7.97275	Atp2b4	1.21593e-180	26.4589	Ero1lb	1.55477e-41	6.54659
122	Prcp	1.70318e-37	1.58814	Dab2	1.00353e-213	4.08865	Arglu1	9.8186e-40	1.93017	Samd3	2.40503e-155	56.0168	Rnf186	0	5.38721	C1qtnf2	0	19.8883	Syt13	7.22753e-16	7.26149				Fbxl21	2.72825e-131	39.3166	Sgca	1.89096e-180	142.13	Plcg2	2.15914e-41	3.48882
123	Ptrhd1	2.31769e-37	1.8931	Plbd1	2.15544e-213	2.85682	Btg2	1.11337e-39	1.51249	Mei1	6.43396e-150	172.494	Cdh17	0	5.3442	Thbs2	0	19.8487	Tmprss5	7.33704e-16	5.66587				Plscr1	5.22046e-131	7.76115	Pgbd5	3.04653e-179	25.8358	BC035044	3.72495e-41	3.08522
124	Rps29	2.33691e-37	1.86682	Otulinl	2.89192e-213	2.65966	Chmp5	1.75056e-39	1.86169	Icos	1.56302e-147	47.5088	Cdh1	0	5.33	Gas1	0	19.8309	H2bc4	7.58194e-16	1.95083				P2rx7	2.0664e-128	6.7941	Slc6a17	4.72001e-179	25.3691	Gcsam	4.79024e-41	8.16735
125	Gusb	3.29522e-37	1.80737	Aoah	3.24377e-212	3.95638	Coa3	1.84429e-39	1.67941	Shisa5	1.97821e-147	5.04802	Paqr5	0	5.32969	Antxr1	0	19.7412	Suclg1	8.43321e-16	1.96027				Chn2	4.65645e-128	6.90096	Hand1	2.75904e-178	17.478	Nr4a3	1.3963e-40	8.27517
126	Ly86	3.6146e-37	3.21084	Il1a	3.48232e-212	6.44154	Vps4b	1.96407e-39	1.53973	D16Ertd472e	5.34407e-147	7.54592	Rangrf	0	5.29387	Gpc3	0	19.7032	Gstm1	8.54965e-16	2.46149				P2ry10	2.57498e-127	5.00573	Mgll	2.43006e-176	10.6256	Avpi1	2.58731e-40	6.87691
127	Fam174a	1.03364e-36	2.03175	Plau	2.5734e-211	7.10686	Mbd2	1.9983e-39	1.82963	Klrk1	7.58662e-147	25.2891	Slc39a5	0	5.27672	Nid1	0	19.4733	Slc35f1	1.08834e-15	12.2289				Lat2	1.10302e-125	5.09472	Hand2	5.44948e-176	11.5669	H2-DMa	2.68545e-40	5.89181
128	Vwa5a	1.39564e-36	1.52193	Bst2	2.99156e-210	2.16541	Ubtf	2.09433e-39	1.51019	Def6	4.69002e-146	6.57898	Muc3a	0	5.258	Osr1	0	19.4665	Cyc1	1.23792e-15	1.92787				Osgin1	2.77098e-125	8.17851	Cpe	2.03757e-174	16.97	Cd209b	5.69912e-40	29.9283
129	Pbx2	4.89351e-36	1.66394	Fgd2	9.7659e-210	3.74121	Brd1	2.58095e-39	1.69469	Pglyrp2	9.49411e-146	30.6143	Aoc1	0	5.22974	Serpinh1	0	19.3329	Pde9a	1.70651e-15	2.21006				Ap1s3	1.56575e-122	10.8069	Acta2	4.54812e-173	87.8635	Vrk1	6.2871e-40	5.00674
130	Ralb	5.04488e-36	1.80083	Laptm5	3.59322e-208	2.23824	Eif2s3x	2.60859e-39	1.54124	Nlrc3	4.47426e-145	11.1957	Asns	0	5.22725	P3h4	0	19.2819	Ndufs6	1.7393e-15	1.66809				Adgrg1	2.21784e-122	13.4942	Cavin2	8.73483e-173	6.69138	Lsp1	7.24064e-40	8.73041
131	Eps15	9.2116e-36	1.70222	Rassf4	1.87058e-207	4.16427	Commd6	2.82994e-39	1.66357	4930523C07Rik	5.34153e-145	6.47193	Cgref1	0	5.20188	Postn	0	19.2128	Col4a1	2.28912e-15	3.77117				Ctla2a	1.45686e-121	16.6041	Cryab	3.88008e-172	8.53645	Adora2b	8.15111e-40	17.3891
132	Mfsd1	1.15166e-35	1.6784	Bcl2a1d	2.0371e-207	3.60098	Luc7l3	3.35675e-39	1.63753	Arhgap15	1.08404e-143	4.46595	Tspan12	0	5.19173	Gm266	0	18.9425	Tmem54	2.7174e-15	3.37787				Abcb1a	4.29163e-121	5.71841	Bend5	4.14122e-171	18.853	Dpp4	1.18319e-39	3.61306
133	Lsm10	1.38538e-35	1.89422	Lpcat2	3.81953e-207	2.90712	Ddx17	3.71675e-39	1.89124	Dock10	1.20436e-142	3.81671	Kdf1	0	5.16274	Sema5a	0	18.7841	Gpr20	2.93208e-15	7.4199				Nup210	1.90453e-119	7.6917	Casq2	9.35851e-169	153687	Dpy19l1	2.67442e-39	3.77073
134	Dmac1	1.51456e-35	2.33024	Fcgr4	4.9187e-206	4.21059	Atp5g1	4.18471e-39	1.5884	Coro1a	4.01853e-142	3.31237	Cadps2	0	5.11007	Zfpm2	0	18.5888	Fxyd3	3.43875e-15	2.38541				Gpr65	6.05216e-119	5.15369	Klhl32	3.53614e-168	23.4539	Aph1c	3.30298e-39	3.81992
135	Apbb1ip	2.80767e-35	1.63489	Tifab	6.30033e-206	3.67973	Tbrg1	5.14317e-39	1.53738	Ankrd44	9.64672e-141	4.83576	Slc35a1	0	5.0981	Arhgap29	0	18.5709	Fibin	4.54607e-15	5.68675				Susd6	3.44654e-117	10.883	Npnt	7.28219e-168	8.18914	Arhgef6	1.18237e-38	3.25684
136	Tbc1d10a	3.86433e-35	1.5192	Bank1	1.64531e-202	3.08585	P4hb	8.14987e-39	1.83527	Prkcq	9.69808e-141	9.43219	Mpzl2	0	5.0871	Dact1	0	18.2974	Col20a1	4.91473e-15	18.1054				Cytip	3.78245e-116	4.11872	Klhdc8b	8.2555e-165	12.9775	Itga4	1.37956e-38	2.92248
137	Ctss	5.58498e-35	2.86671	Ppfia4	1.50882e-200	3.08861	Mbnl2	8.59148e-39	1.76392	Prrt1	6.2609e-140	17.3217	Pglyrp1	0	5.08043	Rcn3	0	18.221	Tob1	6.00364e-15	2.21923				Vegfa	2.52002e-114	8.61909	Aoc3	1.83751e-163	11.1822	Fem1c	2.08185e-38	4.35816
138	Fcrls	8.70431e-35	3.38429	Cd53	2.64077e-200	2.53549	Csnk1d	8.86078e-39	1.8865	Ugcg	3.18109e-139	5.07376	Nqo1	0	5.06935	Gpx7	0	18.1926	Gng11	6.53667e-15	3.25227				Cd300a	3.04005e-113	4.6399	Ngb	1.47268e-161	81.6553	Dock10	3.48216e-38	4.23507
139	Samhd1	9.65369e-35	1.68059	Nckap1l	2.46387e-199	2.86646	Ift20	8.95888e-39	1.89647	Trdc	1.97537e-138	98.3799	Akr1c13	0	5.06618	Grb10	0	18.147	Higd1a	7.42598e-15	2.10199				Rasgrp4	1.38158e-110	7.80804	Eml1	2.99617e-161	10.4458	Klrd1	3.61887e-38	3.22735
140	Faim	1.72418e-34	1.62407	Cx3cr1	2.83624e-199	4.06955	Atp2a2	1.14076e-38	1.52648	Fyn	2.08365e-138	4.9294	Tmem54	0	5.0599	Nnmt	0	18.0697	Dsg2	7.58386e-15	2.53711				Sema4d	5.19158e-110	5.18261	Wfdc1	5.67313e-161	13.1951	Tlr11	1.09513e-37	18.0288
141	Bin1	3.79519e-34	2.05264	Arrb2	1.63338e-198	2.73424	Wdr61	1.1945e-38	1.61257	Ifi203	1.68696e-137	3.58233	Gale	0	5.05881	Efna5	0	18.0368	Rnf186	9.06836e-15	3.08918				Abcc1	6.21817e-110	10.034	Rspo3	5.34282e-158	18.0497	Pak1	2.31063e-37	3.22916
142	Il10rb	4.4525e-34	1.72824	Hcls1	6.76798e-198	2.07922	Nucb1	1.22024e-38	1.89127	Cnn2	6.05479e-136	3.19092	Ttc39a	0	5.05769	Cygb	0	18.0105	Gpa33	9.55454e-15	1.9033				Ceacam16	8.12741e-109	24.0225	Prelp	1.38536e-157	19.6096	Plekhm3	2.40442e-37	6.34157
143	Nudt16l1	5.17579e-34	1.96257	Fermt3	7.07139e-198	2.60513	Krcc1	1.9034e-38	1.62198	Arhgap9	2.39536e-135	5.29991	Hmgcs2	0	5.02484	Ahnak2	0	17.7178	Mgst1	1.12598e-14	1.91691				Slc6a13	4.90349e-108	12.1192	Fermt2	2.64454e-157	21.5168	Ccdc88a	3.07296e-37	4.2208
144	Ppp1r9b	6.02672e-34	1.67199	Il1b	9.9198e-198	4.11849	Sdhd	1.93458e-38	1.64613	Msn	7.86977e-135	2.98087	Nipal1	0	5.0167	Mrc2	0	17.6272	Atp5g1	1.50801e-14	1.71429				Npl	7.09648e-108	4.01752	Nxn	3.63315e-157	11.2912	Map3k14	5.77257e-37	6.26685
145	Lrch4	6.19432e-34	1.66761	Coro1a	1.1548e-197	1.73124	Rab1b	2.30969e-38	1.62722	Gramd1a	4.49542e-134	4.02729	Sh3bgrl2	0	5.01669	Pcdh18	0	17.5821	Cisd3	1.53525e-14	2.62086				Dennd4a	2.73254e-106	6.06812	Kcnip1	6.02527e-157	30.3487	Evi2a	7.93607e-37	2.01367
146	Ptrh2	7.70667e-34	1.52937	Ebi3	6.26369e-197	2.95803	Trip12	2.49642e-38	1.58697	Jakmip1	1.55927e-133	7.15013	B3gnt3	0	5.01629	Srpx	0	17.5277	Nfib	1.80341e-14	1.72577				Emid1	3.70501e-106	5.16911	Cald1	9.26299e-157	40.6369	Pmaip1	1.0131e-36	4.42744
147	Apobec3	1.07142e-33	1.70437	Irf5	2.30545e-196	2.79831	Smim10l1	2.93996e-38	1.6006	Fam189b	2.65923e-133	9.97407	Fbp2	0	5.01376	Angptl2	0	17.45	Slitrk6	1.88343e-14	8.1783				Smim3	4.90267e-106	6.61724	Dmd	1.97737e-155	13.6452	Tbc1d9	2.34666e-36	4.32966
148	Ppp1r21	1.18644e-33	1.5286	Lilrb4a	5.36571e-195	5.87384	Lrp10	2.97938e-38	1.59705	Crem	4.01107e-133	4.73282	Cth	0	5.00128	Gpx8	0	17.414	Myh14	1.94308e-14	1.95289				Pde7b	3.94628e-105	12.706	Cacna1h	8.08962e-154	24.0791	C130026I21Rik	3.47714e-36	6.96473
149	Slc48a1	1.26969e-33	1.77813	Cfh	2.50535e-192	3.3162	C1d	4.08431e-38	1.5028	Klra6	5.57089e-133	72.4227	Cdx1	0	4.93465	Prss23	0	17.3453	Tmem238	1.99615e-14	2.82683				Adora3	8.54278e-105	8.46748	Khdrbs3	3.26602e-150	12.0452	Gapt	6.12031e-36	3.93411
150	Cyfip1	1.89617e-33	1.85744	Ptpro	4.93862e-192	6.07271	Stub1	5.80722e-38	1.76953	Qrfp	1.31133e-132	57.9834	BC016579	0	4.86143	Rbp1	0	17.313	Arl4a	2.06701e-14	2.37557				Cd93	2.75227e-104	3.10578	Cemip	3.98469e-150	81.0899	Prcp	8.43591e-36	2.97962
151	Dnase2a	1.99318e-33	1.51008	Ntpcr	3.13836e-191	2.47168	Bsg	6.59986e-38	1.70254	Spn	1.94653e-132	5.86326	Kcne3	0	4.85508	Ndn	0	17.2058	Grik2	2.25526e-14	12.9152				G430095P16Rik	5.86079e-102	12.6878	Kcnn2	5.33805e-150	17.2154	Adgre5	2.47763e-35	2.96779
152	Scoc	3.3801e-33	1.84525	Cxcl10	4.1473e-190	8.91724	Hadhb	7.03583e-38	1.64644	Tnfsf10	1.29476e-131	12.2305	S100a14	0	4.84442	Tgfb3	0	16.956	Ly6g6f	2.29106e-14	140.193				Hic1	1.00756e-101	7.54416	Bdh1	1.93789e-149	14.9393	Stap1	3.54652e-35	3.67015
153	H2-Eb1	3.45097e-33	2.55713	Xlr	1.0421e-189	2.92335	Sod1	7.82221e-38	1.98693	Itga4	4.79016e-131	4.2791	Rab3d	0	4.84345	Olfml2b	0	16.8696	Eps8l3	2.36697e-14	2.06382				Hlf	3.2106e-101	8.12568	Tmem47	3.249e-149	12.187	Icosl	1.68893e-34	4.45253
154	Snx5	4.50578e-33	1.8007	Cfp	1.29748e-189	3.55466	Ktn1	8.96014e-38	1.57493	Dock2	7.86129e-131	3.37371	Bcl2l14	0	4.84316	Pth1r	0	16.7593	Kcnh8	2.61631e-14	39.8612				Neurl3	7.51112e-100	7.82421	Map1b	1.16342e-148	8.56363	Tap1	1.85847e-34	4.52568
155	Plin2	4.84342e-33	1.57571	Ncf4	7.81522e-189	2.38012	Ech1	1.02962e-37	1.80758	Prr7	1.50472e-130	10.6707	Cox7a1	0	4.83996	Klhl13	0	16.7096	Nell2	3.34031e-14	10.9289				Furin	7.2576e-99	6.56513	Stac	1.90962e-148	41.5556	Tep1	2.21602e-34	3.77705
156	Csf2ra	1.78741e-32	1.50464	Cd52	1.46573e-188	1.75501	Cul3	1.11334e-37	1.67653	Vgll4	1.52282e-130	6.27596	Nlrp6	0	4.82279	Islr	0	16.6962	Col4a2	3.6089e-14	3.54447				Malt1	1.05367e-97	5.23156	Rab3b	3.96726e-147	67.4216	Grk3	3.38969e-34	4.47781
157	Skap2	6.71565e-32	1.75606	Cxcl2	5.60405e-188	8.10976	Hspa9	1.19609e-37	1.63698	Pacsin1	1.82787e-130	17.8749	Tmem79	0	4.81651	Fstl1	0	16.6387	Prex2	3.85903e-14	8.37002				Tnfsf14	4.11949e-97	24.4845	Arhgef25	4.55534e-147	9.00786	Arhgap15	3.65777e-34	2.64708
158	5031439G07Rik	1.6694e-31	1.52084	Stard8	8.52229e-188	7.06324	Atp5a1	1.40561e-37	1.77327	Evl	6.03633e-130	3.59234	Golm1	0	4.80207	Rbms3	0	16.6294	Dsp	4.08788e-14	2.27215				Dnm3	4.92219e-96	15.7193	Adam33	9.21808e-147	10.4571	Pik3r5	3.68862e-34	6.52698
159	Man2b1	1.73727e-31	1.68844	Cd74	2.6523e-187	2.95569	Fuca1	1.48582e-37	2.09191	Thy1	2.0792e-129	16.1142	Ocln	0	4.79098	Entpd2	0	16.6138	Stap2	4.85012e-14	3.02589				Ecm1	7.94298e-96	6.12552	Ehd2	1.13217e-144	7.02508	Cd48	5.65155e-34	2.97112
160	Gmpr2	1.7454e-31	1.68822	Plekho2	1.45881e-185	3.7823	Vdac1	1.56288e-37	1.82848	Arhgap30	2.60425e-129	3.22594	Gstp1	0	4.77745	P3h1	0	16.5652	Ctxn3	4.95475e-14	17.5278				Cerk	5.0022e-95	5.23107	Fat4	1.32481e-144	13.1408	Cdk14	1.67776e-33	4.04663
161	H2-Ab1	2.17005e-31	2.38864	Slamf9	1.5008e-185	3.422	Abcf1	1.60734e-37	2.04487	Cd53	2.79136e-129	2.4718	Tmem184a	0	4.76898	Fzd2	0	16.552	Olfml2a	5.7499e-14	11.3262				Zmat4	8.71974e-95	13.8422	Ccn4	1.42267e-144	12.7407	Jak2	4.58043e-33	4.55406
162	Ubap1	4.03584e-31	1.67907	Hexa	2.12106e-185	2.74107	Usp34	2.04014e-37	1.62143	Elf1	7.78079e-129	3.83668	Cldn15	0	4.75598	Tpst1	0	16.4618	Adam23	5.99897e-14	8.88477				Cyp51	1.79065e-94	6.19664	Susd2	2.07172e-144	16.1465	Rtl5	5.45823e-33	8.19607
163	Twf2	5.76185e-31	2.10049	Arhgdib	3.41409e-185	1.60272	Larp1	2.53812e-37	1.58546	Il12rb2	1.05116e-128	26.1726	Map7	0	4.7456	Thbd	0	16.4041	Mt2	6.58934e-14	2.14728				Rab27b	8.21063e-94	6.03597	Meis2	3.77755e-143	8.36691	Ifi203	6.00426e-33	3.44068
164	Blvra	8.45008e-31	1.95314	Lcp1	4.83034e-185	2.20733	Dynlt3	3.16026e-37	1.68617	Prex1	2.98536e-128	3.80225	Edn1	0	4.72972	Pamr1	0	16.3627	Fabp2	7.02216e-14	2.68046				Siglecf	1.80364e-92	9.43878	Pde5a	6.41179e-143	14.1904	BC028528	6.34321e-33	4.53839
165	Fundc1	9.62814e-31	1.61501	Zeb2	1.5724e-183	3.05331	Mtch2	3.86442e-37	1.88467	Pde3b	3.36372e-128	5.03574	Ap1m2	0	4.72793	Zfhx4	0	16.1931	Ppfia2	1.01457e-13	19.9877				Lcp2	1.87154e-92	4.27646	Adamts8	1.55662e-142	34.6054	Septin6	6.69857e-33	4.50294
166	Tuba1b	1.03622e-30	1.69968	Pip4k2a	3.00235e-182	2.68459	Pdcd6ip	4.36055e-37	1.8946	Gpr174	4.86013e-128	26.8743	Plpp2	0	4.72225	Lhfp	0	16.1065	1810065E05Rik	1.22691e-13	2.2225				Matk	4.19128e-92	4.29324	Samd4	2.66407e-142	12.1074	Agpat4	1.27679e-32	4.30417
167	Arpc4	1.25377e-30	2.06842	Apoe	2.66164e-181	3.61912	Copz1	4.89539e-37	1.70111	Camk4	1.65182e-127	32.9797	Ckmt1	0	4.71155	Ddr2	0	16.0634	Phlda1	1.44375e-13	2.03849				Adora2a	4.55532e-92	8.33033	Col4a2	2.38918e-141	6.51059	St8sia1	2.44736e-32	9.83536
168	Dcxr	2.38942e-30	1.66518	Abca9	1.32135e-180	5.64312	Hadha	6.98349e-37	1.94244	Dusp5	1.95892e-127	3.7263	Ppif	0	4.70316	Pcdh7	0	15.8507	Ndufa12	1.74914e-13	1.59061				Il6	5.60179e-92	3.74734	Sema3a	2.39653e-141	6.39535	Klra17	4.23033e-32	21.2335
169	Ulk2	3.42926e-30	1.82838	Cd48	1.51606e-180	2.37129	Ppdpf	7.3732e-37	1.72712	Il21r	2.52752e-127	5.09008	Acer1	0	4.68419	Fkbp7	0	15.7503	Uqcr11	1.81932e-13	1.6541				Crem	7.41809e-92	5.72325	Htr2b	1.61524e-140	26.7809	Plxnc1	4.42783e-32	5.91159
170	Cndp2	6.13427e-30	1.79962	Hacd4	1.60855e-180	2.97843	Aco2	8.20553e-37	1.69763	Zdhhc18	1.51463e-126	6.41378	Arfgef3	0	4.66728	Fbn2	0	15.7332	Plekhb1	2.8205e-13	3.52286				Cd37	1.02673e-91	3.20828	Cd59a	1.78734e-140	14.2573	Nckap1l	5.31935e-32	1.90318
171	Fkbp15	3.0459e-29	1.87931	Arl4c	1.96283e-180	3.71703	Yme1l1	8.75348e-37	1.71479	Abcb9	3.9721e-126	12.3837	Shmt1	0	4.65365	Bgn	0	15.6748	Foxf1	2.89151e-13	6.25268				Mitf	1.53448e-91	6.0035	Nrtn	5.01794e-140	12.8223	Plekho2	5.47833e-32	2.77876
172	Rcbtb2	4.61882e-29	2.39817	Ophn1	3.85594e-179	4.06821	AA467197	1.14314e-36	12.5743	Mndal	6.65616e-125	3.20096	Noxa1	0	4.60976	Glis2	0	15.6679	Muc13	3.44031e-13	1.72098				Flnb	1.11468e-90	3.87074	Itga5	5.43721e-139	11.6822	Plcb2	6.23565e-32	3.26235
173	Vamp8	4.92312e-29	2.03099	Itgb5	8.42491e-179	3.02245	Ufm1	1.28327e-36	1.94732	Il27ra	1.83293e-124	17.1015	Tmem171	0	4.59284	Maged2	0	15.6411	Rd3l	4.13951e-13	10.2728				Ifitm5	8.76287e-90	12.6835	Calhm5	1.9201e-138	16.8243	Sema7a	6.53377e-32	4.29528
174	Tgm2	4.93823e-29	1.69583	Gpr183	1.44702e-177	3.78324	Usp9x	1.48152e-36	1.802	Nsg2	6.87734e-124	13.456	Foxa1	0	4.58309	Ank2	0	15.5849	Ndufs7	5.98181e-13	1.78118				Olfr9	2.40584e-89	47.3475	Clmp	1.46967e-137	10.1094	Pik3ap1	7.32667e-32	2.79847
175	Mpp1	5.58668e-29	1.50232	Ehd4	4.00484e-177	3.33222	Rnf10	1.79631e-36	1.9595	Ikzf1	7.68147e-124	3.90521	Arl14	0	4.58129	Ltbp1	0	15.3547	Tpi1	8.26046e-13	1.6039				Snx18	6.61785e-89	7.20929	Map3k20	1.86121e-137	9.63188	Etv3	9.08568e-32	9.09414
176	Ap1b1	7.40334e-29	1.91724	Lyl1	1.4056e-174	3.18726	Sp3	1.89832e-36	1.53324	Rgs1	9.15536e-124	3.43848	Ppp1r14d	0	4.57963	Colec12	0	15.1147	Tnc	8.57112e-13	4.96901				Tnfrsf18	6.8742e-89	5.19316	Pdlim7	1.26311e-136	19.7128	Cd53	1.62996e-31	2.99303
177	Stat1	1.13145e-28	1.81344	Rab20	1.48915e-174	4.25752	Mrpl51	3.50562e-36	1.94115	Cd244a	1.12323e-123	5.79793	Stard10	0	4.5677	Capn6	0	15.0282	Atp5k	9.35264e-13	1.50933				Rnase6	1.47736e-88	3.50482	Ppm1l	2.33916e-135	13.6307	Eps8	1.77803e-31	3.24653
178	Pnkp	3.84025e-28	1.51928	P2ry13	1.31494e-173	4.46435	Chtop	4.01714e-36	1.74517	Nr4a2	8.37856e-123	6.34361	Grhl2	0	4.54511	Kdelr3	0	14.9147	Gpm6b	9.73311e-13	5.62854				Abi3	2.81067e-88	3.31372	Rgs4	4.54584e-135	21.9792	Sgk3	2.16418e-31	3.182
179	As3mt	5.03955e-28	1.54383	Tmem176a	7.3156e-173	2.17637	Ggnbp2	5.61975e-36	1.6888	Clec2i	3.20268e-122	8.97109	Gdpd1	0	4.5368	Ppic	0	14.8817	Cadm2	1.03547e-12	19.5748				Creb3l1	3.01144e-88	3.82526	Plcb4	1.82469e-134	13.4946	Fxyd5	3.46355e-31	4.37408
180	Rnf19b	7.92833e-28	1.56922	Kctd12	8.56366e-173	3.93971	Ybx3	7.17753e-36	1.62988	Limd2	5.2632e-122	2.36693	Pof1b	0	4.51861	Loxl2	0	14.7139	Atp5o	1.1278e-12	1.63337				Inpp5d	7.12514e-88	3.54054	Pcdh7	1.27726e-133	8.61609	Rel	5.37843e-31	5.02325
181	Pkig	1.41112e-27	2.31986	Ccl2	1.41092e-172	3.83556	Cast	8.29521e-36	1.60458	Stk4	9.69809e-122	4.4196	Pi4k2b	0	4.49633	Nbl1	0	14.7107	Myo6	1.1779e-12	2.29643				Arhgap45	1.3399e-87	3.84318	Fn1	2.02517e-132	5.86634	Themis2	6.4123e-31	3.46203
182	Bmyc	1.86826e-27	2.44624	Tlr13	7.02932e-172	5.50599	Med13	1.04028e-35	1.61221	Fam107b	1.60668e-121	3.67863	Lad1	0	4.49493	Serpinf1	0	14.6746	Gale	1.31471e-12	2.04743				S1pr3	2.85188e-87	8.21202	Abi3bp	3.25351e-132	9.6128	Dennd4a	7.79948e-31	3.53046
183	Cmtm3	2.17286e-27	1.67479	Tmem86a	2.07156e-171	2.65583	Immt	1.41839e-35	1.71632	Tmem71	3.27673e-121	7.11346	Smpd3	0	4.49329	Smoc2	0	14.4824	Erich3	1.3479e-12	3.71598				Rgs1	4.46316e-87	3.90499	Emp2	3.47055e-132	9.4408	Btk	7.92601e-31	2.6255
184	Gdi2	3.9764e-27	1.8743	Gpr65	3.10683e-171	2.46686	Fam162a	1.50581e-35	1.51679	Lcp1	9.57939e-121	1.99966	Trim2	0	4.49027	Cercam	0	14.4581	Astn1	1.39544e-12	12.6142				Rapsn	4.76936e-87	2.84218	Col4a1	1.82141e-131	6.03886	Nod2	1.43685e-30	9.22332
185	Ang	8.15703e-27	1.66459	Ptpn18	3.29515e-171	2.07744	Smad4	1.52129e-35	1.63148	Pitpnc1	9.55581e-120	5.07129	Atp8b1	0	4.48675	Sspn	0	14.3523	Degs2	1.50035e-12	2.55454				Tmem64	4.1082e-86	5.76542	Ccdc106	3.35222e-131	10.6667	Grasp	1.78614e-30	14.6516
186	Sdf2l1	1.22321e-26	2.24277	Ccr5	2.49665e-170	3.9516	Celf1	1.73557e-35	1.75438	Rasgrp1	1.87003e-119	9.85097	Ccl28	0	4.48411	Lamb1	0	14.2874	Ybx3	1.69578e-12	1.7773				Glipr1	6.54744e-85	4.63617	Tnc	1.14763e-130	4.58082	Rab11fip1	2.18422e-30	2.76467
187	Epsti1	1.80084e-26	1.95573	H2-DMb1	5.2732e-170	2.67335	Psmd3	1.96488e-35	1.58876	Arhgdib	2.47189e-119	2.5051	Tmprss4	0	4.48317	Chpf	0	14.2799	Enpep	1.89784e-12	16.3157				Cited4	8.94538e-85	8.60645	Gm28729	1.23286e-130	391.549	Pid1	2.39647e-30	3.9049
188	Pak1	1.85597e-26	1.63046	Zmynd15	8.2073e-170	4.74009	Chchd3	1.995e-35	1.82401	Sytl3	7.38296e-119	5.83679	Ggact	0	4.46102	Plpp3	0	14.087	Myo1a	1.95022e-12	2.46091				Nfatc1	9.86526e-85	5.16066	Grem1	2.07498e-130	29.338	Sema4a	3.33365e-30	2.91132
189	2510009E07Rik	2.37127e-26	1.54882	Cysltr1	3.20043e-169	4.51986	Mkrn1	2.18272e-35	1.5369	Ctla2a	1.30325e-118	4.6884	Nipsnap1	0	4.45229	Matn2	0	14.0825	Acads	2.31252e-12	2.40369				Atp13a3	2.21022e-84	6.33713	Tpm2	2.19402e-130	91.4424	Nr4a2	7.77182e-30	4.45909
190	Gins4	4.1428e-26	1.66746	Cd180	3.98232e-169	7.93874	Adss	2.56096e-35	1.63724	Gpsm3	4.48437e-118	2.45241	Sdc1	0	4.44978	Sfrp2	0	14.0544	Fam83e	4.05427e-12	2.06154				Slc22a3	3.56209e-84	17.7234	Angptl1	4.28376e-129	8.6854	Cd74	8.91491e-30	9.08287
191	Slc7a7	4.98974e-26	1.5036	Irf8	7.00513e-168	2.02869	Larp4b	2.58315e-35	1.69729	Sp110	1.04843e-117	3.63229	Esrp1	0	4.43097	Efs	0	14.021	Epb41l4b	4.20244e-12	1.79248				Tesc	3.99916e-84	6.2589	Dysf	4.72288e-129	12.4162	Gpr82	9.0094e-30	47.7207
192	Mfsd11	5.07136e-26	1.62723	Tgfb1	9.95586e-168	2.39484	Far1	2.7255e-35	1.56681	Fmnl1	1.81705e-117	3.82573	Hook1	0	4.42495	Tgfbr3	0	13.9559	Nlrp6	4.31458e-12	3.66949				Spcs3	4.5507e-84	5.0042	Fbxo32	5.95248e-129	7.8599	Cd83	1.04599e-29	3.29375
193	Tgfb1	5.27631e-26	1.61535	Cd4	3.19823e-167	3.16541	Ak2	3.49565e-35	1.58356	Neurl3	4.28343e-117	3.39305	Tmem238	0	4.4149	Ltbp4	0	13.9539	Tspan3	4.91688e-12	1.92382				Def6	4.84229e-84	4.09515	Fxyd1	9.81442e-128	7.18795	F2rl2	1.23983e-29	18.3999
194	Ppp1r18	7.0684e-26	1.82945	Cln8	4.39859e-167	4.09751	Csnk1g2	4.23064e-35	1.58452	Plcxd2	4.53174e-117	11.5696	L1cam	0	4.40415	Adamts1	0	13.7725	Pcdh17	5.13323e-12	6.62019				Ramp3	1.07644e-83	12.0663	Tns1	1.65577e-127	15.5173	Fcgr2b	1.64539e-29	3.24061
195	Ccdc22	7.0715e-26	1.57805	Nfam1	1.66266e-166	3.24575	H2-T23	4.94404e-35	1.73557	Psmb8	8.56632e-117	2.05952	Rhpn2	0	4.39972	Fbln5	0	13.7547	Gsdmc4	6.23753e-12	2.42883				Clec2i	1.79202e-83	6.7353	Ddr2	1.84772e-127	6.11659	Akna	2.53848e-29	2.99909
196	Tpt1	1.51503e-25	1.55459	Tnfaip8l2	1.71776e-165	2.6853	Gpatch8	6.74438e-35	1.58073	Dapk2	1.08454e-116	8.96961	Nr5a2	0	4.36957	Nid2	0	13.7534	Sox2	6.37125e-12	10.6696				Nxpe3	4.07397e-83	12.3463	Flnc	6.78026e-127	10.931	Pstpip1	3.17511e-29	2.63447
197	Fam49b	1.51784e-25	2.11886	Ms4a14	3.32335e-165	8.24946	Napa	6.80638e-35	1.87332	Jak1	1.45015e-116	3.89814	Noxo1	0	4.36444	Aspn	0	13.7527	Tmem45b	8.74725e-12	1.9184				Runx1	6.99649e-83	4.50072	Smarcd3	1.14101e-126	12.336	Sowahc	3.51368e-29	4.42955
198	Gtf2h4	1.55978e-25	1.50152	Myo5a	4.88861e-165	3.80402	Rbm26	9.38848e-35	1.50322	H2-Q4	3.60079e-116	4.76344	Mal2	0	4.33961	Ltbp3	0	13.724	Serpine2	9.26242e-12	3.04514				Baz1a	1.03538e-82	4.21058	Gas1	1.43059e-126	7.29043	Plek	3.95498e-29	3.05772
199	Lig1	1.76926e-25	1.52857	Syk	4.54612e-163	2.93443	Sec61a1	1.15408e-34	1.68682	Rasgrp2	6.56324e-116	5.52453	Galnt3	0	4.32686	Smarca1	0	13.6749	Pcdh1	1.03394e-11	3.16953				Hmgcr	1.56078e-82	5.69187	Ncald	1.62333e-126	12.8729	Got1	5.78225e-29	3.6313
200	Khk	1.90887e-25	2.21623	Ncf1	6.49357e-163	1.91078	Chmp3	1.30584e-34	1.91401	Mbnl1	2.60584e-115	3.76081	Fabp2	0	4.31206	Angptl4	0	13.6144	Pdlim1	1.04799e-11	2.16139				Tmprss3	1.56222e-82	53.4597	Rtn2	1.78786e-126	10.2173	Psmb9	6.58814e-29	3.8109
201	Mcm3	2.17554e-25	1.51095	Tmem176b	1.07592e-160	2.30588	Uqcr11	1.31957e-34	1.65915	Ifi47	1.09372e-113	5.04511	Abhd14b	0	4.30606	Plagl1	0	13.5705	Plp2	1.08141e-11	2.17322				Ncoa2	1.63546e-82	5.35222	Islr	1.17127e-125	4.16801	Cd86	7.2577e-29	2.14473
202	Gm2a	2.33986e-25	1.54252	Daglb	1.11148e-160	3.89623	Vezf1	1.4171e-34	1.52793	Dtx1	2.05651e-113	16.9022	Ildr1	0	4.30559	L3hypdh	0	13.5669	Ctnnb1	1.17598e-11	1.65934				Rhoh	2.28341e-82	4.70445	Emilin1	1.67302e-125	7.59531	Tm6sf1	9.58935e-29	1.93103
203	Efhd2	2.8756e-25	1.74352	Ftl1-ps1	4.67467e-159	2.24542	Cnot1	1.64765e-34	1.52651	Rapgef6	3.52566e-113	4.39005	Sprr2a3	0	4.29833	Bmp1	0	13.5231	Crip2	1.25904e-11	2.87038				Ago2	3.99349e-82	8.23661	Crispld2	3.15011e-125	10.2324	Samhd1	1.0744e-28	2.6769
204	Fam45a	3.03483e-25	1.55747	I830077J02Rik	8.75077e-159	3.5029	Hnrnpul2	1.69321e-34	1.87885	Itgb2	7.82429e-113	3.05466	Gpa33	0	4.29444	Scarf2	0	13.4803	Itgb4	1.27427e-11	3.15585				Mtss1	2.75916e-81	4.65369	Acsbg3	1.09345e-124	38.7095	Ebi3	1.51547e-28	2.74045
205	Tctex1d2	7.14463e-25	1.58677	Hebp1	2.93718e-158	2.24743	Rbck1	2.44816e-34	1.60416	Chsy1	1.15132e-112	7.34295	Gstk1	0	4.28284	Ogn	0	13.3839	Ifi27l2b	1.35852e-11	1.6553				Prr7	2.94247e-81	5.76676	Fjx1	1.54023e-124	14.4361	Emb	1.72599e-28	1.9296
206	Camk1	7.22641e-25	2.43762	Dnase1l3	3.47377e-157	4.09396	Nrbp1	2.45698e-34	1.63643	Themis	8.39549e-112	215.645	Prss32	0	4.28036	Rassf8	0	13.1886	Pebp1	1.67401e-11	1.68571				Tex2	4.09961e-80	6.0638	Cpa6	4.41146e-123	51.8054	Nuak2	1.8895e-28	3.32081
207	Sap30	7.36786e-25	1.66287	Ifnar2	4.3449e-157	2.62506	Ctnnb1	2.72172e-34	2.29839	Traf3ip3	9.13258e-112	4.57607	Gne	0	4.26675	Mdk	0	12.9913	Ppdpf	1.72925e-11	2.01876				Nfkb1	5.73711e-80	6.95043	Tspan9	4.91088e-123	10.2163	Nccrp1	3.06328e-28	26.879
208	Amdhd2	1.04468e-24	1.70998	Rab7b	7.80424e-157	4.82583	Ilf2	3.28525e-34	1.50872	Gpr68	3.86345e-111	33.9162	Fahd1	0	4.24249	Cd34	0	12.9353	Pcbd1	1.88803e-11	3.33832				Ptprcap	1.25548e-79	2.54646	Marveld1	2.57876e-122	9.05659	Cbfa2t3	3.13818e-28	5.60245
209	Lfng	1.33131e-24	1.53124	Slc9a9	1.7227e-156	4.61528	Tnks2	3.68493e-34	1.91921	Il18rap	9.88716e-110	19.4026	Grtp1	0	4.22986	Crtap	0	12.9016	Myo15b	1.90755e-11	1.71287				Cd96	1.99538e-79	5.59699	Kctd15	3.39809e-122	11.7906	Baz1a	3.42405e-28	3.47701
210	Arhgef6	1.38133e-24	1.75548	Tanc2	1.06234e-155	4.3907	Nrd1	3.75787e-34	1.57881	Stk10	2.41509e-109	3.77693	Ptprk	0	4.20913	Plod2	0	12.7483	Trim2	1.95373e-11	2.56603				Gpr183	2.00226e-79	3.43865	Galnt18	1.65726e-121	13.6798	Ccl6	3.8674e-28	3.2743
211	Mvb12b	1.70893e-24	1.57226	Csf2ra	1.31454e-153	3.19465	Etfa	4.16502e-34	1.97772	Cxcr3	3.63192e-109	9.4927	Krt7	0	4.15911	Mpdz	0	12.6678	Cdhr5	2.28844e-11	1.60882				Jdp2	2.8159e-78	5.98522	Plpp1	2.16451e-121	7.31829	Kdm7a	4.43795e-28	3.71652
212	Fam110a	1.84604e-24	1.54643	Ptprc	4.77653e-153	1.83871	Rars	4.16762e-34	1.54847	Ncr1	4.90531e-109	59.8346	Clic6	0	4.15848	Casp12	0	12.5264	Igsf21	2.64859e-11	30.1949				Slc2a3	3.61148e-78	12.5216	Sfrp2	2.25137e-121	15.2799	Samsn1	4.68844e-28	3.42568
213	H2az1	2.0307e-24	1.5731	Slc43a2	5.46102e-153	3.61514	Tfg	4.80772e-34	1.83081	Ifi208	1.42156e-108	18.3572	Ppargc1a	0	4.15606	Kirrel	0	12.4908	Sorbs1	2.77553e-11	3.13496				Fxyd5	4.14097e-78	3.2576	Tmem38a	3.40076e-121	10.2805	Spi1	4.75649e-28	1.80584
214	Gabarap	2.40999e-24	1.66017	Ctsz	1.04522e-152	2.88913	Ddb1	5.95313e-34	2.09844	Cblb	4.9327e-108	5.74298	Ica1	0	4.15137	Fkbp10	0	12.4398	Ush1c	4.19601e-11	2.93625				Nedd9	4.33355e-78	3.75446	Mmp17	9.37179e-121	11.0862	Mpeg1	4.87782e-28	2.90122
215	Gpsm3	2.53148e-24	1.96523	Arhgap19	1.34764e-152	4.02755	Pafah1b2	5.97638e-34	1.71817	Saraf	1.95895e-107	3.70302	Gss	0	4.15067	Igfbp7	0	12.426	Cnn3	4.24921e-11	2.71988				Fbxo34	2.13238e-77	5.28507	Kank2	1.60191e-120	7.78888	Mthfd2	8.71621e-28	5.05749
216	Ehd4	2.90692e-24	1.63324	Gpr84	2.92251e-151	4.73357	Riok3	6.14187e-34	1.99518	Itpkb	2.46689e-107	4.01146	Nipal2	0	4.13447	Tshz2	0	12.4243	Mettl7b	4.44183e-11	3.28247				Srgn	2.50329e-77	5.97624	Gjc1	1.91514e-120	8.03933	Fes	8.7891e-28	2.50795
217	Atp13a2	4.13035e-24	1.92043	Siglece	3.49548e-151	3.81985	Ccs	6.39038e-34	1.76233	Chd2	8.27793e-106	3.92779	Calml4	0	4.12819	P3h3	0	12.4187	Edn1	4.62086e-11	2.5399				Ptpn7	5.10196e-77	4.11308	Cacna2d1	8.7834e-120	8.48963	Skap2	9.11591e-28	2.70577
218	Uap1l1	4.34589e-24	1.83069	Lcp2	8.02774e-151	2.48694	Ddx46	6.40303e-34	1.50918	Akap13	1.26551e-105	2.82896	Tst	0	4.11971	Ckap4	0	12.3345	Cox7b	5.5485e-11	1.59631				Erg	7.36546e-77	6.34623	Inafm2	1.82131e-119	8.64837	Bmp2k	1.40367e-27	1.98423
219	Umps	5.23851e-24	1.97834	Anxa3	1.05217e-149	1.75612	Aup1	7.01695e-34	1.55594	Emid1	5.5132e-105	4.8622	Myb	0	4.11049	Dpysl3	0	12.3293	Flt4	5.84329e-11	5.54971				Dok3	1.33299e-76	3.20424	Fbn2	2.15187e-119	6.75835	Hcls1	1.84631e-27	2.13794
220	Ninj1	5.25023e-24	2.2274	Selenop	1.22868e-149	2.54818	Lypd8	7.15117e-34	6.96517	Akna	1.34355e-104	4.44589	Rab15	0	4.10733	Zfp503	0	12.2269	Mboat2	6.20509e-11	5.89593				Rasa2	1.38103e-76	5.26221	Chrdl1	1.17942e-118	18.0098	Dock8	2.04217e-27	2.29682
221	Fam111a	5.83779e-24	1.56936	Itga9	2.76328e-149	3.1881	Rsrp1	7.8359e-34	2.15773	Gpr55	1.97467e-104	7.53901	Eppk1	0	4.07723	Fkbp9	0	12.1833	Ttr	6.61229e-11	3.31009				Hnrnpll	1.89145e-76	7.24448	Tacr1	2.43044e-118	67308.7	Pde4b	3.22251e-27	3.61668
222	Arhgef10l	5.99031e-24	1.51453	Efhd2	1.48498e-148	2.48723	Hdlbp	7.92465e-34	1.96686	Dusp10	3.1947e-104	10.4756	Ifrd2	0	4.05472	Cxcl12	0	12.1659	Dmbt1	6.68956e-11	2.68678				Cyfip2	2.27033e-76	4.27812	Wwtr1	3.92435e-118	6.0061	Csf2ra	4.04587e-27	2.96992
223	Bcl2a1b	6.67523e-24	2.8001	Skap2	6.65948e-148	2.44887	Gls	8.41651e-34	2.35451	Apol7b	7.27797e-104	26.9651	Sfn	0	4.01755	P4ha2	0	12.1407	Parm1	7.86014e-11	2.00447				Homer2	1.54406e-75	6.71075	Palld	7.89886e-118	15.6563	Lactb	5.6964e-27	3.37469
224	Fez2	7.66404e-24	1.57306	Pid1	6.68846e-148	3.15821	Cyhr1	1.22364e-33	1.574	Supt4a	1.5634e-103	2.906	Inava	0	4.01555	Dlc1	0	12.1093	Gm5485	7.98425e-11	2.1981				Satb1	2.45861e-75	4.26809	Rhoj	5.97868e-117	5.57962	AB124611	7.55607e-27	2.32817
225	Rgs19	1.17649e-23	1.96269	Ccl4	1.29884e-147	5.39542	Ppp1r2	1.40621e-33	1.70539	Nabp1	1.20861e-102	5.24001	Lsr	0	4.0126	Eln	0	12.0883	Nr1h4	8.7003e-11	3.98877				Abcb1b	4.22343e-75	5.26849	Scube2	9.27026e-116	13.8066	Synj1	8.54686e-27	2.96731
226	Gmnn	1.19873e-23	1.67569	Zswim6	3.62596e-147	4.24507	Cnot6	1.52526e-33	1.76658	B4galnt1	2.04529e-102	3.40933	Fam174b	0	4.00915	Sgce	0	12.0117	Plcb3	9.41774e-11	2.04908				Pde4d	5.09096e-75	4.24452	Ptn	1.63648e-115	7.04318	Prr5l	9.80149e-27	6.53347
227	Aagab	1.36297e-23	1.59293	Spic	8.46225e-147	5.67619	Atp11b	2.37539e-33	1.5644	S1pr1	3.17557e-102	8.48537	Ptprf	0	3.98382	Armcx2	0	12.0061	Perp	1.02713e-10	2.21696				Sp110	2.36068e-74	3.24496	Tead1	1.71471e-115	8.45111	Grap2	1.01182e-26	4.36793
228	Hsd17b4	1.7927e-23	2.66773	F13a1	2.67545e-145	12.759	Ube2q1	2.70915e-33	1.76165	Fli1	1.02473e-101	2.71257	Satb2	0	3.97898	Podxl2	0	11.8389	S100a14	1.11731e-10	2.24057				Rabgef1	4.85445e-74	3.74715	Col4a5	2.05283e-115	6.42957	Ptprc	1.03931e-26	1.91225
229	Cebpzos	2.19192e-23	2.67929	Rgl1	2.4785e-144	4.04286	Appbp2	3.01303e-33	1.67392	Gbp4	1.066e-101	8.14277	Acss2	0	3.97706	Nfib	0	11.7443	Chl1	1.31478e-10	9.44591				Cx3cr1	4.88426e-74	2.82794	Postn	2.8381e-115	3.82217	Sdf2l1	1.0542e-26	2.88326
230	Thoc6	2.37494e-23	1.72867	Inpp5d	1.57766e-143	2.09263	Med8	3.07648e-33	1.5575	Sash3	1.65481e-101	4.46429	Mecr	0	3.97043	Sdc2	0	11.7392	Mcam	1.44284e-10	5.89861				Xylt1	1.08108e-73	5.4738	Zfp503	2.03054e-114	6.94152	Cyth4	1.2702e-26	1.79206
231	Psmb9	2.67418e-23	2.07804	AB124611	1.64174e-143	2.91729	Usp15	3.41945e-33	1.67731	Tut4	1.80086e-101	3.7174	Aspg	0	3.96746	Runx1t1	0	11.6849	Fkbp4	1.4485e-10	2.05425				Tent5c	1.67659e-73	3.2477	Kcnb1	4.09765e-114	9.69879	Gm2a	1.27145e-26	6.37518
232	Nme3	3.59464e-23	1.78554	Osm	2.00639e-143	4.87056	Gnai3	3.43432e-33	1.78508	Gramd3	3.26185e-101	12.1028	Kif12	0	3.94968	Obsl1	0	11.6829	Ndufb2	1.92125e-10	1.67785				Paxbp1	1.68626e-73	5.18082	Qpct	1.55188e-113	10.856	Rin3	1.58294e-26	3.79502
233	Snx2	9.36644e-23	2.22357	Cp	3.93007e-143	4.02882	Irak1	3.68243e-33	1.82871	Pdcd4	4.4715e-101	3.23419	Liph	0	3.91827	Pxdn	0	11.5639	Hmcn2	2.36397e-10	3.66061				Swap70	3.02649e-73	3.45373	Pdzrn3	1.92568e-113	8.55515	Nfam1	1.84979e-26	2.90656
234	B4galt6	1.24829e-22	1.68036	Acp2	1.50874e-142	3.51946	Sgta	3.92537e-33	1.85236	Ifng	8.38915e-101	39.548	Dsg2	0	3.91307	Dbn1	0	11.4264	Aplnr	2.36965e-10	6.40858				Hs6st1	3.50919e-73	5.13798	Hspg2	2.18845e-113	5.42214	Ptpre	1.99764e-26	2.37363
235	Arpc1b	1.59789e-22	1.71624	Tifa	1.61292e-142	2.65612	Golph3	4.68125e-33	1.55036	Peli1	9.23247e-101	3.03085	Irf6	0	3.90356	Fxyd1	0	11.4138	Spink1	2.39185e-10	1.79236				Parvg	3.93611e-73	3.74838	Aspn	4.53916e-113	4.11045	Arhgap30	2.1132e-26	2.18506
236	Gng2	3.08847e-22	1.87316	Hk3	1.95883e-142	3.08745	Prdx6	4.98838e-33	2.16495	Slamf7	1.20369e-100	6.01205	Elf3	0	3.90224	Rcn1	0	11.2612	Tff3	2.68237e-10	3.44085				Cish	1.79257e-72	4.52304	Trpc4	4.16579e-112	45.7579	Cd180	2.40083e-26	3.66204
237	Asah1	3.18616e-22	2.22224	Arl5c	3.1792e-142	4.29092	Cdk11b	5.96888e-33	1.83472	Cd200r4	1.2753e-100	18.8761	Tfcp2l1	0	3.89937	Aoc3	0	11.239	Cd177	3.32085e-10	5.38535				Tec	2.80756e-72	4.05239	Fgfr2	4.38232e-112	6.45855	Tbc1d4	2.99927e-26	11.8632
238	Akip1	3.37638e-22	1.77057	Runx1	4.23584e-142	2.936	Srek1	6.30652e-33	1.78299	Ccdc88c	1.35139e-100	6.18252	Aqp1	0	3.88683	Sema3c	0	11.0879	Ndufv2	3.32927e-10	1.56166				Lpin1	8.79483e-72	4.56212	Sspn	4.9574e-112	7.64722	Gpr35	4.34154e-26	3.82876
239	Cd99l2	5.54589e-22	1.79409	Pxdc1	1.12118e-141	2.69641	Stx5a	6.3077e-33	1.60816	Arl6ip5	3.92678e-100	3.4212	Ms4a8a	0	3.88667	Reck	0	11.056	Htr2b	3.69247e-10	8.08477				Mapkapk3	1.52779e-71	4.21791	Col6a3	6.30571e-111	2.93926	Arl5c	4.4035e-26	3.85651
240	Zfp991	8.94104e-22	1.69345	Clec5a	1.44511e-141	3.03585	Tle4	8.38706e-33	2.08344	Prdx6	1.073e-98	2.51249	Cmbl	0	3.88241	Mmp2	0	10.9588	Areg	3.73659e-10	2.26977				Blm	2.53662e-71	6.93417	Dnajb5	1.65305e-110	9.89941	Nup210	5.2744e-26	4.03889
241	Cstb	9.14581e-22	2.22159	Ctsa	7.4178e-141	2.82805	Ppm1a	8.53653e-33	1.75159	S100a4	3.65429e-98	6.1161	Slc25a13	0	3.8534	Meis2	0	10.8055	Akr1c12	4.01646e-10	2.78435				Slc38a10	4.81791e-70	4.00759	Srpx	4.91059e-110	9.03376	Lcp1	8.87174e-26	2.81222
242	Ift22	1.36244e-21	1.62461	Ptpn6	9.4172e-141	2.04767	Zc3hav1	1.44563e-32	1.50628	Dusp2	4.62845e-98	3.50504	Esrp2	0	3.83478	Heg1	0	10.7128	Atp1a1	4.16219e-10	1.62184				Basp1	5.58463e-70	4.90433	Ooep	4.88836e-109	48.9744	Pvr	9.75296e-26	5.52553
243	Isoc2b	1.3884e-21	1.51048	Hexb	2.44635e-140	2.89792	Arhgap5	1.4519e-32	1.57116	Rgs2	1.14095e-97	2.73724	Cystm1	0	3.83029	Gstt1	0	10.6669	Pafah1b3	4.20358e-10	2.11572				Rel	1.14021e-69	3.31695	Cavin3	7.07156e-109	9.36011	Selp	9.86632e-26	22.7307
244	Ccnd1	1.69214e-21	1.55589	Sh3bp1	4.15549e-140	3.22842	Hmgcs1	1.4725e-32	1.58343	Rcsd1	1.65968e-97	3.96558	Slc35a3	0	3.821	Lamc1	0	10.5768	Atp8b1	4.60757e-10	2.21057				Ahrr	1.71497e-69	8.24069	Pbx3	1.58056e-108	8.59726	Runx3	1.32129e-25	1.87661
245	Zfyve19	2.18609e-21	1.57219	Ctsb	4.72164e-140	4.04984	Mien1	1.83377e-32	1.7006	Pdcd1	2.69111e-97	49.5202	Gipc2	0	3.81008	Plekhh2	0	10.573	Dlgap1	4.88847e-10	7.14168				Ldhc	1.96833e-69	1343.95	Fbxl7	2.31795e-108	8.64213	Cnn2	1.37389e-25	2.90739
246	Gna12	2.28704e-21	2.49739	Il10rb	5.93901e-140	2.47693	Mcfd2	1.93875e-32	1.59486	Rsbn1l	6.57351e-97	3.64554	Styk1	0	3.80681	Frmd6	0	10.5016	Cldn4	5.16067e-10	2.64386				Inpp4b	4.75911e-69	3.45642	Bcl11a	5.10063e-108	8.45903	Fgr	1.39738e-25	3.5201
247	Renbp	2.4092e-21	1.64822	Cmklr1	8.29942e-140	5.11808	Klf3	3.85824e-32	1.74419	Itgal	9.41518e-97	2.91668	Clrn3	0	3.79688	Cavin1	0	10.4462	Alkal2	5.53212e-10	9.54246				Hpgds	1.21019e-68	1.94636	Cdc42ep3	8.87795e-108	13.1445	Sh3bp1	1.53333e-25	2.66371
248	Fau	2.92696e-21	1.54018	Klra2	3.10805e-138	6.3775	Cenpb	5.17255e-32	1.80085	Leprotl1	4.61476e-96	3.49205	Chdh	0	3.78243	Atp1a2	0	10.4346	Camk2b	5.71307e-10	4.24328				Tiparp	1.56981e-68	6.42656	Nav2	1.43673e-107	8.78257	Dapp1	1.68312e-25	3.12818
249	Capza2	3.34078e-21	2.12202	Rilpl2	3.72741e-138	3.5214	Ankrd13a	5.34893e-32	1.50241	Sesn3	1.745e-95	4.30304	Ifi27l2b	0	3.76734	Nrep	0	10.4306	Satb2	6.23624e-10	2.68214				Cd200r3	1.7384e-68	5.89207	Cacna1e	3.97069e-107	9.73599	Myo1f	1.79277e-25	1.60514
250	Cdc42	3.4949e-21	1.72141	Psmb8	2.37887e-137	1.67851	Gapvd1	5.38199e-32	1.71835	Atp11b	4.60294e-95	3.51193	Pkp2	0	3.76615	Col12a1	0	10.3339	Igsf11	6.47264e-10	6.96802				Epas1	2.02312e-68	2.92196	Tbxa2r	5.40576e-107	10.2862	Cd44	1.85832e-25	3.1826
251	Slc25a33	3.98695e-21	1.51278	Tnfaip2	4.75546e-137	3.14156	Erlec1	5.57184e-32	1.58057	Chn2	5.22729e-95	5.90706	Sult1b1	0	3.76026	Cacna2d1	0	10.2155	Rnd3	6.99237e-10	3.20511				Slc38a1	2.13323e-68	4.07277	Itga7	9.5248e-107	7.22965	Mndal	2.03648e-25	2.38751
252	Inip	4.10904e-21	1.56996	Gngt2	1.26515e-136	2.05189	Acadm	6.10284e-32	1.82603	Ccr9	9.39566e-95	67.624	Nr1h4	0	3.75167	Lama4	0	10.189	Sycn	7.25315e-10	1.83978				Dot1l	3.80725e-68	5.01855	Rgmb	1.90636e-106	8.19907	Zfp516	2.25774e-25	3.8567
253	Gas7	4.71557e-21	1.52004	Limd2	1.74194e-136	1.64189	Pnkd	7.25779e-32	1.56865	Lpxn	3.34256e-94	3.67388	Dcbld1	0	3.74689	Efemp2	0	10.079	Itga8	9.13075e-10	6.14211				Slc25a19	4.05835e-68	4.99729	Pakap	5.58006e-106	7.3104	Atp1a3	2.79044e-25	5.68342
254	Gins2	5.8597e-21	1.90749	Rtn1	2.50401e-136	3.3223	H2-K1	9.41301e-32	2.11419	Rnf138	4.13834e-94	4.89311	Pdss1	0	3.74662	Numbl	0	10.0134	Robo4	9.77209e-10	11.1124				Grk3	5.64327e-67	4.21144	Nhsl2	5.74735e-106	7.40259	Fnbp1	2.98401e-25	2.74076
255	Gnpda1	8.84029e-21	2.01962	Npl	3.55872e-136	1.78145	Ssbp3	1.17478e-31	1.55242	Cd52	2.34971e-93	2.91294	Chmp4c	0	3.74035	Rhobtb3	0	9.89864	Camk2n1	9.94148e-10	1.54197				Sorl1	1.06314e-66	3.4433	Casz1	5.81039e-106	6.65261	Chil5	3.37043e-25	47.1995
256	Ggta1	1.33045e-20	1.50107	Asah1	3.61433e-136	2.25723	Cmtm6	1.1999e-31	1.56062	Ighm	2.59148e-93	2.91609	Prkaa2	0	3.73864	Sntb2	0	9.85321	Defb37	1.05861e-09	4.39959				Lin54	1.07818e-66	5.21674	Gpsm2	7.61473e-106	7.64704	Tap2	3.3767e-25	2.86904
257	Nme4	1.42158e-20	1.84583	Folr2	1.17116e-135	9.71956	Acaa2	1.56679e-31	1.83796	Klra5	6.76378e-93	68.0664	Lgr4	0	3.71355	Abi3bp	0	9.67471	Vcl	1.09555e-09	2.71591				Socs2	1.26945e-66	5.00946	Arhgef17	3.93606e-105	9.77831	Cd300lf	3.53534e-25	3.25089
258	Gpx1	1.47208e-20	1.69568	Cd72	3.20444e-135	2.78549	Pura	1.6027e-31	1.76009	Fcho1	7.36523e-93	12.224	Aldob	0	3.7064	Bmp4	0	9.62525	Map1b	1.23812e-09	3.09263				Suco	1.8636e-66	5.98501	Cavin1	5.34231e-105	4.77406	Ncf1	3.55036e-25	2.05434
259	Cebpa	1.60835e-20	1.70123	Pdgfb	3.53415e-135	4.66233	Pgk1	1.91282e-31	2.05079	Tmem108	1.83387e-92	8.52528	Plch2	0	3.69665	Cd55	0	9.59804	Akr1c13	1.27234e-09	3.42093				Ell2	3.71315e-66	4.28947	Fstl3	6.10557e-105	10.5898	Ap1s3	3.62659e-25	5.72673
260	Abcc3	1.6649e-20	2.12544	Qk	3.46522e-134	2.84895	Arhgap17	2.14661e-31	1.52358	Cxcr4	1.22653e-91	3.6006	Acer2	0	3.69096	Pkd2	0	9.41452	Cdhr2	1.39555e-09	1.89864				Zfp52	4.38629e-66	7.87478	Tnxb	2.03918e-104	2.75621	Bhlhe40	4.36574e-25	5.12554
261	Cd48	2.01706e-20	1.61134	Marchf1	4.82765e-134	2.46951	Selenop	2.48954e-31	1.65663	Tnfaip3	5.96956e-91	2.2356	Sult1d1	0	3.62189	Ddah2	0	9.32608	Mrpl12	1.49483e-09	1.88593				Nr4a3	4.91998e-66	5.16074	Ogn	5.00318e-104	5.32011	Lgals3	4.4469e-25	2.79253
262	Gng10	2.61754e-20	1.88795	Renbp	1.24296e-133	2.57846	R3hdm1	3.68261e-31	1.51761	Bcl2	5.97598e-91	7.7581	F2rl1	0	3.60496	Dclk1	0	9.24771	Plp1	1.50744e-09	11.9125				Tdrd5	7.91968e-66	352.448	Lrrc3	5.00983e-104	22.9653	Ankrd44	4.6208e-25	2.30048
263	Coa4	2.66624e-20	1.90629	Ighm	4.1572e-133	1.52228	Zmynd11	4.44421e-31	1.95462	Klre1	1.51824e-90	76.5881	Gsta4	0	3.59875	Il11ra1	0	9.12536	Tmprss2	1.56594e-09	2.21795				Ptk2b	4.74465e-65	3.0745	Plb1	5.36374e-104	24.0371	Uvrag	6.68756e-25	3.11316
264	Nde1	2.67374e-20	1.92086	Ier3	6.35878e-132	2.8087	Phgr1	4.47793e-31	6.28502	Cdkn2d	2.23631e-90	4.15533	Gstt3	0	3.59344	Hspg2	0	9.07835	Pgp	1.63119e-09	1.95379				Gm2a	7.45036e-65	4.44955	Tenm2	1.62401e-103	79.6041	Nfkbie	7.03219e-25	3.15899
265	Xrcc4	4.78767e-20	1.63113	Marcks	7.58766e-132	2.18879	Cdc123	5.12369e-31	1.97886	Slfn2	2.32064e-90	1.68424	Foxd2	0	3.59239	Nfix	0	9.02418	Nqo1	1.76705e-09	3.42658				Soat2	1.48682e-64	7.48798	Hacd1	5.24506e-103	12.6173	Plekho1	7.56431e-25	2.07517
266	Mavs	5.59817e-20	1.65328	Blvrb	1.09761e-131	2.32963	Sp1	5.12693e-31	1.61656	Prkar1a	4.18768e-90	2.68305	Ydjc	0	3.58455	Ikbip	0	8.99209	Cldn23	1.86323e-09	2.10365				Sash3	5.95965e-64	3.12876	Zfp651	7.56108e-102	6.65116	Lyn	8.75319e-25	1.61298
267	Cmtm7	6.29943e-20	2.11886	Axl	1.90408e-130	2.39745	Limd1	5.70714e-31	1.57613	Cst7	3.20564e-89	5.36194	Plekhh1	0	3.57565	Col16a1	0	8.95647	Spry4	2.05028e-09	5.66175				Stk17b	1.24537e-63	3.33828	Meis1	9.81637e-102	5.96412	Pim1	9.1066e-25	3.29729
268	Anxa3	8.72363e-20	1.65645	9930111J21Rik2	2.90263e-130	4.2585	Pigbos1	5.71126e-31	1.80174	Padi2	6.92275e-89	5.90552	Thap4	0	3.56901	Jam3	0	8.92528	Csnk1a1	2.25996e-09	1.57269				Plac8	1.65234e-63	2.88621	Vcl	4.9346e-101	13.642	Alpk2	9.95371e-25	11.057
269	Tmem51	1.09407e-19	1.76562	Ccl7	1.74236e-129	3.89067	Rrbp1	6.37123e-31	1.84804	Cd48	8.62032e-89	2.35211	Mcrip2	0	3.56236	Rhoj	0	8.91066	Rgcc	2.28105e-09	2.79699				Igha	1.95985e-63	8.17355	Khdrbs2	1.68905e-100	41.5523	5031439G07Rik	1.3713e-24	2.99499
270	Fermt3	1.21377e-19	1.87195	Cryba4	2.92662e-129	2.52143	Szrd1	6.71706e-31	1.99258	Carmil2	8.57468e-88	29.4466	Dhcr24	0	3.5401	Nfia	0	8.6918	Ms4a1	2.28262e-09	10.9205				Nr3c1	2.28941e-63	5.95233	Tspan18	3.82751e-99	6.88328	Lrrfip1	1.52659e-24	3.13716
271	Npc2	1.45893e-19	1.75117	Themis2	3.13943e-129	3.48176	Slk	7.29414e-31	2.08135	Myo1g	1.23826e-86	3.62971	Adgrg1	0	3.53805	Rab34	0	8.62482	Wscd1	2.34906e-09	8.05458				B4galt5	2.61971e-63	5.01847	Twist1	9.2425e-99	11.4069	Rab43	1.57015e-24	5.75346
272	Itgal	1.55318e-19	1.50065	Pik3cg	3.51587e-129	3.1784	Sptan1	7.39417e-31	1.76756	Pag1	1.3549e-86	6.61809	Nudt19	0	3.52762	Fgfr1	0	8.62385	Thra	2.38528e-09	2.16557				Ikzf1	3.94053e-63	3.73447	Nkd2	1.2183e-98	12.8184	Stx11	1.65903e-24	6.34781
273	Ocel1	1.62482e-19	1.80108	Gng2	5.42088e-129	2.02873	Cdk12	8.83162e-31	1.98516	Btg1	2.2181e-86	3.46455	Crb3	0	3.50215	Il6st	0	8.60688	C1ql1	2.52753e-09	9.05057				Ripor2	5.17386e-63	3.80548	Svil	3.15563e-98	18.4726	Gng2	1.77536e-24	1.61496
274	Mad2l2	1.9008e-19	1.65676	Siglech	1.07924e-128	1.98073	Mrpl53	8.99608e-31	1.90265	Ifngr1	2.32866e-86	4.3013	Atp9a	0	3.49994	Plpp1	0	8.52116	Col13a1	2.56012e-09	5.88807				Lilrb4a	1.00996e-62	2.85904	Neurl1b	4.91342e-98	7.71028	Rgs18	1.79299e-24	2.74208
275	Csf1r	1.99413e-19	2.11826	Cd302	1.26515e-128	1.97609	Isca1	1.00084e-30	2.08326	Tnik	4.30396e-86	5.38339	Mlph	0	3.49215	Pbx1	0	8.49895	Mgat5b	2.70438e-09	14.247				Nrm	1.78331e-62	3.91927	Ldhb	1.48255e-97	5.3165	Ramp3	2.46878e-24	5.2869
276	Slc31a2	2.20804e-19	1.90303	Snx5	3.37842e-128	2.39728	Setd3	1.14837e-30	1.88733	Apobec3	6.32914e-85	2.49746	Baiap2l2	0	3.47476	Nkx2-3	0	8.44512	Hoxd11	2.84864e-09	4.29619				Cmtm7	1.87968e-62	3.8144	Slc25a23	7.17282e-97	8.0306	Batf	2.49339e-24	4.18587
277	Dnase1l1	2.36937e-19	1.57728	Abcg3	4.05062e-128	3.3029	Mmadhc	1.33605e-30	1.58172	Clk1	1.26526e-84	2.37882	Cyb561	0	3.44995	Eml1	0	8.42326	Rflnb	3.15668e-09	3.21684				Flt3l	3.57021e-62	5.85602	Hdgfl3	1.64894e-96	6.09366	Ppfia4	2.69354e-24	1.85456
278	Zfp444	2.41378e-19	1.72071	Ccl9	6.07332e-128	3.43947	Pkn1	1.48205e-30	1.94873	Map4k1	1.94396e-84	6.36093	Svip	0	3.4492	Tcf21	0	8.29979	Jam2	3.34424e-09	3.22461				Pacsin1	4.26926e-62	5.83666	Lamb2	2.08375e-96	6.34636	Ahr	3.20319e-24	3.33417
279	Irf8	2.5037e-19	1.5233	Hpgd	2.2772e-127	1.76675	Pon2	1.63794e-30	1.70279	Jak2	2.94235e-84	3.52203	Stard4	0	3.43384	Twsg1	0	8.26096	Edil3	3.51147e-09	10.1566				Bcl11a	1.00313e-61	3.82676	Thsd7a	3.30876e-96	12.7206	Nrros	4.46336e-24	3.10221
280	Abhd12	3.29038e-19	2.31614	Arl11	1.36048e-126	3.11925	Ppp3r1	1.68959e-30	1.61006	Card11	3.02712e-84	6.0162	Cldn23	0	3.40662	Phlda3	0	8.21592	Tmem200c	3.55965e-09	141.481				Treml2	1.38356e-61	5.92259	Fstl1	6.28075e-96	2.93754	Tent5c	4.68796e-24	3.37139
281	Haus8	3.38049e-19	1.69127	Rnf130	2.28324e-126	2.37223	Polr2a	1.82753e-30	2.1652	Ifi206	3.30023e-84	9.69187	Stap2	0	3.40243	Meis1	0	8.11697	Ppp1r14d	3.77247e-09	2.67864				Ier3	1.73716e-61	4.52357	Timp3	2.04287e-95	4.4883	Itgam	6.27755e-24	2.61514
282	Cst3	3.64913e-19	2.1649	Tnfrsf13b	2.35113e-126	2.71776	Fmc1	1.98907e-30	2.1051	Apbb1ip	3.7076e-84	2.37831	Ush1c	0	3.38262	Maged1	0	7.9891	Uqcrc2	3.82748e-09	1.60212				Dclre1b	2.59648e-61	7.2217	Parva	4.0117e-95	8.96848	Arl4c	9.79027e-24	1.99862
283	Cyb561a3	5.95812e-19	1.50865	Dclre1c	2.51331e-126	4.36667	Qdpr	2.21171e-30	1.50634	Nup210	4.00395e-84	4.87918	Gal3st1	0	3.37558	Cavin3	0	7.94729	Ahnak	3.9338e-09	1.93459				Gimap1	3.89832e-61	2.27309	Scg5	5.06443e-95	10.1286	Hck	9.94694e-24	1.91404
284	Cryzl2	6.60198e-19	1.7143	Tgfbr1	2.67136e-126	3.76905	Taf15	2.9026e-30	1.53755	Trgv1	4.64842e-84	234.022	Lmo7	0	3.35328	Amotl1	0	7.91765	Sox17	4.00254e-09	18.1064				Crlf2	6.28207e-61	3.53194	Nbl1	1.7598e-94	3.18478	St3gal4	1.11929e-23	2.18582
285	Tbc1d13	7.26687e-19	1.87113	Fli1	7.35082e-125	2.45271	Cab39	3.14887e-30	1.96718	Dock8	1.21412e-83	3.12415	Sel1l3	0	3.32085	Cbx6	0	7.73833	Tafa1	4.34327e-09	27.2982				Fnbp1	1.2412e-60	3.22887	Slc8a2	2.4639e-94	14.4546	Unc93b1	1.1885e-23	1.59034
286	2010315B03Rik	8.44454e-19	1.5121	Fam49b	1.46885e-124	2.11726	Copg1	3.21342e-30	1.5089	Celf2	1.60775e-83	2.45331	Igsf5	0	3.30965	Copz2	0	7.7306	Sema4g	6.34741e-09	1.9406				Gramd1a	1.64505e-60	3.57886	Sh3gl3	5.72298e-94	9.60307	Fam129a	1.25851e-23	2.28526
287	Cd302	8.82251e-19	1.90071	Fes	7.85938e-124	2.23279	Fndc3a	3.26783e-30	1.72751	Tapbpl	4.25636e-83	4.66196	Pparg	0	3.27313	Arhgef25	0	7.55954	Magi3	6.88757e-09	3.08601				Acsl4	1.83352e-60	3.66661	Rbpms	6.91807e-94	12.2299	Sla	1.48956e-23	2.16713
288	Ly96	8.97849e-19	2.37089	Slc29a3	1.01992e-123	3.53449	Esf1	3.97811e-30	1.87273	Cdkn1b	1.85957e-82	3.40335	Aldh1l1	0	3.22874	Nr2f2	0	7.51934	Megf10	7.59289e-09	16.6499				Pygl	2.13449e-60	3.19918	Kcnh2	1.39328e-93	10.3783	Ifitm3	1.54454e-23	3.58656
289	Nagpa	1.14464e-18	1.79867	Gusb	3.86952e-123	2.77865	Skp1a	4.22043e-30	2.38896	Pik3cd	1.99379e-82	3.34738	Tom1l1	0	3.209	Flnc	0	7.45897	Arhgef5	8.6797e-09	2.86965				Dock2	2.61267e-60	2.53756	Six5	1.51158e-93	11.5466	Srebf2	1.71692e-23	2.52283
290	Cysltr1	1.2094e-18	1.57465	Grn	1.88671e-122	2.69488	Tomm70a	4.23163e-30	1.63842	Anp32a	3.17477e-82	2.06375	Vil1	0	3.18225	C1qtnf6	0	7.34193	Ndufv1	9.37024e-09	1.81588				Msmo1	4.33767e-60	4.07538	Cdkl1	2.45106e-93	28.4811	Mmp25	2.23267e-23	10.7554
291	Trmt10b	1.40171e-18	1.74812	Snx2	1.72663e-121	2.61099	Prr13	4.35763e-30	2.08147	Zfp36l2	3.49975e-82	4.36443	Hnf4a	0	3.15707	Hmgn3	0	7.18231	Sult1b1	9.98017e-09	2.25529				Pde4a	5.2598e-60	4.49086	Pamr1	2.82524e-93	6.15469	Apobr	2.29507e-23	3.41896
292	Ap1s2	1.41498e-18	1.75904	Tbc1d9	1.86151e-121	3.752	Guk1	4.47005e-30	1.69828	Stk24	7.06005e-82	3.43772	Hsd17b2	0	3.15571	Clmp	0	7.13262	Aspa	1.00882e-08	7.39863				Ivns1abp	5.65749e-60	4.07914	Fam83d	3.62819e-92	13.6992	Il10ra	2.39602e-23	1.92812
293	Lat2	1.44085e-18	1.51557	Ptprj	2.99923e-121	2.86932	Msi2	4.79252e-30	1.66955	Sms	1.68295e-81	3.32441	Tspan15	0	3.14359	Col18a1	0	7.02576	Ndufa5	1.02161e-08	1.54691				Elovl5	8.35715e-60	5.94988	Serpinh1	5.29158e-92	2.76733	Lat2	2.75592e-23	1.627
294	Glipr1	1.66819e-18	1.55358	Man2b1	3.62259e-121	2.50731	Eea1	5.0348e-30	1.5469	Macroh2a1	7.72306e-81	2.33953	Mapk13	0	3.13771	Wwtr1	0	6.94385	Cav1	1.03522e-08	2.37212				Kcnq5	8.83548e-60	16.7161	Pola2	9.06475e-92	8.39467	Qpct	3.18208e-23	3.34118
295	Pip4k2a	1.95186e-18	1.79515	Prdm1	2.4651e-120	4.4063	Tlk1	5.16745e-30	1.59092	Adora2a	7.99406e-81	6.26694	Arpin	0	3.12544	Hand2	0	6.89462	Mal	1.06734e-08	7.32693				Txk	1.42637e-59	2.90336	Faxc	1.07473e-90	27.169	Gtpbp4	3.23872e-23	2.73504
296	Pea15a	4.48775e-18	2.22403	BC028528	4.58118e-120	2.37752	Crk	5.23598e-30	2.06357	Fyb	1.07524e-80	1.64433	Bdh1	0	3.12541	Gm1673	0	6.85604	Nt5c	1.17704e-08	1.85156				Glcci1	1.54731e-59	4.66836	Cnn3	1.97047e-90	4.05238	Tnfrsf13c	3.31493e-23	4.88699
297	Nfxl1	4.5402e-18	1.84621	Adcy7	4.92571e-119	2.7304	Taok3	5.52573e-30	1.63486	Klra1	1.21409e-80	79.667	Sh3yl1	0	3.12381	Pam	0	6.79569	Akr1c19	1.31536e-08	2.93846				Btk	2.09464e-59	2.66667	Col13a1	2.87068e-90	10.7458	Rbpj	3.43935e-23	3.29848
298	Prdx5	4.84468e-18	1.97353	Cotl1	8.18871e-119	1.61081	Diaph1	7.36523e-30	1.68332	Ptk2b	1.94889e-80	3.17475	Sgpp2	0	3.11028	Fxyd6	0	6.45338	Mast4	1.32622e-08	2.82317				Lpcat2	2.51301e-59	1.98494	Csrp1	3.01027e-90	39.6047	Itpr1	3.55744e-23	3.53726
299	Guca1a	5.71434e-18	1.85586	Pea15a	4.405e-118	2.03308	Pdha1	8.92107e-30	2.06655	Septin11	3.62082e-80	2.62923	Rnf128	0	3.1097	Tmem263	0	6.35435	Arhgef15	1.35417e-08	5.35709				Nbn	6.41304e-59	4.05386	Smpd2	4.06557e-90	7.03862	Zyx	3.90521e-23	3.58585
300	Cela1	6.08457e-18	1.68063	Cd93	1.36357e-117	2.43857	Sptlc2	1.12186e-29	1.72558	Zeb1	4.82323e-80	4.35055	Sort1	0	3.10642	Cryab	0	6.19605	Cntn3	1.3543e-08	4.34163				Adipor2	1.00658e-58	3.49236	Nedd4l	4.52896e-90	6.25565	Unc119	5.0382e-23	3.26436
301	Plekho1	6.11813e-18	2.1857	Man1c1	2.81602e-117	3.03185	Ppp4r3a	1.3696e-29	1.87577	Cnot6l	9.63549e-80	3.09556	Prom1	0	3.09967	Rbfox2	0	6.16669	Vdac1	1.40553e-08	1.57702				Gngt2	1.36469e-58	2.0731	Atp1b2	7.96531e-90	8.39647	Dusp5	9.40603e-23	3.44631
302	Scamp5	6.51373e-18	1.70138	Ninj1	4.03628e-117	2.31828	Raf1	1.60055e-29	1.51262	Myh9	1.18726e-79	2.42689	Slc44a4	0	3.09643	Cnn3	0	6.14843	Cdh17	1.42231e-08	2.18122				Gas2l3	2.59742e-58	3.5305	Rasgrp2	1.76823e-89	6.17145	Ncf4	9.9002e-23	1.84759
303	Lgmn	7.60282e-18	2.51277	Prcp	7.17926e-117	2.44358	Mia3	1.96286e-29	1.59441	Isy1	1.29009e-79	4.205	Gstp3	0	3.09572	Ehd2	0	5.97959	Rap1gap	1.46042e-08	2.01916				Itpr2	3.07489e-58	3.93264	Bmpr1a	2.60819e-89	6.40896	Syngr2	1.25628e-22	3.11133
304	Aptx	7.89908e-18	1.60307	Ucp2	4.6843e-116	1.79263	Slc25a51	2.00996e-29	1.52375	Jaml	7.13092e-79	6.71654	Prr15l	0	3.08942	Lix1l	0	5.91262	Npdc1	1.49852e-08	2.20897				Errfi1	3.66068e-58	4.51874	Igfbp5	2.89796e-89	2.91867	Emilin2	1.28847e-22	3.4389
305	Paox	8.80396e-18	2.55703	Vav1	5.24567e-116	2.37528	Ncstn	2.53514e-29	1.52937	Tcf12	2.87855e-78	3.07405	Tnk1	0	3.07888	Crip2	0	5.62119	Skp1a	1.52934e-08	1.54102				Spred1	5.20817e-58	3.49709	Ttll7	6.04038e-89	13.4807	4930523C07Rik	1.38371e-22	2.435
306	Axl	8.87413e-18	1.67734	Tfec	2.70719e-115	3.38897	Acadl	2.55581e-29	1.96243	Crtam	4.7736e-78	30.5737	Prkcz	0	3.05826	Col4a2	0	5.43636	Ccm2l	1.57874e-08	7.30081				Tnfaip3	6.36911e-58	2.96786	Cped1	8.0429e-89	5.0852	Gpr171	1.65213e-22	4.85861
307	BC028528	1.26927e-17	1.79861	H2-Ab1	7.93685e-114	2.72423	Cdk5rap3	2.58901e-29	1.61542	Ly9	5.1539e-78	6.85519	Llgl2	0	3.05379	Sparcl1	0	5.36776	Tie1	1.59629e-08	6.19184				Zc3h12a	8.86453e-58	2.93464	Fxyd6	1.19858e-88	8.8327	Naga	1.81896e-22	3.54531
308	Vps25	1.41679e-17	1.9177	Srgap2	1.13417e-113	2.87001	Numa1	3.17181e-29	1.9497	Tln1	1.04899e-77	2.0369	Smim22	0	3.05288	Spats2l	0	5.36697	Ly6g	1.66171e-08	3.21836				Gzma	1.32257e-57	5.69776	Cidea	1.52869e-88	22.183	Rab8b	2.06107e-22	2.42503
309	Rftn1	1.74161e-17	1.76994	Sgpl1	2.5546e-113	2.96168	Tuba1c	3.26374e-29	1.69653	Fam78a	1.24681e-77	6.96052	St14	0	3.04609	Cavin2	0	5.34964	Sox7	1.79843e-08	4.8271				Nfkbie	2.15123e-57	2.71946	Arl4d	6.49252e-88	8.62449	Nlrp3	2.56095e-22	2.87503
310	Sdhaf3	2.25312e-17	1.72754	Gm2a	3.36517e-113	1.58989	Atp1a1	4.06794e-29	1.68003	Syf2	1.31077e-77	2.33858	Tprn	0	3.04242	Ramp2	0	5.2766	Rerg	1.84891e-08	3.93778				Vps37b	2.98447e-57	2.18413	Fhl1	8.14861e-88	8.48928	Msn	2.90272e-22	2.63587
311	Gamt	2.84476e-17	2.03164	Zfp710	2.42194e-112	2.63298	Galk1	4.33556e-29	1.73885	Ptpn18	2.73867e-77	1.59504	Tcim	0	3.03601	Pmp22	0	5.18175	Dgkh	1.86441e-08	3.28303				Hat1	9.91456e-57	2.98776	Phlda3	3.21593e-87	4.77977	Ikbkb	2.92487e-22	2.45613
312	Uba7	3.20949e-17	2.00604	Wdfy2	4.19645e-112	3.62752	Hmg20b	6.16091e-29	1.74745	Tecpr1	3.72299e-77	4.81314	Tmc4	0	3.02883	Col4a1	0	4.91091	Masp1	2.01179e-08	4.66935				Itpkb	1.33207e-56	4.09989	Gria1	4.05345e-87	14.6835	Klri2	3.7239e-22	5.06362
313	Man1c1	7.78703e-17	1.8105	Prex1	4.24589e-112	2.08035	Rab24	6.28372e-29	1.73329	Rab19	3.96364e-77	9.02359	H2-Q2	0	3.00447	Cpe	0	4.67957	Ptprz1	2.05503e-08	9.09863				H2-T23	2.05082e-56	2.87126	Ldb3	6.3302e-87	11.2937	Coro1a	3.84776e-22	3.46274
314	Pip4k2b	7.93264e-17	1.75987	C5ar2	5.43753e-112	6.42049	Cyc1	6.48615e-29	1.87368	Eif3e	1.04424e-76	1.94387	Cdc42ep5	0	2.99429	Tgfb1i1	0	4.35784	Acaa2	2.0863e-08	1.89112				Grap2	2.13328e-56	4.38881	Slmap	6.73404e-87	11.23	Arhgap18	4.60143e-22	2.35604
315	Tifa	7.98752e-17	2.15957	Bach1	7.13278e-111	3.81457	Rab6a	7.15512e-29	1.90225	Tspo	1.73617e-76	2.08183	Trim16	0	2.97373	Fermt2	0	4.0016	Ddah1	2.11921e-08	2.72239				Lbr	2.38009e-56	3.49933	Nacc2	8.48387e-87	6.93319	Gpsm3	5.78473e-22	1.96317
316	Arhgap11a	8.22645e-17	1.56507	Atp6v0c	7.78786e-111	2.54535	Ogdh	7.2169e-29	2.15604	Sh2d3c	2.16527e-76	7.30878	Cpt2	0	2.95962	Cald1	0	2.81584	Tspan15	2.23881e-08	2.26682				Rin3	2.55775e-56	3.68265	Cdh11	1.54842e-86	2.72644	Snx10	6.60202e-22	2.24668
317	Emc9	1.02615e-16	1.79669	Nfxl1	3.30213e-110	3.33263	Sbds	8.19027e-29	2.16504	Slamf6	4.65235e-76	7.38061	Vipr1	0	2.93605	Wnt5b	1.0E-323	21.7907	Slitrk2	2.41164e-08	16.5893				Myo1f	4.35909e-56	2.26996	Cspg4	1.6626e-86	9.58689	Psmb8	6.76627e-22	3.52303
318	Itga9	1.1136e-16	1.62269	Cst3	9.05385e-110	2.32077	Gcsh	8.76067e-29	1.5711	Mfng	1.52538e-75	3.47808	Myo1d	0	2.93477	Abca8a	4.733E-321	20.3774	Ctnna1	2.4617e-08	1.74526				Dnase2a	4.97585e-56	2.75957	Casq1	1.74935e-86	56.0044	Tyk2	6.97132e-22	2.45766
319	Klhl6	1.84135e-16	1.67798	Ptpre	9.42103e-110	2.79738	Tnrc6a	9.01087e-29	2.20795	Dennd1c	3.23875e-75	4.4031	Mboat1	0	2.92987	Fam110b	9.26E-321	12.3395	Plpp2	2.46785e-08	2.30213				Serpine1	5.32793e-56	12.1232	Itih5	2.24288e-86	5.6108	Card11	6.99843e-22	3.79526
320	Trappc2	2.80428e-16	1.61675	Snx20	1.66986e-109	2.22255	Nabp2	1.00494e-28	1.70019	Klhl6	4.26553e-75	2.9153	Rasef	0	2.90786	Mab21l2	1.09515E-319	4.70279	Fermt2	2.46984e-08	2.10543				Ppfibp2	6.32369e-56	4.45756	Il17d	6.22908e-86	9.47095	Acvrl1	7.14844e-22	2.79806
321	Tmem141	2.80735e-16	2.86712	Atf3	2.66948e-109	2.98348	Npepps	1.04212e-28	1.53963	Prrc2c	4.49502e-75	2.21128	Dsp	0	2.9055	Mmp14	7.63156E-318	7.39547	Mgll	2.50443e-08	3.29837				Cd44	1.22177e-55	2.30018	Itga9	6.54472e-86	4.06791	Gpr141	7.15631e-22	3.95841
322	Nmral1	2.81291e-16	1.62207	Gns	1.14915e-108	2.74986	Ginm1	1.37993e-28	1.5199	Nsd3	8.7101e-75	3.38063	Prelid2	0	2.89616	Hdgfl3	1.7324362E-316	7.41955	Uaca	2.61028e-08	2.85524				Hilpda	2.14566e-55	2.95871	Gli3	9.40276e-86	6.32783	Flna	7.53882e-22	1.54623
323	Hexa	3.12459e-16	2.23012	Ccl24	1.45193e-108	6.29788	Hmgcl	1.37998e-28	1.72672	Sema4d	1.00542e-74	2.75621	Sgsm3	0	2.89541	Poglut3	6.06266558E-315	7.93518	Atp2a3	2.62426e-08	1.9025				Ptpn22	4.02944e-55	2.94263	Afap1	1.01799e-85	5.92179	Il1b	7.62944e-22	6.85982
324	Vav1	4.05719e-16	1.92405	Atp13a2	2.89147e-108	2.48495	Aff4	1.40433e-28	2.06938	Klf13	1.59988e-74	2.56825	Tmem98	0	2.87075	Snai2	9.64307767E-315	10.1151	Lurap1l	2.75225e-08	2.59365				Ly6e	4.0866e-55	5.33508	Fzd2	1.63315e-85	6.66711	H2-T23	8.30009e-22	2.35447
325	Nt5dc2	5.16307e-16	1.59269	Pirb	3.33844e-108	4.05816	Mtx1	1.43997e-28	1.56968	Rbm39	2.32712e-74	2.11152	Vdr	0	2.86075	Cdon	6.014154552E-314	12.9899	Adamts20	2.83788e-08	17.035				Myo1e	4.23015e-55	4.14534	Nkx2-3	3.4918e-85	5.37177	Sp110	9.19395e-22	2.06257
326	Tmem176b	6.40873e-16	2.6577	H2-Aa	3.85784e-107	2.88679	2610528A11Rik	1.45726e-28	7.44733	Ankrd11	2.70371e-74	2.02818	Lurap1l	0	2.83754	Pcsk5	2.28002822568E-312	17.1287	Ssu2	2.84903e-08	14.3502				Srebf2	7.25722e-55	3.82162	Actn1	4.81757e-85	11.9277	Cep170	9.59791e-22	2.40886
327	Ctc1	6.4416e-16	2.10708	Bmp2k	4.50834e-107	2.74312	Zdhhc3	1.54618e-28	2.05654	Epsti1	7.3742e-74	2.20232	Kif21a	0	2.83087	Il17d	2.0217702237736E-311	14.7301	Rxrg	2.89718e-08	11.432				Rps6ka5	1.05393e-54	4.32733	Cfl2	8.60327e-85	16.4826	Etv6	1.13987e-21	2.44163
328	Arrb2	6.82991e-16	2.34428	Gnpda1	4.79929e-107	2.42027	Cycs	1.54785e-28	2.19105	Ppp1r18	8.54632e-74	1.86235	Cnnm4	0	2.77585	Bmpr1a	2.108135329894E-311	6.23588	Nectin2	2.96876e-08	2.19424				Gata1	1.18444e-54	13.669	Hspa2	2.04011e-84	7.2024	Clic4	1.15255e-21	3.06486
329	Galc	7.22972e-16	1.53116	Mfsd1	7.86516e-107	2.784	Twf1	2.03998e-28	1.82657	Rftn1	1.52882e-73	3.02265	Adgrg7	0	2.7668	C2	5.2042880722412E-310	19.0635	Map2	3.16604e-08	5.70822				Birc2	1.31164e-54	3.8911	Bok	2.21747e-84	7.85447	Ikzf1	1.27137e-21	1.70966
330	Fgd2	8.76895e-16	1.68814	Ticam2	2.74102e-106	6.57262	Ubr5	2.22151e-28	1.67834	Lbr	7.65945e-73	3.36738	Pip5k1b	0	2.7591	C1qtnf3	0	26.8212	Dhh	3.27686e-08	4.83431				D16Ertd472e	1.58594e-54	3.38113	Tacr2	2.43603e-84	159.796	Birc3	1.61158e-21	2.0501
331	Rab31	1.05567e-15	2.0504	Rnf19b	2.87189e-106	2.40365	Kmt5a	2.40067e-28	1.92697	Pde2a	4.27555e-72	16.7963	Arhgef16	0	2.74915	Amotl2	1.42508e-307	11.5899	Mmp15	3.46565e-08	2.3422				Dennd3	1.80148e-54	8.27088	Tceal3	5.03868e-84	10.3531	Timd4	2.17203e-21	3.77523
332	Spi1	1.40919e-15	3.41516	Epsti1	3.47159e-106	1.88197	Ccz1	2.54708e-28	1.54043	Gm45716	5.71779e-72	3.79365	Fam83h	0	2.74297	Ryk	1.46443e-306	6.34505	Srcin1	3.67531e-08	9.21727				Septin1	2.33943e-54	2.25188	Rbfox2	6.11614e-84	5.18024	Il6ra	2.65588e-21	2.34517
333	Pkmyt1	1.41738e-15	1.64469	Fcgrt	1.09464e-105	2.42836	Fibp	3.39704e-28	1.94819	Plaat3	7.62096e-72	2.52496	Gnpnat1	0	2.7382	Smim1	7.91801e-306	7.72007	Efcab3	3.67907e-08	30.5924				Zbtb1	3.72938e-54	4.46318	Col6a1	1.19012e-83	2.1049	Plxnd1	2.93197e-21	2.81917
334	AI413582	1.51067e-15	2.46627	Sat1	1.12249e-105	2.3955	Lars	3.5137e-28	1.50584	Sipa1	1.61395e-71	2.73287	Tmem45b	0	2.73185	Myh10	4.07751e-305	6.52264	Cd109	3.91601e-08	4.70511				Neb	3.8068e-54	25.4161	Dab2ip	5.50502e-83	4.84269	Hipk2	3.10707e-21	2.36037
335	Rubcn	2.26957e-15	1.52127	Tpp1	1.18595e-105	2.92359	Ccnl2	3.69446e-28	2.68292	Pnrc1	1.69919e-71	2.36533	Pcdh1	0	2.72821	Piezo2	2.52625e-303	12.4871	Auts2	3.96662e-08	2.29788				Zbtb25	4.44838e-54	3.92793	Plpp3	5.64693e-83	3.40078	Relt	3.29645e-21	4.33698
336	Mcub	2.39897e-15	1.61449	B4galt6	1.20716e-105	3.52197	Ap3b1	3.77623e-28	1.70685	Map4k4	2.46667e-71	2.5743	Cblc	0	2.71301	Bace1	1.65744e-302	9.52847	Adgrl4	4.45786e-08	7.52909				Fyb	4.53715e-54	1.93936	Dcbld2	6.22748e-83	6.49547	Slamf8	3.3227e-21	3.15317
337	Snx8	3.049e-15	1.7159	Rhog	1.92592e-105	1.99537	Papss1	3.81127e-28	1.77874	Ppp3cc	2.94972e-71	9.37463	Cyp2j6	0	2.69503	Thra	3.77375e-302	5.32426	Gsta4	4.74801e-08	2.2394				Tle3	5.87743e-54	3.37008	Pygm	1.07532e-82	8.61787	Lmnb1	3.37126e-21	3.03174
338	Rab32	3.81438e-15	2.27888	Tmem106a	9.88774e-105	2.60177	Ppid	3.95087e-28	1.69052	Rassf5	5.6717e-71	2.80252	Tjp3	0	2.67942	Gabra3	1.45667e-301	50.7251	Gsdmc2	4.75607e-08	3.13687				Tmem123	9.59355e-54	3.08032	Ak1	1.41913e-82	6.26184	Dusp16	3.48565e-21	2.5376
339	Sult1a1	3.84295e-15	2.65706	Lamp1	1.01182e-104	2.2264	Mga	4.41621e-28	1.50381	Serpinb9	6.10333e-71	11.2568	Atp10b	0	2.67097	Ntn1	3.02052e-301	11.6618	Klk1	4.92039e-08	2.12106				Osgin2	9.66221e-54	5.17957	Sdc3	2.19863e-82	4.8675	Gpd2	3.81868e-21	3.54457
340	Umad1	4.17026e-15	1.53351	Marcksl1	1.23894e-104	2.49266	Pafah1b3	4.47958e-28	1.6497	Tox	8.12227e-71	6.62738	Hook2	0	2.64638	Itih5	3.82709e-301	8.49516	Cdh1	5.01138e-08	2.07154				Chsy1	1.27471e-53	3.89619	Runx1t1	3.90115e-82	4.42761	Prex1	4.26996e-21	1.54691
341	Engase	4.20524e-15	1.83949	Gas7	2.99061e-104	2.8322	Nudcd3	4.52911e-28	1.59194	Klrb1b	8.14198e-71	21.1516	Eps8l3	0	2.64063	Igfbp3	6.16315e-300	15.2157	Chst3	5.11939e-08	14.7334				Septin11	1.31807e-53	2.77033	Tead3	8.50619e-82	5.86011	Commd8	4.49138e-21	2.31505
342	Abi3	4.5169e-15	2.11781	A630001G21Rik	3.06324e-104	3.02028	Dyrk2	5.29707e-28	1.61016	Lrrfip1	1.38572e-70	2.70559	Cxadr	0	2.63052	Pls3	3.21317e-299	6.73462	Nkd2	5.23871e-08	6.68128				Rassf5	1.53181e-53	3.37556	Iglon5	9.47982e-82	26.116	Spef1l	4.79397e-21	20.1461
343	Vsir	5.07609e-15	1.83331	Ifi211	1.4329e-103	3.36083	Sypl	5.30147e-28	1.7114	Ostf1	1.71435e-70	1.97735	Nr1i2	0	2.59452	Gli3	6.23522e-299	9.18195	Tomm5	5.24298e-08	1.76245				Rnf19b	1.85533e-53	2.79361	Dlgap2	1.42143e-81	36.2836	Uck2	4.91739e-21	3.82176
344	Recql	5.62899e-15	1.72547	Lilr4b	3.0567e-103	2.73344	Mbtd1	5.54762e-28	1.53823	Ubac2	2.72147e-70	3.62541	Dio1	0	2.56729	Vasn	6.29322e-298	10.1167	Fermt1	5.41699e-08	3.29427				Traf1	2.04876e-53	3.06655	Lama5	1.97607e-81	8.20715	Csrnp1	5.37223e-21	3.22362
345	Slc41a3	7.06186e-15	1.67832	Rel	3.54479e-103	2.43813	Rcor1	6.05675e-28	1.74923	Sik1	2.87214e-70	4.57624	Erbb3	0	2.55011	Atf5	1.03805e-297	8.19283	Tm4sf1	5.73397e-08	2.5145				Rac2	3.36827e-53	2.5081	Col5a2	3.98402e-81	1.86711	Gpr137b	5.69284e-21	2.70817
346	Pigv	7.34882e-15	1.55447	Sdc3	3.80084e-103	3.07598	Ndfip2	6.1553e-28	2.17809	Pdcd1lg2	1.11793e-69	4.11406	Parm1	0	2.54283	Fam114a1	5.51599e-296	6.87485	Aldob	5.99696e-08	2.71043				Birc3	4.16894e-53	2.95135	Pxdn	4.09612e-81	4.44406	Cd40	6.3132e-21	4.27736
347	Ogfrl1	7.43608e-15	2.18467	Serinc3	6.02067e-103	2.74755	Nr1h2	7.27756e-28	1.65389	Hnrnpa0	2.46207e-69	1.92836	Sdcbp2	0	2.54166	Ptprs	8.55466e-295	6.34388	Synpo	6.03209e-08	2.69534				Robo1	8.38283e-53	6.20173	Zfhx4	6.30134e-81	4.15849	Anxa1	7.16282e-21	2.42025
348	Atp23	7.45622e-15	1.6477	Susd3	6.80705e-103	2.95324	Pan3	8.14127e-28	1.68561	Pstpip1	2.67325e-69	3.08484	Baiap2l1	0	2.53774	Gulp1	1.84175e-294	7.7895	Ppp1r14a	6.06051e-08	2.57516				Prkcq	1.00648e-52	3.20931	Gipc3	6.79456e-81	22.3785	Adam23	7.51435e-21	4.67774
349	Tmem106a	8.39227e-15	1.59385	Ehd1	2.17523e-102	2.77017	Sf3b4	9.67531e-28	1.65877	Btg2	6.65515e-69	1.5618	Trp53i11	0	2.50354	Slc38a4	2.19972e-294	35.4821	Dpp10	6.33328e-08	11.5366				Pim1	3.53199e-52	2.49865	Kcne4	8.01693e-81	15.1838	Spire1	7.82925e-21	3.10484
350	Zfp385a	8.87606e-15	2.38163	P2rx7	6.43297e-102	3.07784	Ist1	1.13879e-27	1.59949	Arid5a	1.76933e-68	4.19688	Hnf1b	0	2.49803	Cldn10	7.86142e-294	39.6524	Entpd8	6.34068e-08	2.61567				Mical1	4.23703e-52	3.35448	Igfbp2	9.39946e-81	13.5755	Slc15a3	8.11391e-21	2.01918
351	Mgme1	9.49443e-15	1.86322	Dock4	8.35571e-102	4.22708	Ddx54	1.20456e-27	1.51855	Hvcn1	2.424e-68	4.52274	Pls1	0	2.41064	Cys1	1.20925e-293	10.3509	Slc17a4	6.82895e-08	2.22934				Fyn	6.0113e-52	3.54762	Kitl	1.04828e-80	5.49272	Srgn	8.28948e-21	2.76172
352	Sp140	1.07686e-14	2.2156	Dse	1.82945e-101	2.94265	Eml4	1.25977e-27	1.83505	Rnf166	3.05232e-68	3.03104	Myo1a	0	2.40026	Armcx1	2.5288e-292	10.1954	Rprm	7.01e-08	12.7031				Chst11	1.10695e-51	5.85084	9330159F19Rik	1.24828e-80	16.8254	Prss57	9.05324e-21	21.2957
353	Il1b	1.12375e-14	2.02933	Npc2	1.83264e-101	2.07721	Ubxn6	1.26846e-27	1.73	Foxo1	3.29471e-68	3.86157	Cgn	0	2.36983	Armh4	8.38984e-292	17.4567	Sval1	7.1121e-08	1.57544				Pik3ip1	1.28109e-51	4.17495	Hoxa10	1.36511e-80	4.43564	Fam49b	9.97693e-21	2.43817
354	Gga3	1.18742e-14	1.59609	Itgb2	2.04917e-101	1.97587	Akt1s1	1.27869e-27	1.68823	H2-D1	6.17397e-68	2.42544	Plekha6	0	2.35652	Boc	1.07063e-291	13.6784	Pof1b	7.12818e-08	2.39575				Otulinl	1.37908e-51	2.50031	Jmy	1.55062e-80	7.48192	Lmo4	1.0272e-20	2.37706
355	Cd68	1.46025e-14	2.97556	H2-Eb1	2.58279e-101	2.7796	Tax1bp1	1.28168e-27	2.19371	Klrc2	1.05784e-67	33.1925	Rassf7	0	2.31301	Oaf	3.10204e-291	10.3255	Cdh2	7.3505e-08	3.14928				Rsad1	1.45188e-51	9.78216	Apbb1	3.75088e-80	9.40031	Twf2	1.32092e-20	2.37144
356	Nxt2	1.55518e-14	2.51753	Lipa	1.0588e-100	3.11414	App	1.35615e-27	1.50158	Ssh2	1.38181e-67	2.74495	Grb7	0	2.31288	Prrx1	3.46367e-291	31.2171	Nptx1	7.40717e-08	16.3304				Gpr141	1.56174e-51	4.82953	Plcb1	4.51781e-80	7.51576	Kynu	1.47555e-20	3.98634
357	Bin2	1.58852e-14	1.90988	Cyfip1	1.2722e-100	2.20031	Azin1	1.40857e-27	2.14886	Gramd1b	1.99205e-67	5.29863	Camsap3	0	2.30127	Hoxb2	4.68323e-290	11.6711	Car1	7.49398e-08	3.69821				Il4ra	2.50368e-51	3.71518	Tmod1	6.20827e-80	8.51749	Il7r	1.61845e-20	1.9138
358	Tbc1d8	1.62649e-14	2.07429	Csf3r	2.56993e-100	2.08189	Zc3h7a	1.51637e-27	1.59134	Git2	2.84215e-67	2.54958	Misp	0	2.28693	C1qtnf1	1.01806e-289	19.325	Esrp1	8.08988e-08	2.1184				Dyrk3	2.73631e-51	13.8172	Pls3	6.45157e-80	4.99691	Vim	1.64473e-20	3.84093
359	Zfp90	1.64416e-14	2.10564	Snx8	3.01301e-100	2.79263	Cop1	1.58348e-27	1.76576	Vasp	6.68923e-67	1.98918	Gm5485	0	2.27968	Col8a2	2.22687e-288	30.7235	F3	8.19165e-08	3.10541				Ttc28	3.28311e-51	3.06058	Agtr1a	8.34757e-80	9.53441	Sbno2	1.8729e-20	3.26987
360	Rab20	1.9268e-14	1.64589	Dok2	3.20328e-100	3.32729	Chordc1	1.97751e-27	1.7746	Rab8b	8.52907e-67	2.35411	Myo6	0	2.26307	Lpar1	4.5832e-288	12.6672	Arhgef16	9.45899e-08	2.49818				Dpp4	3.41328e-51	3.25591	Pygb	1.01726e-79	7.51574	Syk	2.06248e-20	2.08035
361	Hacd4	2.19763e-14	2.01843	Kcnk13	6.65289e-100	5.2773	Arid1b	2.03019e-27	1.71266	Icam2	1.3219e-66	6.41262	Myo7b	0	2.25038	Tmem151a	1.40383e-285	23.5133	Ap1m2	9.8498e-08	2.7194				Gfi1	3.63388e-51	6.1674	Ackr4	2.24419e-79	13.0196	Coro2a	2.20333e-20	1.78601
362	Entpd1	2.25879e-14	2.10628	Nfkbiz	1.19687e-99	3.39644	Usp47	2.10317e-27	1.66382	Acsbg1	1.40959e-66	55.2818	Mkrn2os	0	2.21881	Tppp3	4.31681e-285	11.8349	Mpc2	1.01011e-07	1.50013				Rabgap1l	6.04985e-51	3.89469	Plekhd1	2.75477e-79	21.2716	Tgfb1	2.65614e-20	1.60275
363	Gna15	2.28954e-14	1.55224	Cebpa	1.96257e-99	2.42585	Camk2d	2.13362e-27	1.65232	Kmt2e	1.9795e-66	2.19392	Fam83e	0	2.21043	Podn	9.64835e-285	26.2456	Uqcrc1	1.05091e-07	1.65478				Laptm5	6.20876e-51	2.47868	Lrig1	6.6436e-79	5.44873	Ttc7	2.77525e-20	1.95455
364	Fes	2.46655e-14	2.14285	Basp1	3.67848e-99	1.67972	Tm9sf2	2.13585e-27	2.37957	Lrrc8c	2.23995e-66	4.65629	C77080	0	2.15426	Ptger3	9.80968e-285	18.1932	Pla2g10	1.05485e-07	1.99215				Rab8b	6.81831e-51	2.70618	Lix1l	6.73469e-79	4.75207	Fkbp1b	2.85044e-20	2.98901
365	Tbc1d9	2.86845e-14	1.7117	Cyp27a1	4.67963e-99	2.4304	Shoc2	2.30846e-27	1.80554	Rsrc2	2.99951e-66	2.07298	Itgb4	0	2.14729	Epha3	6.35925e-284	39.9604	Myo10	1.08354e-07	2.87976				Nfkbiz	1.17716e-50	2.87918	Dpysl3	8.80742e-79	4.24171	Plp2	3.57515e-20	2.60799
366	Incenp	2.91188e-14	1.60654	Ifnb1	6.3864e-99	15.612	Zcchc7	2.33789e-27	2.4594	Ptpn7	7.66403e-66	4.56418	Etl4	0	2.06892	Pcolce2	1.03194e-283	27.0426	Cldn5	1.10209e-07	3.70783				Tmem156	1.63963e-50	4.43344	Lamc1	1.96878e-78	3.69447	Ckb	3.73206e-20	2.4397
367	Pacc1	3.00137e-14	1.51215	Myo1f	6.58937e-99	1.83773	Zfx	2.50842e-27	1.79126	Rundc3b	8.68819e-66	6.62164	Slc37a1	0	2.05727	Ptk7	1.51569e-283	10.9725	Negr1	1.20545e-07	5.18845				Hmgcs1	2.48947e-50	3.63202	Rras	4.11664e-78	8.36363	Myadm	3.81792e-20	2.24887
368	Olfml3	3.36652e-14	1.70684	Aldh3b1	6.76841e-99	3.08134	Mta3	2.77004e-27	1.60451	Crlf3	1.36165e-65	2.4963	Epb41l4b	0	2.02308	Igf1	3.12942e-283	8.19288	Nckap1	1.209e-07	2.14649				Dock8	2.57882e-50	2.69198	Nrbp2	7.80116e-78	5.75609	Rala	3.93717e-20	1.68835
369	Pmaip1	3.55005e-14	1.56118	Tank	7.04599e-99	3.52795	Atg101	2.83646e-27	1.79025	Slc38a2	1.48766e-65	1.81629	Sema4g	0	1.96457	AW551984	4.36193e-283	17.845	Pik3r3	1.2197e-07	3.24966				Sec14l2	2.79538e-50	9.43858	Creb3l2	7.94491e-78	4.44787	Bach1	4.1429e-20	3.59399
370	Mad1l1	4.18624e-14	1.69396	Cyba	1.06279e-98	2.15169	Gsk3a	3.06247e-27	1.72646	Tmsb10	1.51774e-65	3.72843	Clmn	0	1.94521	Tuba1a	4.38843e-283	6.70198	Uqcrfs1	1.29273e-07	1.52878				Chd2	2.9289e-50	2.72942	Matn4	8.10633e-78	12.652	Arhgap9	4.15684e-20	2.21209
371	Vps8	4.28934e-14	1.50905	Adam17	1.24954e-98	2.77897	Map3k2	3.23183e-27	1.82081	H2-K1	2.13134e-65	1.91087	Anks4b	0	1.81582	Gjc1	3.47356e-282	8.20676	Fam71a	1.3488e-07	5.68608				Stat4	3.72549e-50	3.24335	Ppm1e	9.23281e-78	10.5926	Inpp5d	4.31338e-20	1.61571
372	Ccdc73	5.20255e-14	1.66473	Arhgap30	4.59992e-98	2.01855	Mark2	3.26305e-27	1.89552	Sf3b1	2.22002e-65	1.78659	Myh14	0	1.76098	Bnc2	3.88724e-282	28.5768	Oat	1.45835e-07	1.72763				Aff4	3.73789e-50	3.09135	Igfbp7	3.2546e-77	2.73762	Mgl2	4.69662e-20	5.63135
373	Gpr65	6.00688e-14	1.55546	Sft2d1	1.11105e-97	2.52978	Cpd	3.27676e-27	1.52235	Gpr132	3.05919e-65	3.30014	Cd320	1.0E-323	4.37716	Ptprd	7.19091e-280	7.61025	Klf4	1.54228e-07	1.53411				Rsbn1l	5.35684e-50	3.54192	Klhl29	5.19465e-77	13.435	Map3k1	4.93542e-20	2.55352
374	B3galnt1	6.41181e-14	1.74466	Cadm1	1.95268e-97	2.47535	Rras	4.58058e-27	1.54874	Acot7	4.66575e-65	3.90302	Slc4a4	1.5E-323	3.56441	Casc4	1.3034e-279	6.32576	Ptprb	1.55634e-07	7.98464				Uhrf1bp1l	1.8957e-49	3.21264	Shisa4	6.10099e-77	6.41439	Susd3	5.00436e-20	1.91435
375	Tlr7	8.94529e-14	1.5773	Clec12a	1.99327e-97	4.37022	Med1	4.93662e-27	1.77897	Fam204a	4.7183e-65	3.22157	Afm	1.0E-322	20.0062	Gucy1a1	4.45023e-279	8.0361	Baiap2l1	1.62721e-07	1.89948				Etnk1	2.08873e-49	3.04373	Ccdc9b	7.58367e-77	9.70887	Elovl5	5.6454e-20	2.15499
376	Myo7a	8.96037e-14	1.61852	Mfsd12	2.79474e-97	3.73842	Krt19	6.00199e-27	2.81168	Zc3hav1	1.28244e-64	2.91752	Usp43	1.3E-322	3.83687	Pappa	1.09107e-278	29.2471	Cisd1	1.66918e-07	1.5853				Rfc2	3.13613e-49	3.10645	Gdnf	1.30806e-76	16.0958	Arhgap22	5.71311e-20	4.19881
377	Sh3bp2	1.01753e-13	1.94646	Psap	2.82138e-97	2.62689	Ip6k1	6.48239e-27	1.5762	Tmem123	1.70691e-64	2.7389	Acsl3	1.285E-321	2.69749	Ms4a4d	1.24363e-278	24.0202	Cd79a	1.92499e-07	6.57213				Akap13	4.41656e-49	3.29963	Pde1a	1.89401e-76	6.54501	Parp8	6.04018e-20	3.26937
378	Fscn1	1.05613e-13	1.76604	Cebpb	3.7909e-97	3.39573	Ccdc34	6.56745e-27	1.56839	Anxa6	2.28397e-64	2.04587	Gsdmc3	2.06E-321	4.63627	Gdf10	2.3316e-278	7.89171	Tead1	2.06307e-07	2.50192				Arhgef2	5.26529e-49	2.99741	Myh7	2.17864e-76	498.813	Glipr2	6.78416e-20	3.69736
379	Wdr24	1.07705e-13	1.54319	Prune2	4.19566e-97	3.20587	Bag6	6.7213e-27	1.98126	Cotl1	2.74288e-64	1.92585	0610040J01Rik	4.466E-321	3.30311	Mxra7	2.82186e-278	8.42376	Sh3bgrl2	2.07595e-07	3.43265				Lcp1	1.28987e-48	1.95244	Ppic	3.30196e-76	2.27016	Sp100	6.84317e-20	1.91432
380	Nckap1l	1.12898e-13	2.18079	Bin2	5.91208e-97	1.83786	Kdm5b	8.7164e-27	1.5715	Hopx	2.77754e-64	3.97794	Fuom	4.767E-320	2.83801	Lrrn4cl	3.11741e-277	25.8218	Ntng1	2.13042e-07	8.41048				Osm	1.60162e-48	2.95266	Ank3	3.76729e-76	4.27515	Gpr183	6.92006e-20	1.68232
381	Map11	1.27059e-13	2.25257	Scimp	7.25954e-97	2.62651	Tmem131	9.28227e-27	1.70821	Serp2	2.94325e-64	8.80178	Arhgef28	6.439E-320	6.08674	Csf1	5.40722e-277	4.7135	Ccn1	2.1391e-07	2.29186				Fam129a	5.41357e-48	3.00302	Vwa1	6.60949e-76	7.40964	Rac2	7.4874e-20	1.5379
382	Lhpp	1.54589e-13	1.64355	Trim30a	1.18638e-96	2.69865	Midn	9.71573e-27	1.99036	Itgae	3.58495e-64	3.07291	Retsat	2.40437E-319	4.21652	Tril	4.64608e-275	13.8552	Cdh10	2.13973e-07	13.6905				Abr	6.85466e-48	2.78763	Npas4	8.27285e-76	81.5375	Anxa2	7.71087e-20	2.22213
383	Lamp1	1.56156e-13	1.94457	Tcirg1	3.67844e-96	2.6696	Acads	1.04324e-26	1.88638	Inpp5d	6.26719e-64	1.56056	Tinagl1	5.5022E-319	1.59171	Pdgfrl	9.37499e-275	16.0654	Ccn2	2.1629e-07	3.40802				Cipc	1.1418e-47	4.46173	Ccdc136	1.26273e-75	14.0307	Slc2a6	8.06073e-20	2.67496
384	Itgb5	1.65093e-13	2.20965	Btk	5.00215e-96	2.69478	Rnf115	1.08381e-26	1.81366	Sidt1	6.59296e-64	6.13051	Dok4	2.184047E-318	2.26237	Creb3l2	2.7739e-274	7.48371	Bnip5	2.17745e-07	2.58111				Eaf1	1.8698e-47	4.46643	Cuedc1	1.29832e-75	6.24775	Erlin1	8.70392e-20	3.92731
385	Usp21	2.46623e-13	1.51527	Map3k8	5.13072e-96	3.02849	Nus1	1.16571e-26	1.50784	Esyt1	7.40542e-64	3.29355	Cisd3	3.49694E-318	2.98981	Tcaf1	1.86447e-273	8.0707	Dipk2b	2.22999e-07	18.989				Edem2	1.96519e-47	3.88999	Tshz2	1.38148e-75	3.84539	Camk1d	1.1917e-19	2.4932
386	Itm2b	2.72992e-13	2.06178	Gna15	9.21485e-96	2.65853	Atg12	1.25766e-26	1.65742	Dnaja1	9.50291e-64	2.33087	Larp1b	5.67284E-318	3.03956	Selenom	9.9277e-273	3.89414	H2aj	2.47357e-07	1.58117				Notch1	1.98026e-47	3.12141	Cntn1	1.8925e-75	10.8776	Fcor	1.19582e-19	4.48331
387	Thg1l	2.74592e-13	1.52073	5430427O19Rik	1.08596e-95	4.64506	Atxn2	1.33487e-26	1.68205	Cnbp	1.23654e-63	1.69839	Galnt4	4.9733424E-317	3.34316	B4galt2	1.28074e-272	11.3247	Epas1	2.52437e-07	2.63418				Itm2c	2.51867e-47	3.2176	Efna5	4.78479e-75	4.30026	Plekha1	1.45727e-19	1.92299
388	Apobec1	3.20801e-13	1.69112	Ssh2	2.93414e-95	2.58962	Clpp	1.33584e-26	1.64255	Card6	4.44188e-63	6.08888	Pycrl	4.462064044E-315	3.21426	Timp2	7.90589e-272	7.33629	Itga2	2.76721e-07	3.01257				Tbk1	3.27628e-47	3.36204	Sgcd	6.40731e-75	9.34285	Tnfrsf1b	1.46249e-19	2.23094
389	Matk	3.83359e-13	1.59961	Plin2	4.78042e-95	2.22434	Ahcyl1	1.33752e-26	1.75719	Grk2	5.39123e-63	1.92127	Gstp2	4.89805639E-315	18.6813	Rab30	2.06626e-271	11.1742	Gdnf	2.81409e-07	7.097				Inpp5b	9.08179e-47	4.40906	Podxl2	7.51638e-75	4.59599	Ctdnep1	1.46788e-19	1.64895
390	Tmem104	4.05051e-13	1.5418	Prkcd	7.01937e-95	2.06329	2200002D01Rik	1.40067e-26	7.34243	Rabgap1l	5.63608e-63	3.42	Ovol1	5.591393784E-315	3.96042	Fkbp11	3.77807e-271	9.68914	Tmc4	2.82413e-07	2.12622				Asb17	1.1303e-46	126.805	Sgce	9.04705e-75	3.99624	Dbnl	1.53883e-19	2.24234
391	Syce2	4.33985e-13	2.33526	Nfkbid	2.38569e-94	2.5136	Rmnd5a	1.41306e-26	1.86767	Rpl13a	1.97646e-62	1.93915	Suclg2	1.5274384235E-314	3.77854	Megf6	4.55021e-271	19.6112	Kcna6	2.85339e-07	7.14526				Rasal3	1.25883e-46	2.62177	Ccdc60	9.09499e-75	29.677	Anxa6	1.56448e-19	1.58983
392	Adap2	4.58345e-13	1.52638	Slc6a6	6.44953e-94	2.76335	Fam114a2	1.62584e-26	1.60367	Rel	2.11253e-62	1.68927	Serpinb1a	4.4113747323E-314	3.2872	Trip6	6.68586e-270	6.22793	Nid1	2.86104e-07	1.65202				Selplg	1.45691e-46	2.04345	Atp1a2	1.50554e-74	4.2882	Ocstamp	2.23422e-19	6.04154
393	Etv5	5.14409e-13	2.05261	Rcbtb2	7.32171e-94	2.12722	Atp5b	1.69109e-26	1.77479	Clec2d	2.39612e-62	1.98527	Gm1123	6.0192163204E-314	7.81064	Afap1l2	2.60259e-269	9.81262	Rapgef4	2.93622e-07	8.40221				Nsd3	3.04337e-46	3.01903	Htra1	1.72161e-74	3.23668	Mpp6	2.31925e-19	1.90055
394	Trim30a	5.70566e-13	2.03302	Cttnbp2nl	1.14913e-93	2.8002	Tmem259	1.82685e-26	1.98993	Fnbp1	4.36291e-62	1.95894	Gcnt3	8.05513966524E-313	6.44576	Tmem158	1.23687e-268	5.61524	Asap2	3.19932e-07	3.5719				Meis1	3.22061e-46	3.32824	Dbndd2	2.7761e-74	5.57075	Mrtfa	2.7002e-19	2.84859
395	Lcp1	6.08021e-13	1.5559	Tlr12	1.87585e-93	3.52938	Thap12	1.86992e-26	1.58833	Smc4	7.01806e-62	3.2152	Krt18	7.218598212529E-311	6.19862	Ptpn13	3.23077e-268	11.2956	Cd19	3.20323e-07	8.21665				Bbs10	3.70393e-46	7.63194	Hoxd13	3.82395e-74	5.32308	Cybb	2.73752e-19	1.86535
396	Ptpn6	6.22908e-13	2.1792	Nfe2l2	3.1778e-93	3.19768	Esyt2	2.09556e-26	1.72783	Xlr4a	7.47718e-62	11.1375	Exph5	2.69594002674747E-310	7.27588	Nynrin	3.66952e-268	9.68329	H1f0	3.26186e-07	1.80219				Rgs9	3.89075e-46	22.4452	Pbxip1	7.83269e-74	9.02629	Furin	3.08198e-19	1.91791
397	Cd300c2	6.30408e-13	3.14533	Nrp1	8.26121e-93	2.61049	Tgoln1	2.12109e-26	2.06949	Tnfrsf26	8.11579e-62	20.3397	Serpinb5	3.6581650988284E-310	5.26956	Eva1b	7.21717e-268	4.19714	Plvap	3.32252e-07	6.9868				Arhgap4	8.73879e-46	2.55476	Nrep	1.79695e-73	3.56325	Wipf1	3.18886e-19	2.35674
398	Otulinl	6.66218e-13	1.94495	Slamf8	1.10108e-92	4.82127	Fbxl3	2.19903e-26	2.02035	Gna13	9.49423e-62	2.10223	Muc13	0	3.0881	Lrrn4	8.76726e-267	44.3176	Cgn	3.56255e-07	1.9731				Kdm6b	9.16244e-46	3.09406	Rbms3	2.21358e-73	3.27832	Apbb1ip	3.26294e-19	1.6828
399	Ncf2	7.25084e-13	2.0588	Pde4b	1.55344e-92	3.147	Acot13	2.29541e-26	1.70287	Psmb9	9.54026e-62	1.74781	Slc35c1	0	3.44603	Glt8d1	1.64472e-266	6.57466	Sh3gl3	3.64778e-07	4.42381				Zfp62	1.12854e-45	3.78235	Rusc2	3.10485e-73	5.99042	Esyt1	3.40092e-19	2.38226
400	Cpa3	8.5288e-13	1.71846	Capza2	2.94691e-92	1.8746	Dnpep	2.96117e-26	1.99496	Kif21b	1.19946e-61	3.41374	Tmc5	4.17983e-308	1.84389	C1qtnf7	2.08238e-266	17.7191	Slfn4	3.70726e-07	4.33561				Cxcr4	1.24577e-45	3.19808	Fat3	4.96854e-73	16.9114	Hfe	3.55268e-19	3.12293
401	Tacc3	1.28869e-12	1.50072	Mmp13	4.28372e-92	5.87026	Ets2	3.02086e-26	1.56068	Dnajb6	1.72571e-61	1.96891	Tm4sf5	9.38295e-308	3.92906	Gstm2	7.11475e-266	5.05165	Actn4	3.7668e-07	1.92534				Smap2	1.28894e-45	2.36427	Cckar	6.6861e-73	95.6736	Tdgf1	3.58661e-19	33656.2
402	Cyp4v3	1.53976e-12	1.58812	Rnase4	4.54908e-92	1.78532	Mesd	3.1207e-26	1.58251	Plekha2	2.70446e-61	3.51472	Pafah2	9.61632e-307	2.69213	Pcdh19	1.15942e-265	29.3428	Jun	3.76905e-07	1.50358				Hipk1	1.36973e-45	3.37316	Inpp5a	9.81709e-73	4.87069	Gpr33	3.58661e-19	18272.8
403	Aph1c	1.758e-12	1.53826	Vps18	6.86098e-92	2.74793	Nipsnap3b	3.22936e-26	1.52717	Zfp36l1	2.74273e-61	1.94014	Tmem97	2.89031e-306	3.88954	Txndc5	2.36613e-265	4.48059	Ppa1	3.92132e-07	2.095				Zdhhc18	1.62198e-45	3.33907	Sobp	2.99076e-72	11.7651	Ido1	3.58661e-19	9127.74
404	Smagp	2.36844e-12	1.90749	Pim1	9.1965e-92	2.93105	Polr3k	3.33258e-26	1.74174	Luc7l2	3.25859e-61	1.75071	Mgst3	4.23149e-306	6.67678	Sertad4	8.39826e-265	14.767	Shd	4.09272e-07	6.31905				Slc7a1	3.86476e-45	4.95799	Lrch2	8.03899e-72	10.7116	Foxl2	3.58661e-19	8659.2
405	Ftl1-ps1	2.45928e-12	2.77139	Zfp36	3.21173e-91	3.65359	Ppp1r7	3.35435e-26	1.64307	Tra2a	9.35062e-61	2.09972	Atp2c2	8.25604e-306	4.44224	Arhgap28	1.56386e-264	9.67588	Loxl2	4.43489e-07	1.72268				Ifitm2	4.83407e-45	5.95537	Cdon	9.47196e-72	3.49541	Arih2	3.68817e-19	2.33715
406	Ifi204	3.01695e-12	1.6457	Gdi2	4.19827e-91	1.77332	Nub1	3.44017e-26	1.55998	Tnfrsf9	9.76594e-61	8.81752	Rab27b	1.15838e-305	2.82959	Fam171a2	5.36707e-264	10.2473	Tgfb1i1	4.46635e-07	2.20374				Ttc39b	5.06805e-45	3.92963	Ctnna2	1.31514e-71	33.7691	Tspan33	4.32759e-19	1.96137
407	Mfng	3.43686e-12	1.64267	Gna12	4.47487e-91	2.00449	Dynll1	4.05453e-26	1.84432	Tpr	1.17282e-60	1.80682	Adtrp	1.82082e-305	3.71802	Parva	1.19924e-261	4.32625	Gucy1b1	4.50546e-07	3.63789				Adamtsl1	7.71489e-45	4.99458	Flna	1.44417e-71	25.9521	Map4k4	4.47618e-19	3.12438
408	Chaf1a	3.46646e-12	1.64528	Nhlrc3	5.18814e-91	3.06382	Tpgs1	4.5532e-26	1.7736	Cd6	1.2752e-60	97.4193	Eif2b1	1.95373e-305	2.81925	Wipi1	1.86371e-261	7.53793	Trpm4	4.81436e-07	2.1097				Map2k3	3.2825e-44	2.59041	Tmem200a	6.60812e-71	8.5238	Gltp	4.80466e-19	1.71655
409	Mfsd13a	3.85182e-12	1.81093	Litaf	5.24121e-91	1.8756	Cox19	4.97184e-26	1.50684	Stk26	1.65037e-60	3.99732	Plch1	1.00338e-304	6.7349	Fmod	1.70927e-260	27.914	Dsc2	4.82556e-07	3.1813				Ksr1	3.32567e-44	4.69778	Kcnf1	9.5434e-71	17.8219	Slfn2	5.16546e-19	2.26175
410	Myo1f	4.36003e-12	2.27382	Rab31	9.58246e-91	2.11099	Tufm	4.97639e-26	1.87796	Pim1	3.155e-60	1.7465	Pgm3	1.1562e-304	3.58072	H1f10	3.70995e-260	7.54138	P2ry4	5.06435e-07	4.99234				Otulin	3.38265e-44	2.72318	Ndn	1.4899e-70	2.86558	1700025G04Rik	6.21771e-19	2.55341
411	Mycl	4.82693e-12	1.58412	Cd163	1.46828e-90	7.49109	Mark3	5.57775e-26	1.7071	Eif3h	3.76954e-60	1.70505	Golph3l	1.28243e-304	3.70994	Ubtd2	3.8747e-260	11.7924	Anks1b	5.10549e-07	12.1327				Cd63	3.69843e-44	9.11021	Gsg1l	3.02645e-69	18.0257	Jarid2	6.2775e-19	2.9625
412	Cotl1	5.18329e-12	1.88773	Mapkapk2	1.81857e-90	2.27447	Usp19	5.58832e-26	2.03337	Znrf1	6.19717e-60	3.56149	Slc6a14	1.92871e-304	6.75763	Lpl	4.23218e-260	18.1903	Adamts9	5.13978e-07	3.93992				Mfsd10	4.33583e-44	3.73117	Akap1	3.95271e-69	6.32507	Cd47	6.42837e-19	2.85668
413	Ccdc112	5.5617e-12	1.69206	Vav2	2.10258e-90	3.33252	Rps6kb1	5.78336e-26	1.87429	Iqgap1	8.18163e-60	1.57766	Maoa	2.63311e-304	3.15367	Clip3	8.7115e-260	12.485	Mall	5.19102e-07	2.42472				Ccdc62	7.26108e-44	7.0304	Filip1l	5.23988e-69	7.59772	Ticam1	6.54597e-19	2.86443
414	Rwdd2b	5.81288e-12	1.6124	Icosl	5.13435e-90	3.7037	Psme4	5.8553e-26	1.52789	Ndfip1	1.45513e-59	1.62289	Cluh	2.84855e-304	2.76889	Zfp651	1.88537e-259	7.55605	Spink4	5.58092e-07	2.06372				Ugcg	8.18493e-44	2.26037	Nfix	7.65806e-69	4.74475	Grb2	6.98989e-19	2.24638
415	Coro1b	6.59149e-12	1.71566	Arpc4	5.65442e-90	1.7143	Pih1d1	5.95916e-26	1.73038	Lbh	1.61927e-59	2.31963	Ahcy	2.86841e-304	3.18718	Ror1	4.51468e-259	13.626	Lad1	5.6971e-07	2.5018				Ppm1b	9.01513e-44	2.67203	Neurl2	2.34195e-68	4.641	Crlf2	8.51148e-19	1.84132
416	G0s2	9.4546e-12	4.20634	Ap1b1	1.61199e-89	2.26328	Epcam	6.04913e-26	3.89405	Cd8b1	2.10699e-59	413.346	C530008M17Rik	5.59823e-304	2.54729	Cdc42ep2	1.07588e-257	5.55149	Elovl6	5.74463e-07	6.10718				Plcb2	9.85082e-44	2.75842	Eva1a	3.68201e-68	9.53803	Sh3bgrl	9.83933e-19	1.88362
417	Rab29	1.16772e-11	1.84823	Clec10a	2.69452e-89	4.97951	Gtf3c6	6.13672e-26	1.633	Rps27rt	2.11897e-59	1.65604	Entpd8	7.77901e-304	1.69417	Calu	3.14738e-257	6.27026	Lims2	5.78696e-07	2.85718				Fes	1.24943e-43	1.92851	Akap6	8.39344e-68	13.1294	Ptgs2	1.16372e-18	4.74579
418	Rogdi	1.18126e-11	3.09715	Atp6v0b	3.0011e-89	2.26401	Akr7a5	6.70225e-26	1.84578	Flt3l	3.50572e-59	7.32483	2310061I04Rik	4.73093e-303	2.36981	Cyp2d22	6.30734e-257	11.7404	Slc6a8	5.92997e-07	1.53307				Utrn	1.3505e-43	2.42519	Gnai1	1.41548e-67	6.42724	Parvg	1.22631e-18	2.56635
419	E2f1	1.20111e-11	2.52042	Sap30	3.03285e-89	3.16939	Suds3	7.234e-26	1.69389	Atad2	3.54005e-59	3.25669	S100g	1.63326e-302	4.85096	Tm4sf1	1.16975e-256	8.68207	Rgs5	5.98659e-07	2.37496				Dennd1c	1.44433e-43	2.81483	Abhd8	2.43142e-67	4.85065	Nfkbib	1.37422e-18	2.32418
420	Rad51b	1.22767e-11	2.22071	Pik3cd	5.34837e-89	2.09449	Tns3	7.28646e-26	1.63321	Prkd3	3.71732e-59	3.35108	Epcam	5.84967e-302	6.72393	Zcchc24	1.55283e-256	5.60276	Kcnk1	6.16804e-07	2.32758				Sh3kbp1	1.69951e-43	2.60082	Ccdc107	3.80829e-67	9.6608	Mtmr14	1.57009e-18	2.6541
421	Limk1	1.61845e-11	1.9939	Abcc3	5.4995e-89	2.57935	S100a6	7.37948e-26	3.24906	Ier5l	4.47143e-59	7.74521	Ffar4	1.39622e-301	4.72453	Adamtsl4	2.64824e-256	15.3968	Qrfpr	6.92773e-07	150.53				Sec11c	3.42399e-43	2.29489	Acta1	3.84336e-67	27.1052	Gosr2	1.58249e-18	2.40557
422	Evi2a	1.68243e-11	1.92066	Slc37a2	7.80718e-89	2.77725	Trpm7	8.77831e-26	2.39317	Rock1	4.64998e-59	2.09229	Gata6	2.0316e-301	2.44046	Lamb2	9.42213e-255	6.7174	Mdga2	6.9694e-07	95.406				Slc24a3	3.55062e-43	3.27211	Mast4	4.83958e-67	4.39446	Tpm4	1.71164e-18	1.94041
423	Hpn	1.77483e-11	1.71503	Scamp5	1.12275e-88	2.7761	Map1lc3a	9.16085e-26	1.83656	Coro2a	5.33855e-59	2.25372	Limk2	3.91802e-301	2.82717	Neo1	1.19329e-254	6.73554	ccdc198	7.05191e-07	3.04516				Emb	4.21684e-43	1.57611	Ctps	4.85051e-67	6.59878	Upb1	2.16503e-18	3.90312
424	Fgd3	1.86704e-11	1.59368	Gpsm3	1.23044e-88	1.7137	Lasp1	9.26524e-26	2.34378	Ptbp3	5.66999e-59	1.60766	Cdkn2b	3.0514e-300	4.99055	Fn1	4.40511e-254	7.63023	Kcnh2	7.36255e-07	4.46961				Lyn	4.26787e-43	1.93208	Dip2c	6.18877e-67	5.12349	Sema4f	2.2109e-18	12.9751
425	Lipo3	1.94037e-11	2.56582	Clec4d	1.26762e-88	2.64087	Ilkap	1.10825e-25	2.10998	Actr3	5.72744e-59	1.61904	Endog	4.07095e-300	2.85094	S100a16	1.52222e-253	3.47943	Hmgb3	7.49354e-07	2.23691				Kcnab2	8.88682e-43	3.10743	Fibin	9.98969e-67	3.66111	Tnfrsf13b	2.21961e-18	1.93987
426	Cdkn2c	2.09093e-11	1.77869	Clta	2.11234e-88	2.06082	Ss18l2	1.1687e-25	1.6369	Prpf4b	4.81382e-58	2.12067	Tuba4a	4.34642e-300	3.14621	Myrf	2.83898e-253	26.6146	Tmem255b	7.62412e-07	8.51575				Nfkbid	1.00072e-42	2.52752	Pitpnm3	1.04654e-66	11.4103	Ogfrl1	2.34247e-18	1.87558
427	N4bp2l1	2.64521e-11	2.01617	Adrb2	3.34394e-88	4.03954	Iws1	1.16932e-25	1.67886	Bend4	9.42893e-58	9.91276	Atad3a	6.162e-300	2.54151	Cthrc1	8.48483e-253	20.3548	Slc44a4	7.82905e-07	1.69789				Rora	1.22592e-42	5.73776	Setbp1	1.17435e-66	5.38522	Nav1	2.50475e-18	2.26117
428	Hacl1	2.96632e-11	2.24805	Cstb	1.47794e-87	1.87538	Stk38	1.41525e-25	1.77868	Macf1	1.28328e-57	1.97772	Plekha7	9.46602e-300	2.78215	Mfge8	1.25824e-252	5.56569	Scd2	8.02805e-07	1.65389				Il17rb	3.1069e-42	8.78847	Trnp1	1.19134e-66	8.47615	Nectin1	2.5539e-18	6.05862
429	Paqr7	3.06893e-11	2.03751	Parp14	1.50977e-87	2.34255	Atic	1.45338e-25	1.51199	Psme1	1.35583e-57	1.67175	Aig1	2.72922e-299	2.97105	Nfic	2.20728e-252	5.1368	Tcea3	8.1659e-07	2.1435				Mvb12b	4.40895e-42	2.88593	Gpr27	2.76213e-66	9.95626	Ctsh	2.55394e-18	1.99039
430	Taf6l	3.64667e-11	1.81124	Sash1	1.51922e-87	2.79743	Prpf38a	1.46172e-25	1.83678	Agap2	1.92291e-57	8.78081	Cmtm4	2.9044e-299	2.19202	Ssc5d	1.71308e-251	11.6939	Abca8b	8.20406e-07	6.2795				Arl4c	4.44884e-42	1.84493	Mageh1	5.03441e-66	4.53098	Ms4a6c	2.56253e-18	1.94079
431	Prxl2b	3.70551e-11	2.77111	Rapsn	2.58193e-87	2.21541	Acbd5	1.50737e-25	1.90908	Xrn2	2.54383e-57	2.02796	Cds1	5.0883e-299	2.56737	Ccl11	1.76773e-251	15.6437	Naip1	8.32741e-07	1.84011				Was	5.63254e-42	1.92088	Smoc2	5.16264e-66	6.5102	Iqgap2	3.19804e-18	2.24341
432	Nckap5l	3.89435e-11	1.5196	Wfdc17	2.60027e-87	4.43932	Elk4	1.56737e-25	1.68509	Kcnab2	2.86163e-57	5.16671	Shisa2	1.12257e-298	2.78363	Emp2	4.6013e-251	6.99862	Cyp2d12	8.35538e-07	3.08157				Arap3	1.18212e-41	3.35764	Micall1	5.86293e-66	6.16963	Nfkbid	3.39203e-18	2.15835
433	AI467606	4.92512e-11	1.71253	Isg15	7.48664e-87	5.24533	Dnajc21	1.7063e-25	1.64617	Cyld	3.91108e-57	2.9002	Nectin3	1.88354e-298	3.00769	Fzd1	1.49933e-250	9.71709	Gm28051	8.4713e-07	147.868				Flot1	1.64713e-41	2.32032	Camk2g	6.94582e-66	7.00683	Icam1	3.76685e-18	4.13269
434	Klhdc1	5.28606e-11	1.58208	Slc35f6	7.74382e-87	2.71352	Ppm1b	1.71085e-25	1.99316	Eno1	6.96528e-57	2.31594	Ephb4	8.20447e-298	3.50918	Tmem119	2.52488e-250	4.05053	Aatk	8.68479e-07	4.7862				Tnfsf10	2.22943e-41	4.36779	Art3	9.76253e-66	9.75746	Anpep	3.92265e-18	3.32797
435	Gpr35	5.31998e-11	1.74935	Tnfrsf11a	8.56997e-87	2.30245	Crebrf	1.72034e-25	1.63523	H2-Eb2	8.00354e-57	46.1895	Lrrc31	1.00388e-297	9.61083	Ptgfrn	9.63166e-250	6.58266	Cyp2j6	8.83292e-07	2.74648				Frrs1	2.32521e-41	3.46834	Gpx8	1.4088e-65	2.14845	Scpep1	3.94428e-18	2.31233
436	Lyn	5.84589e-11	1.69915	Rasa4	1.01001e-86	1.79141	Srsf4	1.73213e-25	1.52962	Gfod1	1.04388e-56	2.65188	Tmem253	1.06832e-297	2.28398	Zbtb20	1.31325e-249	5.68343	Pou3f3	8.91112e-07	7.71353				Diaph1	2.79127e-41	2.5523	Atp6v0e2	1.62969e-65	5.78696	Vav3	4.35939e-18	1.79614
437	Lag3	6.06303e-11	1.52443	Pilrb2	1.23099e-86	2.86103	Pxn	1.73405e-25	1.53002	Tra2b	1.31989e-56	1.72155	Rnf43	2.0213e-297	2.83151	Tram2	3.11158e-249	10.74	Cyyr1	8.97432e-07	9.64926				Otop1	3.3245e-41	1164.21	Rassf3	1.65435e-65	5.30228	Nup98	4.36161e-18	2.55299
438	Rcan1	6.38991e-11	1.82407	Trps1	1.3453e-86	2.2555	Prelid3b	1.79238e-25	1.62637	Cited4	3.00575e-56	4.97704	Gstt2	2.5407e-295	2.94668	Tceal8	5.11985e-249	4.33089	Anxa4	9.00075e-07	1.64742				Dusp2	4.12393e-41	2.46949	Hlf	1.74069e-65	5.92546	Rtl8a	4.68943e-18	4.17478
439	Shld2	6.74469e-11	1.62499	Amz1	2.88766e-86	2.98485	Pank2	1.81063e-25	1.52008	Grk6	3.32303e-56	3.26989	Fam3b	2.94811e-295	4.32291	Adgra2	1.041e-248	11.9234	Ces2c	9.0447e-07	1.91707				Rbbp8	4.83679e-41	2.53547	Kdm1b	2.63401e-65	5.89729	Asap1	5.03444e-18	2.58614
440	Dffa	6.85073e-11	1.71639	Dhrs3	4.77852e-86	2.55578	Pex2	1.84156e-25	1.76494	Tagap	6.33399e-56	3.92129	Cx3cl1	5.10471e-295	3.2428	Vkorc1	2.09995e-248	6.80727	Cbr1	9.79739e-07	1.96636				Ak2	5.90341e-41	2.53991	Rab12	4.21374e-65	3.80108	Ank	6.75808e-18	3.60401
441	Ms4a6c	7.49667e-11	2.78734	Gpr160	6.66329e-86	5.26826	Gpbp1l1	1.85503e-25	1.95436	Capn3	8.70069e-56	5.29623	Ceacam1	5.7339e-295	2.89529	Dkk3	2.99166e-248	5.13406	Afdn	9.89519e-07	2.10797				Elmo1	8.13013e-41	2.14772	Sdk1	4.46637e-65	8.48388	Pgs1	6.83269e-18	2.44138
442	Ptpro	7.69117e-11	1.58014	Was	1.09172e-85	2.14172	Trafd1	2.02183e-25	1.53239	Xlr4b	9.29601e-56	8.51496	Tcea3	1.04057e-294	2.89425	Sdk2	3.77815e-248	23.2095	Clec2h	1.03149e-06	1.7454				Iqgap1	1.06145e-40	2.64994	Col23a1	4.95119e-65	12.1731	Iqgap1	8.39131e-18	2.46778
443	Tcf19	7.82638e-11	1.68502	Psmb9	1.17288e-85	1.73086	Chd3	2.02405e-25	2.11039	Ighd	1.07211e-55	9.15824	Slc5a6	2.64046e-293	5.57543	Gnb4	8.69279e-248	6.13964	Clec14a	1.03406e-06	5.58459				Ccnt1	1.29092e-40	2.83089	Sqor	6.13852e-65	3.45596	Slamf9	8.80009e-18	1.53748
444	B2m	8.14934e-11	2.10718	Atox1	2.15135e-85	1.59434	Rbm34	2.02745e-25	1.58472	Septin7	1.63921e-55	1.67808	Mcu	3.05653e-293	2.74446	2310022B05Rik	2.52439e-247	4.92609	Best2	1.04504e-06	2.04077				Ankrd6	1.42455e-40	13.4148	Pxylp1	1.27371e-64	7.63456	Ubl3	9.83246e-18	1.86377
445	Asf1b	1.08342e-10	1.63772	Mpp1	5.003e-85	2.2382	BC003965	2.06621e-25	1.53323	Kdm2b	1.65421e-55	4.33509	Sigmar1	7.47909e-293	3.26828	Trp53i13	2.24913e-245	7.23132	Mgst2	1.05776e-06	1.96331				Cdkn1a	1.50154e-40	1.94797	Rcn3	2.85761e-64	1.83312	Gcnt2	1.05398e-17	3.64612
446	Aoah	1.08822e-10	1.94051	Timd4	6.00542e-85	3.59578	Hmgn5	2.07779e-25	1.64823	Ahr	1.68746e-55	2.37442	Myo5b	9.17647e-293	1.76724	Tspan6	5.34191e-245	6.79812	Lamb1	1.06183e-06	2.10867				Ldlr	1.52968e-40	2.87348	Syne1	3.15693e-64	4.86894	Bloc1s2	1.15715e-17	2.35006
447	Gca	1.14474e-10	1.58694	Dusp2	1.02874e-84	2.50306	Slain2	2.19927e-25	1.57716	Slc9a3r1	2.19875e-55	1.50269	Ppargc1b	1.33838e-292	3.12159	Gata6	1.93313e-244	7.01949	Gm1604b	1.10002e-06	45.208				Wdfy4	1.74875e-40	2.02763	Cav2	3.42689e-64	4.43713	Zmiz2	1.17863e-17	2.07951
448	Phyhd1	1.22635e-10	2.07966	Hdac9	1.23462e-84	3.77485	Nbeal1	2.60825e-25	1.63289	H2-T23	2.23207e-55	1.75121	Gm3336	4.06341e-292	4.92144	Fndc3b	4.90638e-244	5.58566	S100b	1.13018e-06	5.14285				Sec14l1	1.85519e-40	2.25385	Bmp3	4.87637e-64	6.47305	Tnpo3	1.29824e-17	1.97346
449	Ccl12	1.29849e-10	3.03424	Birc3	3.35593e-84	2.18402	Clk3	2.64914e-25	1.56975	Mbd2	2.43624e-55	2.13104	Fam57a	1.5439e-291	4.08728	Col6a6	1.84105e-243	62.0247	Eva1c	1.14344e-06	19.9222				Tacc1	2.57377e-40	2.30997	Hmgn3	6.61418e-64	2.99607	Amz1	1.34381e-17	2.38703
450	Ubtd1	1.50683e-10	2.10612	Trim47	3.83119e-84	2.84602	Keap1	2.6838e-25	1.67804	Ywhaz	3.45277e-55	1.55567	Agr2	2.53786e-291	9.45875	Zfyve21	5.06215e-243	4.68032	Pck1	1.14706e-06	2.60652				Tax1bp1	3.76307e-40	3.5269	Fblim1	1.04013e-63	4.2153	Phlpp1	1.38831e-17	4.14479
451	Snrnp35	1.5522e-10	2.48387	Prdx5	8.07082e-84	1.58367	Tor1aip2	2.82739e-25	2.41766	Sun2	3.57725e-55	2.69373	Mcoln2	2.73637e-291	4.24507	Lysmd2	8.34612e-243	8.86863	Rflna	1.18183e-06	11.3075				Aebp2	3.88694e-40	3.13012	Il6st	1.26515e-63	4.18408	Ptcd2	1.49306e-17	2.17295
452	Cp	1.56247e-10	1.73033	Tnfrsf1b	1.44041e-83	2.21685	Fosl2	3.11871e-25	2.06173	Napsa	4.05484e-55	3.30444	Chchd10	5.4414e-291	4.19392	Smo	1.14776e-242	5.66519	Anks4b	1.23735e-06	2.05841				Por	4.01554e-40	2.69623	Inka2	2.6647e-63	7.84822	Kdm6b	1.49409e-17	2.62074
453	Tspan33	2.29121e-10	2.1994	Slc16a6	1.52523e-83	2.71982	Dcaf12	3.23198e-25	1.52058	Nfatc3	7.20568e-55	3.60367	Areg	1.01836e-290	6.88348	Lrp1	1.60663e-241	4.31297	Scube1	1.30718e-06	3.97654				Mgat5	4.2021e-40	3.18635	Lpp	3.1205e-63	18.1878	Marchf1	1.75609e-17	2.3537
454	Tgfbi	2.31894e-10	1.73303	Nfkbia	1.78261e-83	3.288	Ppp5c	3.24478e-25	1.51897	Gng2	1.04922e-54	1.5252	Hes6	1.84031e-290	3.67132	Dzip1	3.82343e-241	17.6611	Ptprk	1.40222e-06	3.07445				Gga2	5.35992e-40	3.72619	Adam22	4.7181e-63	8.09169	Fgl2	1.83135e-17	1.61593
455	Hexb	2.49851e-10	2.38075	Tmem251	2.96376e-83	2.81473	Sel1l	3.34901e-25	1.7474	Hnrnpf	1.18021e-54	1.53946	Tsta3	3.14382e-290	2.91672	Isl1	5.07236e-241	29.6024	Mgam2-ps	1.42534e-06	2.41323				Nrros	5.44574e-40	1.64321	Stbd1	5.1981e-63	3.78232	Necap2	1.87936e-17	1.5306
456	Wdr27	2.58419e-10	1.62659	Arpc1b	3.22596e-83	1.55141	Med15	3.55876e-25	1.50077	Paip2	1.40106e-54	1.58084	Abhd11	6.91685e-290	2.75624	Col15a1	2.82586e-240	10.5521	Ank3	1.43152e-06	3.39104				Havcr2	6.83666e-40	3.98665	Gng11	7.14687e-63	2.49465	Cxcl16	1.97176e-17	1.99459
457	Arhgap19	2.69966e-10	2.17907	Dock2	3.56586e-83	1.68376	Cyb5b	3.87711e-25	2.09512	Nfatc1	2.73297e-54	2.94235	Itga2	2.47434e-289	4.02988	Zfp9	3.00416e-240	10.8337	Abhd2	1.4662e-06	1.55678				Ripk2	7.74724e-40	4.44564	Cdh6	7.74469e-63	10.5872	Was	1.98567e-17	1.53543
458	Thtpa	3.00541e-10	1.65119	Lamp2	6.61835e-83	1.86732	Mrpl12	4.10192e-25	1.85764	Tes	3.88399e-54	1.72117	Fam13a	9.01046e-289	2.10308	Scara5	2.39803e-239	62.0993	Myct1	1.47247e-06	5.3296				Msn	8.82253e-40	2.21165	Pkd2	8.51243e-63	5.07243	Nop58	2.03628e-17	2.18589
459	Atox1	3.27505e-10	2.29348	Elmo1	7.71514e-83	2.3326	Ldha	4.28678e-25	2.45666	Tmed5	3.99214e-54	2.22757	Cd24a	3.04532e-288	3.59285	Map1a	7.85095e-239	15.203	Efnb2	1.48932e-06	2.69383				Bhlhe40	9.36971e-40	2.36546	Prkaa2	9.53074e-63	4.501	Me2	2.16093e-17	2.10773
460	Cenps	3.336e-10	2.37636	Rab32	8.84657e-83	2.23705	Zmynd8	4.32908e-25	2.04051	Tnfsf8	4.40062e-54	31.9167	Slc12a2	3.55654e-288	5.58374	Lgals7	3.90606e-238	31.5183	Hspd1	1.50512e-06	1.57076				Elf1	1.37439e-39	2.75315	Pdgfa	1.03064e-62	2.66198	Dapk1	2.26245e-17	2.82373
461	Cenpo	3.85999e-10	1.78058	5031439G07Rik	1.00261e-82	2.78255	Czib	4.48381e-25	1.76652	Rbm25	5.60081e-54	1.67975	Nox1	5.22861e-288	11.7565	Ifitm3	4.46951e-235	4.1557	Npr3	1.51501e-06	4.61379				Tgfb1	1.39265e-39	1.7298	Lrrc49	1.34878e-62	7.32335	Lrrc32	2.31981e-17	5.50767
462	Arpc3	3.92744e-10	1.77145	Cd79b	1.21308e-82	1.53795	Zkscan3	4.63367e-25	1.72045	Klrc1	8.25502e-54	38.5227	Pkp1	5.80178e-288	8.07217	Dag1	1.91817e-234	6.45187	Sptbn1	1.72018e-06	2.06444				Uck2	1.56323e-39	2.99121	Plekhh2	1.36588e-62	6.36662	Lrrfip2	2.39384e-17	2.43003
463	Rad51	4.43813e-10	1.53022	B2m	2.62469e-82	2.09266	Kmt2c	4.75975e-25	2.22278	Wdr33	1.30162e-53	2.3335	Clybl	2.15734e-287	2.29808	Ttc3	3.16157e-234	5.12791	Kcne3	1.74764e-06	3.46175				Rab20	1.59864e-39	1.54435	Ptpn14	1.38571e-62	6.23743	Ifi27l2a	2.45096e-17	2.25568
464	P2ry6	4.71975e-10	2.12644	Rap2b	2.76588e-82	3.01635	Mcrs1	4.83242e-25	1.53469	Zyx	1.51342e-53	2.18312	Smpx	2.96617e-287	4.4568	Irak1bp1	5.6551e-234	6.59486	Bdh1	1.75289e-06	1.97429				Chd1	1.80413e-39	2.67757	Ccdc85b	1.4783e-62	8.02287	Kctd12	2.75164e-17	1.95162
465	Fbf1	9.28316e-10	1.61835	Snx10	4.30718e-82	2.65371	Tcf3	5.0366e-25	1.95148	Srpk1	1.73247e-53	2.28597	Pccb	4.29853e-287	3.09575	Zfp185	8.09491e-234	29.0723	Misp3	1.83844e-06	6.4241				Cntrl	1.80969e-39	3.06644	C1qtnf7	2.44872e-62	5.16888	Laptm5	2.8572e-17	1.88299
466	Ltc4s	9.76603e-10	3.38185	Frmd4b	5.72191e-82	2.92145	Retreg2	5.06711e-25	1.69546	Nt5e	1.99214e-53	2.87326	Akap1	1.41659e-286	3.47258	Efna2	8.3155e-234	13.4624	Eps8l2	1.86652e-06	1.82328				Src	2.18865e-39	3.10416	Fabp3	6.36139e-62	10.4703	Dock2	2.96721e-17	2.02081
467	Exog	1.28721e-09	1.76703	Rbpj	6.29716e-82	2.31244	Chmp1a	5.14839e-25	2.00563	Crebrf	2.00044e-53	2.90173	Bpnt1	1.53238e-286	2.39677	Upk1b	1.40531e-233	23.1097	Hacd1	1.88279e-06	2.08859				Oit3	2.27035e-39	41.5335	Rnf207	8.86335e-62	1466.32	Emd	2.98657e-17	1.91696
468	Gm14326	1.36128e-09	1.5699	Cyp4f18	7.95943e-82	2.66523	Gars	5.16794e-25	1.95655	Cdk17	2.9116e-53	3.54008	Ralgapa2	1.93223e-286	2.11771	Palm	6.65788e-233	5.56004	Fgfbp1	1.90707e-06	2.867				P2rx4	2.61068e-39	2.42284	Tpm1	1.14276e-61	36.6357	Fcrla	3.37816e-17	2.26235
469	Btk	1.52187e-09	2.05517	Dok3	9.57192e-82	2.2868	Alas1	5.588e-25	1.56246	Serbp1	3.077e-53	1.65235	Rbm47	2.21506e-286	2.90816	Esr1	5.74436e-232	14.2517	Fhl1	2.02444e-06	1.69538				Mns1	2.73657e-39	4.93203	Hoxd11	1.26855e-61	2.92408	Notch2	3.41797e-17	2.78274
470	H3c7	1.81957e-09	1.61684	Rap1b	2.01689e-81	2.16304	Flii	5.60348e-25	1.6918	Pafah1b1	3.25681e-53	1.55281	Galnt7	1.21143e-285	4.91755	Arhgef10	2.73619e-231	10.0148	Trib1	2.03312e-06	1.98779				Rab4a	3.12094e-39	4.14697	Nid1	1.32291e-61	1.76232	Pip5k1c	3.46127e-17	2.04433
471	Slco2b1	2.37186e-09	1.95746	Tbc1d8	2.09628e-81	2.99038	Sppl3	5.75815e-25	1.74416	Clnk	4.58392e-53	7.30193	Ddc	1.27581e-285	2.86853	Mageh1	1.16342e-230	8.1192	Elovl2	2.12016e-06	13.038				Fermt3	3.16644e-39	1.63673	Mxra7	1.83842e-61	3.96573	Tubb6	3.69704e-17	1.60221
472	Cmklr1	2.59919e-09	1.83496	Snx3	2.40813e-81	1.71724	Htatsf1	5.76038e-25	1.96827	Spata13	5.00899e-53	4.03168	Pdlim1	7.86066e-285	2.80397	Aldh1a2	1.93272e-230	19.3818	Cd151	2.13524e-06	1.73437				Gch1	4.92171e-39	2.51939	Arhgef9	3.07284e-61	7.85542	Chn2	3.75692e-17	2.28309
473	Zfp691	3.57702e-09	2.00789	Sh2b2	4.91393e-81	4.36306	Cdipt	5.78727e-25	2.25516	Srsf11	5.17106e-53	1.73408	Dhx32	1.19978e-284	2.10294	Prss12	2.46927e-230	37.0966	Myo1d	2.15e-06	2.19489				Rgs2	5.09156e-39	2.21627	Selenom	3.37399e-61	7.04478	Sp140	4.11867e-17	2.47122
474	Serinc3	3.66011e-09	1.87209	Tlr1	5.55968e-81	5.15008	Sppl2a	6.58163e-25	2.42297	Snrpe	6.21207e-53	1.50431	Lgals12	2.70391e-284	20.7365	Ebf2	1.07057e-229	98.6139	Limch1	2.19072e-06	3.34944				Akna	5.59374e-39	2.27854	Gmpr	3.67052e-61	3.89549	Ube2f	4.50835e-17	2.06374
475	Dlgap5	4.06162e-09	1.54967	Tnfaip3	6.68811e-81	3.08687	Spr	6.88e-25	1.82691	Ctla4	8.67006e-53	30.0226	Pfkl	7.5601e-284	2.44852	Cd200	1.88583e-229	8.65343	Hmgn3	2.29221e-06	2.87023				Socs5	8.85352e-39	4.32893	Porcn	4.96833e-61	11.5913	Acox3	4.69923e-17	3.06781
476	Cenpu	4.55439e-09	1.62992	Rgs2	8.3683e-81	1.89475	Prpf6	7.16933e-25	2.05718	Sptbn1	9.79678e-53	1.51357	Timm8a1	2.35532e-283	2.94403	Stbd1	8.52863e-229	9.42008	Atp10b	2.30713e-06	2.20886				Gns	1.02e-38	2.36554	Elmod1	6.8686e-61	39.6081	Slc7a11	5.63328e-17	3.66965
477	Amz1	4.70003e-09	1.98636	Vcam1	1.37216e-80	4.3204	Cdc73	8.06958e-25	1.71151	Mzb1	1.34073e-52	33.7476	Fgfr3	9.22552e-283	12.6436	Vat1	1.64737e-227	4.69365	Spry1	2.30815e-06	3.20408				Gpr146	1.06617e-38	4.1017	Ptprs	6.95714e-61	3.59647	Utp18	5.7054e-17	2.48306
478	S100a9	5.49606e-09	974.941	Cndp2	2.02717e-80	1.85861	Cdk7	9.23556e-25	1.5777	Was	2.6258e-52	2.35917	Ppa1	9.98031e-283	3.61694	Arl3	8.73352e-227	3.62529	S100a1	2.32425e-06	1.53169				Lpxn	1.22709e-38	2.26722	Fhl2	8.49458e-61	3.23236	Efhd2	6.05841e-17	2.011
479	Cep78	5.79435e-09	1.77823	Gnai2	2.3237e-80	1.70236	Mob2	1.00389e-24	1.65153	Birc2	2.62688e-52	2.96307	Ngef	1.20544e-282	2.89959	Tsen34	9.08458e-227	4.11081	Pmp22	2.36769e-06	1.67805				Gadd45a	1.45878e-38	4.41425	Sdc2	1.00574e-60	3.14586	Bcl2a1b	6.82384e-17	2.28927
480	Scn1b	6.33808e-09	2.09213	Kcnj10	3.32311e-80	4.03012	Fam91a1	1.00779e-24	1.97	Tacc1	2.63949e-52	2.2146	Adh1	9.61918e-282	3.06635	Adgrg2	1.81155e-226	162.696	Sgcd	2.43402e-06	5.01324				Arhgap25	1.64502e-38	2.55237	Dlc1	1.10106e-60	3.97409	Mob3b	7.95013e-17	2.98524
481	Ncaph	6.36504e-09	1.81648	9930022D16Rik	3.96405e-80	6.93198	Appl1	1.01763e-24	2.55675	Set	2.92299e-52	1.50165	Tmem117	2.19825e-281	7.22634	Npdc1	3.69191e-226	4.39572	Clic5	2.45431e-06	1.84502				Creg1	1.72592e-38	2.28884	Setd7	3.34429e-60	4.76626	Tbc1d8	9.29401e-17	2.39883
482	Fignl1	7.18558e-09	2.12417	Sh3glb1	4.27733e-80	1.69181	Sap30l	1.0425e-24	1.82906	Malt1	2.98002e-52	1.71855	Igf2bp2	2.72623e-281	3.08806	Man2a1	3.96043e-226	6.23599	Cdc42bpb	2.55384e-06	2.23857				Myo1g	1.81499e-38	2.12288	3830403N18Rik	8.68841e-60	7.47557	Csgalnact2	9.51357e-17	2.71954
483	Parvg	7.28437e-09	2.003	Slc25a45	4.59084e-80	3.09615	Mapkap1	1.04554e-24	1.68315	Nop53	2.99479e-52	1.73434	Laptm4b	8.39817e-281	2.36018	Anpep	5.18834e-226	7.1948	Rai14	2.58023e-06	3.249				Stxbp5	2.25925e-38	3.45948	Colec12	9.29627e-60	2.98773	St3gal1	9.91593e-17	3.67796
484	Phf11d	7.39585e-09	1.94776	Gpx1	9.19994e-80	1.61177	Vamp2	1.17357e-24	1.59163	Gabarapl2	3.41346e-52	1.54309	Prorp	1.40536e-280	3.48153	Pygo1	5.30463e-226	10.9406	Thbs4	2.63521e-06	4.47702				Gem	2.28762e-38	2.40569	Col16a1	1.05309e-59	2.97624	S100a11	1.0065e-16	3.47592
485	Mtrf1	7.75946e-09	1.80301	Spire1	1.12006e-79	3.44173	Cep350	1.25368e-24	2.01508	Ttc14	4.28456e-52	2.45383	2210407C18Rik	1.03899e-279	6.53571	Phldb1	7.73146e-226	5.60704	Bex2	2.63587e-06	7.73438				Strada	2.46673e-38	2.91537	Pde3a	1.58546e-59	5.04509	Stk10	1.05325e-16	1.79506
486	Prune2	9.14797e-09	2.59574	Arhgap17	1.52885e-79	2.53199	Lpp	1.32135e-24	1.538	Capza1	4.61715e-52	1.90098	AA986860	1.17695e-279	4.74212	Adamts10	8.79293e-226	7.55886	Hgfac	2.65853e-06	2.16446				Spag9	2.87824e-38	2.39236	Copz2	3.31055e-59	2.59099	Gch1	1.06579e-16	1.90932
487	Tigar	9.68221e-09	1.75418	Rnf150	2.2982e-79	3.82128	Ino80b	1.40221e-24	1.59434	Krit1	5.24378e-52	2.99068	Rida	1.21859e-279	2.29476	Zfp521	6.63281e-225	14.4788	Mical2	2.69128e-06	2.8939				Idi1	4.07875e-38	2.02617	Hoxb2	3.87701e-59	5.98656	Runx1	1.19929e-16	1.99542
488	Slc25a45	1.07963e-08	2.0329	Slc7a8	2.7038e-79	2.07086	Rabl6	1.45487e-24	1.51819	Senp6	6.0247e-52	2.0995	Agpat2	3.0648e-279	2.23261	Macroh2a2	1.01501e-224	6.97975	Gm5741	2.74319e-06	4620.56				Tgfbr1	4.1959e-38	2.22893	Scarf2	8.55644e-59	3.79694	Med13l	1.27634e-16	2.05313
489	Cd79b	1.23209e-08	1.54913	Sdcbp	2.98213e-79	2.13677	Cat	1.51381e-24	2.13384	Pde4d	1.11951e-51	4.93017	Mrps35	4.22908e-279	2.52614	Cdk14	2.9967e-224	5.59496	Alx4	2.74561e-06	7192.06				Bcor	4.32513e-38	2.90898	Ppp1r12c	1.07844e-58	4.08674	Pitpna	1.31653e-16	2.21253
490	Haus5	1.31495e-08	2.22409	Stard9	1.2437e-78	2.46424	Pdzd11	1.54247e-24	1.57028	Cdc42se2	1.48511e-51	2.20729	Tjp2	4.9754e-279	2.44578	Dact3	6.49344e-224	5.83104	Shroom4	2.83129e-06	7.47835				Apbb1ip	4.4801e-38	1.6273	Ror2	1.20841e-58	9.3576	Cdc42se2	1.3627e-16	1.70281
491	Mrnip	1.39102e-08	1.81519	Cflar	1.40814e-78	2.68304	Arl2bp	1.60748e-24	1.99075	Me2	1.84149e-51	3.22262	Wwc1	8.05166e-279	2.38471	Scrn1	1.12474e-223	19.3131	Mtss2	2.96365e-06	3.58752				Kdm1a	5.61187e-38	3.26332	Clip3	1.49158e-58	4.60484	Cyth1	1.38318e-16	2.1181
492	Pkib	1.48196e-08	2.34806	Casp4	2.563e-78	3.0389	Bdp1	1.64863e-24	1.51803	Slc38a1	1.94768e-51	1.59383	Plcb3	8.20601e-279	1.79378	Nucb2	1.53455e-223	4.28647	Inava	2.97656e-06	2.66022				Arhgap18	7.02652e-38	2.14748	Mrgprf	3.09576e-58	8.43184	Crip1	1.40531e-16	5.3786
493	AB124611	1.51551e-08	2.07506	Cnpy3	2.95839e-78	2.19312	Emsy	1.73015e-24	1.55516	Ldlrad4	1.96002e-51	3.7331	Ptges2	8.57946e-279	2.72677	Gask1b	3.07648e-223	9.27865	Eny2	2.98494e-06	1.51614				Slc7a5	8.01366e-38	5.65831	Nt5c3b	4.68873e-58	4.76887	H2-M3	1.53156e-16	1.71444
494	Tmem150b	1.57758e-08	1.53676	Rnf13	6.66116e-78	2.17913	Dgcr6	1.73147e-24	1.64841	Klrb1f	1.99603e-51	31.6492	Paqr4	1.7047e-278	2.70418	Ecrg4	3.28321e-223	20.3123	Acsl3	3.05163e-06	1.89823				Plpp5	9.83243e-38	3.09813	Prdm6	6.58227e-58	12.3248	Ndel1	1.53888e-16	1.92244
495	Stfa2l1	1.64741e-08	248916	Gpr137b	1.40126e-77	2.4484	Plin3	1.77305e-24	2.04253	Fosl2	2.59558e-51	2.25031	Nectin2	1.70841e-278	2.25326	Rbpms	3.41193e-223	3.03626	Ndrg2	3.10273e-06	2.03421				Sqle	1.27641e-37	3.50993	Prickle2	7.68624e-58	8.17413	Picalm	1.56059e-16	2.36694
496	Slc37a2	1.67224e-08	1.78101	Bri3	1.83739e-77	1.57528	Xpo1	1.77632e-24	1.89252	Rnaset2b	2.89429e-51	1.5698	Cep170b	2.22983e-278	2.14307	Mapk8ip1	9.5211e-223	7.98615	Agrn	3.11638e-06	2.42825				Mfsd6	1.58681e-37	3.51512	Tubb6	9.22348e-58	3.78366	Ptger4	1.60708e-16	4.86814
497	Tbxas1	1.7986e-08	2.24236	Ly96	3.75829e-77	2.24687	Memo1	1.80641e-24	1.50568	Srsf7	3.15235e-51	1.6306	Mep1a	2.59805e-278	2.39993	Serf1	1.4399e-222	4.06702	Cttn	3.20356e-06	2.23242				Nin	1.83708e-37	2.53206	Nrp2	1.04629e-57	5.28305	Akt3	1.65545e-16	3.06583
498	Mettl18	1.87245e-08	1.53947	Zfhx3	4.28129e-77	2.28495	Naa35	1.85131e-24	1.51964	Sh3kbp1	3.72307e-51	2.34065	Rapgefl1	8.56495e-278	2.33796	Pdgfrb	1.85471e-222	10.7382	Vpreb3	3.25681e-06	10.6797				Slc41a3	1.9709e-37	3.38296	Antxr1	1.1496e-57	2.5974	Slc6a6	1.75677e-16	2.19629
499	Tk1	1.89425e-08	1.82371	Rab8b	5.07111e-77	1.55382	Abl1	1.85374e-24	1.66398	Ncor1	5.59778e-51	2.01988	Serhl	1.00844e-277	2.59992	Fndc4	1.57769e-221	10.9696	Trim31	3.40433e-06	2.8902				Nfkb2	2.10944e-37	2.51314	Mapk4	1.3034e-57	11.8059	Rilpl2	1.96439e-16	2.51607
500	Aasdh	2.11362e-08	1.60783	Rogdi	6.89828e-77	2.21259	Trim44	1.97762e-24	1.6043	Kansl1	6.50482e-51	2.52385	Ugt2b5	1.01378e-277	7.4446	Pkia	9.78944e-221	7.69277	Krtcap3	3.41734e-06	2.71489				Irf2bp2	2.63279e-37	3.09914	Klf9	1.8872e-57	4.37688	P2rx5	2.08023e-16	8.81888
501	Cyth4	2.17235e-08	2.28856	Sgk3	7.21342e-77	2.67428	Tmf1	2.00879e-24	1.97602	Smap1	8.06402e-51	2.24519	Mgat4b	1.08568e-277	2.52312	Vstm2b	2.11469e-220	36.8836	Ddah2	3.45631e-06	1.75822				Sqstm1	2.76059e-37	2.60702	Fuz	3.78194e-57	4.8774	Dennd5a	2.2208e-16	1.77759
502	Snta1	2.2073e-08	2.56176	Nxpe5	8.39583e-77	4.77552	Dip2b	2.09502e-24	1.62369	Madd	1.06917e-50	3.4384	Mfsd4a	1.18011e-277	3.88591	Tspan4	2.54118e-220	4.78832	Fat1	3.48551e-06	2.2885				Lonrf1	3.16063e-37	3.0046	Tex15	4.45833e-57	25.6961	Gsg1	2.22314e-16	2.24038
503	Dok3	2.30085e-08	1.82317	Slc3a2	1.0878e-76	2.51533	Cltb	2.24956e-24	1.81652	4932438A13Rik	1.17382e-50	2.39587	Ephx2	3.69016e-277	4.70856	Igf2r	7.23818e-220	5.26457	Cdh5	3.53321e-06	5.65824				Git2	3.78328e-37	2.48788	Ssbp2	5.43977e-57	3.83931	Ppp1r18	2.34367e-16	1.82207
504	Pald1	2.39633e-08	1.92163	Arhgef6	1.22781e-76	1.86357	Jagn1	2.36613e-24	1.61296	Haus3	1.66948e-50	3.48645	Car8	4.94469e-277	3.06727	Auts2	9.00735e-220	4.95614	Gm2115	3.58663e-06	8.15555				Cd300lf	3.80917e-37	3.26432	Fam13c	5.88874e-57	7.47983	Sec11c	2.7419e-16	1.701
505	Tpsab1	2.41712e-08	189.362	Aph1c	1.39082e-76	2.76403	Fbxo3	2.56537e-24	1.63443	Cenpa	2.00393e-50	2.21997	Sephs2	9.32969e-277	2.37149	Ngf	2.4963e-219	23.1425	Jup	3.61016e-06	1.75667				Slc16a6	3.9618e-37	2.49164	Egln3	6.82914e-57	2.48173	Tlr3	2.80773e-16	8.10044
506	Hcls1	2.49003e-08	2.60563	Camk1	1.39115e-76	1.678	Wdr82	2.59476e-24	1.76533	Coq10b	3.83933e-50	2.13048	Chpt1	2.75452e-276	3.07658	Ttc28	7.3645e-219	4.40596	Tcf15	3.62191e-06	16.1017				Fndc3a	3.99743e-37	2.6272	Itpr1	7.09167e-57	4.08826	Ifi209	2.9327e-16	2.65403
507	Gbp3	2.57064e-08	2.86653	Gmip	1.43614e-76	2.1818	Creb3	2.74531e-24	1.6604	Baz1a	6.64544e-50	2.14619	Net1	3.85803e-276	1.89406	Tnfaip6	1.2075e-218	21.055	Tmprss4	3.70812e-06	2.44543				Coro2a	4.75978e-37	1.7243	Ryk	1.57729e-56	3.35454	P2ry10	3.19237e-16	2.90654
508	Fam217b	2.5748e-08	1.64594	Fnip1	3.03443e-76	2.71439	Myo15b	3.06894e-24	10.4775	Eif3m	8.28153e-50	1.62556	Shroom3	5.79312e-276	2.28297	Steap3	7.81625e-218	12.9928	Myo1b	3.93377e-06	2.66731				Mapk6	5.0025e-37	3.59861	Agtpbp1	1.96404e-56	5.51651	Tnfaip8	3.30361e-16	2.13681
509	Tnfrsf13b	2.58808e-08	2.41754	Cxcr4	3.03924e-76	2.24747	Pole3	3.22323e-24	1.78135	Il16	8.86045e-50	2.6278	Car2	1.92962e-275	5.08484	Olfml3	1.32454e-217	3.0417	Col25a1	4.32367e-06	4.63084				Ap4b1	5.87593e-37	3.90006	Foxf2	4.86463e-56	7.03227	Riok3	3.87037e-16	1.63136
510	Gbp9	2.98933e-08	1.65441	Pfkfb3	3.51389e-76	3.7304	Tmbim1	3.23079e-24	1.99544	Trpm1	1.21065e-49	86.4653	Hacd1	6.2477e-275	2.44314	Tfpi	2.66732e-217	4.5923	Paqr5	4.3532e-06	2.26347				Foxp1	5.94519e-37	2.26871	Tcaf1	5.02402e-56	4.24849	Macroh2a1	4.05303e-16	3.39693
511	Slc14a1	3.0167e-08	1.77681	Epor	4.0685e-76	4.83992	Agfg1	3.3478e-24	1.59777	Ppm1g	1.31088e-49	2.13329	Ppa2	1.11661e-274	2.90181	Tenm3	1.14164e-216	10.7713	Wwtr1	4.47981e-06	2.51513				Ptpre	6.09805e-37	1.84549	Nfib	5.88124e-56	2.45758	Egr3	4.07114e-16	3.3929
512	Dscc1	3.02338e-08	2.25987	Itgal	4.46936e-76	2.20776	Aasdhppt	3.41158e-24	1.51454	Gpbp1	1.33398e-49	2.11747	Trpm4	3.85217e-274	1.77757	Tead1	3.26834e-216	4.86901	Net1	4.50213e-06	1.82108				Tnfaip8	7.48233e-37	2.53997	Gstt1	5.95457e-56	4.51614	Abcd1	4.09575e-16	2.43792
513	Itgam	3.11572e-08	1.79081	Gla	1.14857e-75	3.20465	Anapc1	3.50467e-24	1.51853	Pnn	1.62811e-49	2.26928	Hoxb13	4.65488e-274	4.81552	Upk3b	6.00382e-216	31.6266	Nes	4.55037e-06	2.28172				Tnrc6a	9.33604e-37	2.86706	Adrb1	9.22977e-56	9.69787	Elp5	4.78168e-16	2.39208
514	Irf5	3.13095e-08	2.60422	Gbp7	2.83926e-75	2.47386	Upf1	3.87282e-24	1.67129	Atrx	1.79505e-49	1.74966	Sgms2	1.69286e-273	2.79356	Rhou	2.61141e-215	7.81108	Pls1	4.62482e-06	1.58618				6030468B19Rik	9.77996e-37	43.7455	Rerg	9.24508e-56	4.72448	Bak1	4.92535e-16	1.88312
515	Cep55	3.47561e-08	1.60161	Cbr2	4.84464e-75	7.6492	Uri1	4.01673e-24	1.85531	Trim12a	2.10455e-49	2.77659	Plp2	1.99136e-273	4.54166	Tmem100	3.66001e-215	9.30854	Grtp1	4.72312e-06	1.87909				Taok3	1.20099e-36	1.93411	Dbn1	1.47099e-55	3.70103	Chd7	5.07061e-16	2.47642
516	Kntc1	3.83472e-08	1.80812	Creb5	8.25974e-75	3.05331	Mtmr3	4.03507e-24	1.7965	Mfsd10	2.26375e-49	3.19803	Ndrg2	8.13992e-273	2.6168	Sema3f	2.16671e-214	13.0634	Sntg2	4.91546e-06	3.73335				Gse1	1.83854e-36	2.40832	Rab23	1.58793e-55	7.19529	Tob2	5.39007e-16	2.35391
517	Ifi27l2a	4.07914e-08	1.61887	Ppp1r18	8.43234e-75	1.65383	Angel2	4.52515e-24	1.55592	Chic2	2.29858e-49	2.03777	Anxa4	1.29771e-272	2.54293	2700081O15Rik	2.42517e-214	6.82949	Rbfox2	4.92855e-06	2.02081				Etv3	1.99749e-36	2.39129	Tmem70	1.79991e-55	4.38886	Cd52	5.68257e-16	2.95153
518	Zbp1	4.4503e-08	1.772	Mylip	1.49836e-74	2.64432	Nelfb	4.68841e-24	1.51641	Snrpg	2.33041e-49	1.57256	Gstm2	1.88815e-272	2.54105	Cntfr	3.79904e-214	16.3932	Kcnk3	4.92871e-06	4.63932				Lgals9	2.22737e-36	1.79125	Prkag2	3.50268e-55	4.89559	Nfil3	5.79359e-16	2.46282
519	Adssl1	4.68178e-08	1.91038	Tfe3	1.7832e-74	2.69871	Anxa11	5.1094e-24	2.10108	Pak2	2.45896e-49	1.84027	Fzd5	3.77493e-272	2.375	Zfp354c	3.88624e-214	9.83009	Slc25a24	5.03193e-06	2.15985				Slc44a2	3.20293e-36	2.80263	Rab34	4.42499e-55	2.47397	Tarm1	5.83997e-16	7.92411
520	Limd2	5.43875e-08	2.3901	Pacc1	1.85745e-74	4.28823	Tmem70	5.11381e-24	1.66265	Map3k1	2.5095e-49	2.83156	Fut4	3.95424e-272	5.17928	Cped1	8.50486e-214	7.33309	Stox2	5.10377e-06	3.47869				Cpn1	3.24619e-36	4.34906	Wnk2	4.9027e-55	8.21831	Zbtb18	6.10366e-16	4.05747
521	Clec4n	5.77326e-08	3.94804	Galc	1.99812e-74	3.01401	Idh1	5.44488e-24	1.82273	Hdhd5	2.92076e-49	7.85387	Vwa8	4.12257e-272	2.39208	Selenon	2.8312e-213	4.93417	Arhgef12	5.11659e-06	2.57777				Serpinb1a	4.79881e-36	1.81517	Nfia	5.55431e-55	2.93314	Kpna4	6.37612e-16	1.80329
522	Tmod1	5.92826e-08	1.56722	BC035044	3.47013e-74	2.43843	Apc	5.53974e-24	2.11384	Prpf38b	3.56634e-49	1.98895	Celsr1	7.93326e-272	4.28841	Hoxd8	5.0876e-213	6.98315	Bspry	5.18292e-06	2.36922				Ifrd1	6.02757e-36	2.06275	Agl	5.64352e-55	3.73527	Ifi211	6.58087e-16	3.45909
523	Tfec	7.0879e-08	1.51703	Rnf149	4.17765e-74	2.67975	N4bp1	5.54952e-24	1.78624	Nebl	3.61833e-49	22.2471	Fhit	1.53845e-271	2.60898	Fgf2	6.78637e-213	13.8587	Tinagl1	5.26632e-06	1.91628				Tspan32	8.0365e-36	3.12485	Maged1	8.30681e-55	2.94088	Dennd1c	6.80962e-16	1.86352
524	Lyl1	7.09622e-08	2.37665	Batf3	4.24483e-74	2.04552	Dpp3	6.13467e-24	1.52175	Tnfrsf1b	4.01781e-49	2.23024	Cpne8	8.34549e-271	2.25833	Nedd4	1.07452e-212	5.86404	Cmas	5.30015e-06	1.83739				Slc26a11	8.73075e-36	4.36051	Cyp7b1	9.90326e-55	11.264	Grk2	8.33188e-16	1.62193
525	Tm6sf1	7.22615e-08	2.1962	Dusp1	4.61215e-74	3.0026	Erbin	6.2359e-24	2.89029	Eif3f	4.10909e-49	1.56011	Grpel2	8.60286e-271	2.38756	Fam102b	5.37622e-212	4.35826	Mmrn2	5.50125e-06	5.5117				Mrgpra9	8.79697e-36	98.4854	Pbx1	1.0185e-54	3.85726	Fbl	8.97238e-16	1.82083
526	Nfam1	7.63511e-08	2.15514	Crlf2	7.40262e-74	1.80055	Uimc1	6.39582e-24	1.66545	Ccnd2	4.87878e-49	2.13915	Fgfrl1	1.20934e-270	3.55548	Cdc42bpa	7.17437e-212	4.80869	Bcar3	5.58978e-06	2.1709				Map4k4	1.03493e-35	2.31391	Adgrl1	1.04707e-54	4.17842	Trim35	9.44553e-16	3.10512
527	Selenop	7.92785e-08	1.68812	Cd300ld	1.03228e-73	2.48074	Rab3gap1	7.4832e-24	1.53178	Parp8	5.49341e-49	3.21697	G6pc3	1.60488e-269	2.50888	Dync2li1	1.28322e-211	8.41753	Nrn1	5.62656e-06	3.95663				Celf2	1.51077e-35	1.97411	Lurap1l	2.3684e-54	4.05957	Dipk1a	9.91614e-16	2.41137
528	Egr3	7.93193e-08	1.72764	Rnaset2a	1.09333e-73	1.547	Arid2	7.52451e-24	1.67845	Nr4a3	5.56576e-49	2.50912	Kcnn4	2.21148e-269	3.27445	Atp2b4	1.51486e-211	3.56754	Clvs2	5.67391e-06	7.39664				Rinl	1.75457e-35	1.66543	Insc	3.87103e-54	8.50375	Tes	1.03977e-15	1.86033
529	Asb2	8.48182e-08	2.39152	Atp2b1	1.12311e-73	2.85611	Hipk2	8.3367e-24	1.57925	Fryl	7.2003e-49	1.94648	Hpd	3.10466e-269	6.91773	Golim4	3.2373e-211	5.80649	Aopep	5.72193e-06	2.37937				Kdm5a	2.41933e-35	2.38531	Cacnb3	4.19899e-54	3.8733	Hmga1b	1.14238e-15	4.26003
530	Susd3	9.04575e-08	2.47177	Sdc4	1.15551e-73	3.35773	Poldip2	8.88583e-24	1.80948	Zdhhc20	9.4368e-49	2.57737	Bcl11b	3.2903e-269	2.90117	Sec24d	6.26598e-211	5.4346	Slitrk5	5.73814e-06	6.02345				Ppa1	2.42719e-35	2.49314	Zeb1	4.66463e-54	3.3388	Ube2e3	1.24314e-15	1.53427
531	Atp6v0c	9.94026e-08	2.08042	Creg1	1.43223e-73	1.59814	Synj2bp	8.94328e-24	1.87192	Faah	9.5411e-49	7.8666	Papss2	5.65908e-269	2.58418	Cacna1g	9.35882e-211	13.4518	Scn7a	5.77488e-06	10.196				Cmip	3.51447e-35	2.30952	Nat14	4.95594e-54	12.2609	Otulinl	1.28929e-15	1.53942
532	Dna2	1.04655e-07	1.5109	Sla	1.85025e-73	1.55167	Arnt	8.96192e-24	1.62549	Dnajc15	9.97662e-49	2.3153	Tufm	5.93987e-269	2.49716	S1pr2	1.63223e-210	7.04555	Scn9a	5.81253e-06	6.35083				Scn11a	4.2488e-35	25.9065	Ppp1r12a	6.80833e-54	13.5792	Cbl	1.29381e-15	1.70435
533	Rtn1	1.14512e-07	1.94531	Hivep3	1.88301e-73	2.92758	Tent5a	1.08689e-23	1.51159	Tnfsf11	1.03962e-48	36.5472	Abat	7.73948e-269	3.35365	Pdlim4	5.8898e-210	3.13328	Rasip1	6.03893e-06	4.16709				Syngr2	4.86669e-35	1.9021	Ccdc3	1.02262e-53	9.03938	M6pr	1.35501e-15	1.67785
534	Ighmbp2	1.22792e-07	1.9182	Ccdc50	1.96837e-73	1.95206	1110008P14Rik	1.08974e-23	1.61602	Chst12	1.15974e-48	4.32714	Klc4	8.33426e-269	1.83867	Bdh2	1.06054e-209	10.7387	Grrp1	6.16489e-06	4.33743				Stx3	5.70075e-35	2.50075	Igf1r	1.84122e-53	5.04556	Arih1	1.37314e-15	2.74704
535	Gins1	1.25189e-07	1.80493	Ggta1	1.98191e-73	2.37742	Utrn	1.14119e-23	2.24504	Map4k2	1.16643e-48	3.58465	Mettl26	1.10995e-268	3.02311	Slc22a17	1.90314e-209	5.28553	Mprip	6.29684e-06	1.78276				Saal1	6.4046e-35	3.25084	Ccl27a	1.95778e-53	4.7556	Bcl6	1.49692e-15	3.16391
536	Hddc3	1.30252e-07	1.9287	Gm21188	2.56978e-73	11.3854	Aldoa	1.28849e-23	2.08306	Prr13	1.21282e-48	1.51657	Slc25a24	1.91129e-268	2.79438	Sfrp1	1.99239e-209	13.9799	Myrip	6.34737e-06	8.43957				M1ap	6.63862e-35	5.66724	Bik	2.2864e-53	6.09992	Mtmr1	1.67525e-15	2.12995
537	Ctsz	1.5106e-07	1.98782	Arpc3	5.62717e-73	1.52005	Nfx1	1.3712e-23	1.96401	Igflr1	1.51132e-48	8.97071	Ern2	2.79556e-268	3.39195	Nlgn2	2.14442e-209	8.29421	Noxa1	6.36527e-06	3.07926				Dok1	7.59444e-35	2.40391	Cys1	2.33676e-53	4.52977	Coq10b	1.79362e-15	2.57404
538	Tceanc	1.5818e-07	1.86201	Plaur	1.1948e-72	2.75958	Jmjd6	1.38113e-23	1.84362	Cd47	2.25335e-48	2.04603	Slc12a8	1.35026e-267	9.63051	Cacnb3	1.96265e-208	5.20332	Baiap2l2	6.45591e-06	2.0791				Tmed5	1.09917e-34	2.58678	Pam	3.67809e-53	2.97252	Mtpn	1.79763e-15	1.6283
539	Zfp873	1.66393e-07	1.62304	Gas2l3	1.20267e-72	3.25852	Akap9	1.47336e-23	2.31576	Ppm1b	2.69101e-48	2.74991	Adcy6	1.43947e-267	2.25434	Insyn1	2.73914e-208	22.223	Krt78	6.60785e-06	17.5759				Plcg2	1.21569e-34	2.27646	Ccdc65	4.52202e-53	80.3838	Dpysl2	1.84102e-15	1.52581
540	Mrgprb2	1.87114e-07	5.80619	Etv5	2.58841e-72	2.42219	Chchd7	1.75823e-23	2.10502	Borcs8	3.38866e-48	2.40039	Sinhcaf	5.8952e-267	2.69945	Fam92a	7.88931e-208	4.47043	Cxadr	6.76506e-06	1.99664				Map4k3	1.42669e-34	2.67159	Krt17	6.55503e-53	22.2876	Tspo	2.01962e-15	2.59989
541	Adrb2	2.06012e-07	1.71387	Il21r	3.02114e-72	2.20114	Dnajc13	1.89044e-23	1.76589	Fcrla	3.55487e-48	31.9555	Pex11g	8.24879e-267	2.8526	Id3	1.35635e-207	5.24192	Hspg2	6.8243e-06	2.19453				Gpr174	1.71353e-34	4.95758	Slc4a3	1.264e-52	4.7377	Arhgdib	2.19062e-15	1.84928
542	Ccl3	2.18888e-07	1.71757	C9orf72	3.11271e-72	3.55701	Ddi2	1.8925e-23	1.54872	Cetn2	5.18497e-48	2.19098	Akr7a5	3.07418e-266	2.60367	Sned1	1.5049e-207	15.6197	Ndrg1	6.98524e-06	1.86087				Dhx40	1.96234e-34	6.35321	Ccser2	1.36525e-52	4.07018	Rtn1	2.52014e-15	1.85506
543	Mcpt4	2.94951e-07	2.70195	Cass4	4.43912e-72	3.61978	4833420G17Rik	1.9612e-23	1.72661	Ube2i	5.98147e-48	1.60676	Idh3a	3.52137e-266	2.84559	Ecm1	1.83338e-207	4.20209	Dab2ip	7.03511e-06	2.46801				Albfm1	2.05674e-34	13.2252	B4galt2	1.43401e-52	6.25969	Sod1	2.75971e-15	1.73928
544	Lmo2	3.05521e-07	2.29861	Erp29	6.02825e-72	1.54865	Cldn7	2.41179e-23	3.90129	Lcn4	6.50983e-48	100.4	Slc39a11	1.23575e-265	2.64415	Rhoc	3.39145e-207	2.88804	Emcn	7.11323e-06	4.3347				Znrf1	2.25023e-34	2.33086	Phldb2	2.30675e-52	3.93248	Ttll9	2.83197e-15	46.8894
545	Il1rl2	3.68136e-07	1.68827	Pold4	6.88557e-72	1.69036	Atn1	2.47138e-23	1.64694	Pik3r1	9.10556e-48	2.09433	Fdft1	1.43956e-265	3.40746	Rpp25	6.54583e-207	26.0795	Ptprm	7.16358e-06	4.50986				Tnik	2.30434e-34	2.66829	Cxcl14	5.28581e-52	12.9108	Zfp385a	2.88123e-15	1.54603
546	Thnsl1	4.37887e-07	1.53554	Pkig	7.56233e-72	1.78589	Babam2	2.53296e-23	1.71033	Mif	9.42334e-48	1.56907	Abhd17c	1.44034e-265	1.75699	St3gal2	1.21865e-206	7.48899	Nr3c2	7.53025e-06	2.2967				Rnf125	2.75537e-34	2.76345	Tgfbr3	6.59651e-52	3.11562	Wdfy2	2.96553e-15	1.50976
547	Sla	4.61456e-07	2.48661	Dnase2a	9.52619e-72	1.96027	Ube2q2	2.75068e-23	1.77526	Izumo1r	1.20734e-47	36.856	Trap1	1.90298e-265	2.78809	Smarca2	1.5693e-206	4.2058	Jam3	7.55992e-06	2.57815				Tut4	3.97693e-34	2.29677	Tcea3	8.75957e-52	3.97256	Ier5	3.15455e-15	1.58094
548	Depdc7	4.69195e-07	2.50874	Rnasek	1.59157e-71	1.56596	Thoc3	2.87438e-23	1.62694	Mfsd6	1.2483e-47	3.76324	Tc2n	2.08113e-265	2.98471	Arhgap10	2.62725e-206	5.24018	Cldn15	7.60488e-06	1.84684				P2ry14	4.35274e-34	2.82787	Cttnbp2	1.58386e-51	5.15416	Cmtr1	3.17591e-15	4.14416
549	Milr1	5.1151e-07	2.64072	Apbb1ip	1.68944e-71	1.69525	Ylpm1	2.91596e-23	1.50898	H2-Oa	1.47094e-47	3.96773	Nhsl1	2.67135e-265	2.05857	Plscr4	4.96185e-206	8.06838	Etl4	7.73432e-06	2.12748				Galc	4.5949e-34	2.19661	Fam118a	1.74628e-51	6.6773	Pfkp	3.63522e-15	2.39379
550	E2f8	5.25757e-07	2.12526	Zfp703	1.75212e-71	2.57441	Ppp1r15b	3.03153e-23	2.0259	Zbtb25	1.58683e-47	5.10385	Tmem63b	3.58132e-265	2.20913	Arhgef12	1.53404e-205	4.43849	Pnmal2	7.96569e-06	4.34045				Cdip1	4.78496e-34	3.06955	Pdzrn4	2.13233e-51	9.78605	Rgs19	3.6604e-15	1.6346
551	Aldh3b1	5.61094e-07	2.14515	Ppp1r15a	3.62931e-71	3.22313	Katna1	3.0417e-23	1.76176	Wipf1	1.85119e-47	1.98519	Mgst1	3.03326e-264	4.71419	Fras1	1.87682e-205	22.5344	Hcn2	8.04631e-06	3.68434				Kdsr	6.38462e-34	3.67448	Tacc2	2.53134e-51	2.74558	Uba6	3.80737e-15	3.11372
552	Rnf144b	6.09537e-07	1.82509	Grk3	4.78453e-71	3.08566	Cpsf7	3.12466e-23	1.79133	Clint1	1.87334e-47	1.77023	Ap1ar	4.66674e-264	2.73843	Sox12	4.40589e-205	9.04707	Lama3	8.13184e-06	1.83409				Ddx3y	6.60575e-34	3.64547	Irak1bp1	2.54024e-51	3.61991	Stat5a	3.85141e-15	3.17595
553	Tmcc2	6.12783e-07	1.61492	H2-D1	6.18889e-71	1.74828	Ptp4a1	3.17758e-23	2.28254	Cbl	2.02674e-47	2.00865	Coq9	8.83866e-264	2.01392	Tns2	2.25979e-204	6.06216	Pitx1	8.16155e-06	3.24602				Bod1l	7.76918e-34	2.59253	Aopep	2.95368e-51	4.90036	Pnpo	4.05958e-15	1.91005
554	Trem2	6.26733e-07	3.37632	Fgd4	2.02384e-70	2.60292	Max	3.18559e-23	2.32923	Cenpq	2.48934e-47	3.1337	Nrn1	5.25889e-263	2.45349	Gsn	3.09279e-204	15.6767	Zg16	8.29647e-06	3.31137				Gna14	8.41987e-34	1.56411	Cnn2	3.24996e-51	4.56071	Fgfr1op	4.15726e-15	2.92355
555	Cstdc5	6.49919e-07	2621.45	Dusp6	2.20358e-70	2.48169	Cebpg	3.25311e-23	2.17426	Arhgef6	2.816e-47	2.39254	1190007I07Rik	7.01166e-263	2.28026	Myadm	4.02169e-204	4.426	Cox7a1	8.3678e-06	1.96676				Chst15	1.23059e-33	2.23929	Fam124a	3.56678e-51	5.94516	Ccnd1	4.53609e-15	1.77273
556	Oas1a	6.53149e-07	2.06168	Mcl1	3.26684e-70	2.91474	Hipk3	3.30201e-23	2.16466	Bptf	2.88149e-47	2.0723	Pmm2	1.06687e-262	2.59421	Fez1	1.7157e-203	15.7417	Fhl2	8.42976e-06	2.86308				Pnpla7	2.87718e-33	2.50185	Prox1	4.55602e-51	3.7815	Crybg1	4.71096e-15	2.58137
557	Stfa2	6.61992e-07	195001	Sh2b3	3.6966e-70	2.40963	Chmp2b	3.32732e-23	2.46181	Klhdc2	3.26098e-47	3.91097	Spire2	1.12276e-262	2.65406	Muc16	1.86585e-203	31.8126	Sox18	8.6324e-06	3.64692				Tnfrsf1b	2.89783e-33	2.34855	Ptbp2	8.09187e-51	4.80766	Foxred2	4.98193e-15	5.98272
558	Psmb8	6.78184e-07	2.32556	Rnaset2b	4.31858e-70	1.62488	Zmiz2	3.46295e-23	1.86606	Cdyl2	6.00553e-47	14.1401	Elmo3	1.33735e-262	2.36838	Tpbg	5.92653e-203	14.431	Dbh	8.66184e-06	30.7652				Hk2	3.53479e-33	2.2307	Trps1	1.01398e-50	4.08865	Sh2d1b1	5.07081e-15	1.95239
559	Themis2	6.85422e-07	2.4354	Sh3bp2	4.5244e-70	2.84401	Oard1	3.51036e-23	1.93577	Rab8a	6.13741e-47	1.99177	Slc2a13	2.5701e-262	3.28978	P4ha1	6.57132e-203	3.58071	Slc22a23	8.72852e-06	1.86543				Ndfip1	3.58874e-33	2.11936	Pfkm	1.10285e-50	4.88261	Bcl11a	5.20146e-15	2.68824
560	Tlr13	6.96036e-07	2.23653	Khk	6.37816e-70	1.98566	Snx9	3.65666e-23	2.04124	Il12rb1	7.11106e-47	60.0124	Cdo1	3.06676e-262	5.98291	Mrgprf	3.11124e-202	9.91362	Msx1	9.02588e-06	4.04757				Luc7l2	3.77441e-33	2.29019	Cdh13	1.13614e-50	7.79518	Pstpip2	5.77619e-15	3.32576
561	Ube2c	7.00972e-07	1.65525	Grb2	1.34539e-69	1.73354	Sh3glb2	3.96876e-23	1.55602	Phf3	7.96798e-47	2.25967	Cenpv	2.2255e-261	2.48862	Wfdc1	2.33415e-201	11.478	Cd9	9.15849e-06	1.60092				Crtc3	4.49683e-33	2.82502	Efemp2	1.34954e-50	2.13465	Cyb5r4	6.94998e-15	1.73182
562	Fam234b	7.02984e-07	2.38951	Snx30	2.56444e-69	2.75451	Nup88	4.03427e-23	1.54189	Rhof	8.65974e-47	3.62659	Cttn	2.53537e-261	2.32898	Praf2	5.04742e-201	7.96735	Trim16	9.17933e-06	2.84577				Krt80	5.11182e-33	2.926	Aldh1a1	1.41309e-50	6.26647	Nap1l1	8.23829e-15	1.86229
563	Tmem229b	7.11934e-07	1.78369	Ifi27l2a	2.60245e-69	2.28481	Unc119	4.07003e-23	1.79696	Sub1	9.49888e-47	1.72349	Alad	2.77429e-261	1.79322	Agtr2	5.8131e-201	111.837	Plekha6	9.48208e-06	2.18008				Icam1	5.62262e-33	1.91504	Ppp2r3a	1.67967e-50	3.38626	Irak2	8.55874e-15	2.11283
564	Ncf4	7.14923e-07	2.51573	Dock8	4.57245e-69	1.93853	Suclg1	4.21283e-23	1.92655	Cd274	1.03255e-46	2.12073	Marveld2	5.48285e-261	2.86267	Add3	1.34461e-200	4.11027	Nxpe2	9.57773e-06	4.10178				Pacs1	6.79047e-33	2.68361	Ckb	1.8579e-50	19.4557	Mycbp2	8.6657e-15	2.49863
565	Tmem69	7.61107e-07	2.09046	Samhd1	9.05399e-69	2.02139	Hivep1	4.31883e-23	1.61374	Thrap3	1.1924e-46	1.92171	Hdhd3	5.5636e-261	3.50164	Dcbld2	2.47791e-200	8.68851	Vgll3	9.60465e-06	9.64266				Hspa5	7.43928e-33	2.76083	Sorbs2	2.24523e-50	6.159	Lilr4b	9.12341e-15	1.54888
566	Hnmt	8.07242e-07	1.93715	St8sia4	9.34034e-69	1.82255	Hsd17b11	4.81874e-23	2.30129	Pabpc1	1.52391e-46	1.79749	Acot1	1.13301e-260	3.78325	Pde3a	2.69674e-200	5.35656	Cmpk1	1.01776e-05	1.51271				Cbarp	7.79817e-33	3.57708	Zfp811	2.94901e-50	7.63915	Zc3hav1	9.58384e-15	2.0505
567	Tspan32	8.27017e-07	1.63116	Rragc	9.4679e-69	1.97564	Gnl1	4.84522e-23	1.83384	Cirbp	1.71665e-46	1.96287	Tfap4	1.23292e-260	2.46812	Col4a5	5.25024e-200	11.7402	Ano1	1.06286e-05	3.88567				Litaf	8.43595e-33	2.05021	Gstm5	3.08176e-50	2.92106	Llph	1.09888e-14	1.55893
568	Ada	8.53789e-07	2.26897	Rin2	9.60511e-69	1.92898	Arfgef1	4.89591e-23	2.06895	Cd5	2.57269e-46	14.7643	Nudt14	1.26638e-260	2.20348	Gpr88	5.70955e-200	36.2662	Iglc3	1.08726e-05	4.69081				Tbc1d10c	9.35044e-33	2.75623	Mprip	3.21949e-50	3.03088	Elmsan1	1.19492e-14	2.73777
569	Susd1	9.64067e-07	1.66056	Stx7	1.26584e-68	1.56651	Irf3	5.10756e-23	2.08871	Fam241a	2.71537e-46	4.53616	Dennd2d	4.52079e-260	2.39803	Tnfsf12	6.92625e-200	3.43379	Cldn2	1.09042e-05	3.22331				Psen2	1.12925e-32	3.81975	Fam92a	4.33356e-50	2.8933	Mbnl1	1.28225e-14	1.94214
570	1700030K09Rik	1.03151e-06	1.99998	Atp6v1a	2.38162e-68	2.68692	Kars	5.17795e-23	2.01544	Ppp1cc	4.99673e-46	1.93321	Arhgef5	4.7748e-260	1.78418	Rem1	3.88295e-199	7.99226	Col28a1	1.12096e-05	6.31268				Stk4	1.1317e-32	2.11115	Akap5	4.34932e-50	13.3923	Pak2	1.28327e-14	1.60694
571	Ccl2	1.0907e-06	2.85201	Olfml3	2.41948e-68	1.79552	Gdi1	5.21507e-23	1.60718	Hmgb2	9.31241e-46	1.59843	Mrpl44	1.27347e-259	2.74713	Prdx4	1.07978e-198	4.50954	Pcbp4	1.14566e-05	3.72444				Saraf	1.17481e-32	2.18326	Gadd45g	4.98048e-50	5.0433	Nr4a1	1.31754e-14	2.19616
572	Melk	1.09671e-06	1.79316	Prxl2b	2.87573e-68	1.89658	Mea1	5.25863e-23	2.12047	Adgrg5	9.32392e-46	10.6931	Ptpn3	1.54377e-259	2.39789	Dapk1	1.15995e-198	6.20486	Tox2	1.14863e-05	2.14672				Ptgs2	1.51791e-32	3.74239	Nicn1	7.5568e-50	4.72807	Wnk1	1.36905e-14	2.58424
573	Rad51ap1	1.15126e-06	2.30868	Glul	2.98854e-68	1.56349	Anxa7	5.76493e-23	1.96545	Traf1	9.66376e-46	4.43285	Sorbs2	2.11225e-259	2.56828	Npr1	1.83748e-198	5.39011	Suclg2	1.15787e-05	1.8477				Tuba8	1.6947e-32	8.93161	Nptx2	9.47521e-50	29.8274	Glud1	1.40654e-14	2.00568
574	Alox5	1.1793e-06	1.63231	Snx6	3.36979e-68	2.09999	Zfp260	6.19005e-23	1.6122	Spaca9	9.74802e-46	5.46735	Aacs	2.36774e-259	3.55396	Evc2	1.81296e-197	16.3285	Prom1	1.16385e-05	2.18489				Pde3b	1.75705e-32	2.47081	Zfp580	1.41596e-49	3.44521	Spag9	1.43799e-14	2.31168
575	Zmynd15	1.20464e-06	1.99803	Eps15	4.97023e-68	2.13794	Ascc3	6.4334e-23	2.04993	Sh3bgrl3	9.9422e-46	1.55615	Aldh5a1	3.04055e-259	5.01507	Spock2	2.01099e-197	9.68755	Pparg	1.16964e-05	2.58409				Zpr1	2.2709e-32	2.72895	Cercam	1.90532e-49	4.31401	Cd9	1.53332e-14	1.54297
576	Large2	1.20501e-06	1.86211	Sp140	5.09028e-68	2.00219	Lypla2	6.58151e-23	1.84396	Tnrc6b	1.17891e-45	2.31879	Casp1	3.82145e-259	2.06894	Nova1	3.76364e-197	18.7504	Col18a1	1.18232e-05	3.51845				Arih2	2.28603e-32	2.1207	Kctd17	2.83402e-49	3.76037	Acer3	1.61459e-14	2.41659
577	Tpsb2	1.21058e-06	16.0706	Paox	1.35357e-67	2.33096	Mrps6	6.73298e-23	1.95346	Cerk	1.21638e-45	2.26395	Bcar3	4.48191e-259	2.27892	Rcn2	9.04305e-197	4.28765	Amotl2	1.26804e-05	2.8189				Uchl3	2.33763e-32	2.25924	Dbp	3.03033e-49	4.9224	Kif9	1.72976e-14	5.04351
578	Cd300a	1.35944e-06	1.67084	Mob3c	2.05232e-67	3.36802	Tars	6.88442e-23	1.59776	Pecam1	1.40365e-45	3.63365	Rab11fip1	1.10139e-258	2.39237	Ccbe1	1.21988e-196	24.6466	Hoxb9	1.27471e-05	2.39048				Rai1	2.45518e-32	2.86176	Macrod2	3.17925e-49	5.20357	Mybpc3	2.15541e-14	10.2358
579	Ptgs1	1.40293e-06	2.00905	Scpep1	2.57903e-67	2.1828	Arl5a	7.00175e-23	1.60557	Spry2	1.41487e-45	4.38195	Hid1	7.63915e-258	3.47908	Nrxn2	1.3735e-196	16.1203	Krt20	1.27773e-05	2.12521				Fuca2	2.59547e-32	2.01119	Ltbp3	3.27159e-49	2.35915	Slc46a3	2.27224e-14	3.18173
580	Kifc1	1.43874e-06	1.52222	Nfkbie	3.6973e-67	2.11488	Zc3h11a	7.43925e-23	1.63001	Rasa3	1.71897e-45	2.98684	Zfp618	1.06291e-257	3.15808	Chrd	2.44086e-196	13.904	Kif26a	1.28587e-05	5.70223				Ern1	2.60878e-32	3.7458	Cd109	3.71883e-49	7.8084	Oosp1	2.29838e-14	16.4045
581	Aurkb	1.4759e-06	1.51993	Adam15	4.89401e-67	2.12813	Ubald1	7.85814e-23	1.70983	Pdcd10	1.79388e-45	1.81429	Zdhhc13	1.93931e-257	2.74567	Nenf	4.15091e-196	5.45285	Mecom	1.35348e-05	3.04205				Tmem128	2.69098e-32	2.48034	Ilk	4.16511e-49	5.98262	Phactr2	2.33604e-14	2.16613
582	Tdrkh	1.54684e-06	2.54037	Soat1	7.47241e-67	2.31937	Prkar2a	7.9296e-23	1.99898	Gbp8	1.82058e-45	3.53091	Unc5cl	5.06144e-257	5.01061	Bambi	1.16049e-195	7.26594	Lmo7	1.38771e-05	2.09155				Slc3a2	3.06775e-32	2.37171	4930402H24Rik	5.84731e-49	3.76359	Acsl5	2.36898e-14	1.94428
583	Rnf180	1.81592e-06	2.4046	Rap1a	1.17434e-66	1.51485	Zfand2b	8.03621e-23	1.77927	Xlr4c	2.03127e-45	21.4785	Lzts3	1.05022e-256	3.18141	Psd	1.19891e-195	2.27842	Adcy6	1.40697e-05	2.31584				Clec2d	3.23279e-32	2.19258	Chst12	6.166e-49	4.42185	Ndnf	3.0008e-14	3.51876
584	Cstdc4	1.92891e-06	194.342	Gltp	1.26106e-66	1.77792	Idh3a	8.35954e-23	1.84796	Prkacb	2.60739e-45	2.51331	Phgr1	2.5998e-256	3.6803	Pycr1	1.86643e-195	18.805	Cilk1	1.41478e-05	2.50289				Samd13	3.65557e-32	13.9649	Nav1	7.54915e-49	3.19636	Il6	3.05232e-14	6.5574
585	Dhdh	2.11408e-06	2.43901	Actr3	4.34944e-66	1.52418	Marf1	8.42196e-23	1.65802	Ss18	2.90433e-45	2.61316	Pgp	4.48412e-256	2.65236	Enpp3	2.30526e-195	12.8177	Nrxn1	1.43551e-05	9.16272				Nrip1	6.45454e-32	2.01918	Zfp637	7.99448e-49	3.72833	Cass4	3.17506e-14	3.1105
586	Arg2	2.13434e-06	1.69358	Dock10	1.48765e-65	2.0304	Ube2z	8.55836e-23	2.0332	Gatad2a	3.16207e-45	2.44523	Hopx	6.55631e-256	3.1526	Adamtsl5	1.37766e-194	4.93477	Adgrg7	1.43558e-05	1.8286				Cyp4f18	7.75329e-32	2.15783	Rcn2	8.77365e-49	3.52825	Cxcr4	3.22052e-14	2.11468
587	Zfp619	2.17344e-06	1.81601	Rgs1	1.77361e-65	2.53642	Dnajc10	8.57563e-23	1.55915	Junb	3.95766e-45	1.86629	Spint1	7.68771e-256	1.64635	Egfr	2.22542e-194	6.07468	Car10	1.46366e-05	27.5707				Rprm	9.02594e-32	1.66268	Wnt5a	9.02259e-49	2.27765	Ccl17	3.33967e-14	19.465
588	Bhlhe41	2.2422e-06	2.21959	Fam111a	2.20196e-65	2.00485	Kmt5b	8.68378e-23	1.88609	Arhgef3	4.34836e-45	2.56095	Sowahb	1.277e-255	4.10397	Dnm1	9.0637e-194	4.74135	Afap1l2	1.48515e-05	3.55448				Rhog	1.12903e-31	1.55818	Dgcr6	1.30368e-48	3.32803	Trim36	3.60821e-14	3.46819
589	Cib2	2.28524e-06	3.60553	Flcn	2.81672e-65	2.35002	Rev3l	8.69813e-23	1.52293	Tiprl	5.75286e-45	2.38544	Ehhadh	2.35895e-255	3.57975	Emilin1	9.1957e-194	5.72731	Ndst3	1.53585e-05	6.07359				Jak2	1.17137e-31	2.4938	Tstd3	1.35037e-48	6.34182	Fam117b	3.72656e-14	2.20938
590	Tnfaip2	2.34788e-06	2.1227	Necap2	5.16238e-65	1.74132	Fdps	8.70936e-23	1.71718	Ifi209	6.52506e-45	3.5185	Cela1	4.20806e-255	2.55711	Igsf3	1.14097e-193	4.65936	Gsdmc3	1.61381e-05	3.04712				Ankrd12	1.6554e-31	2.78216	Chchd10	1.71577e-48	2.89438	Cdc42se1	3.90089e-14	1.69691
591	Ptpdc1	2.37152e-06	2.01523	Mef2a	5.34779e-65	2.48165	Hddc2	9.03051e-23	1.58987	Tcp11l2	7.42258e-45	3.19756	S100a16	4.39155e-255	2.68311	Sptbn1	1.81698e-193	4.4247	Cyp2j9	1.69414e-05	8.1889				Galnt6	2.15142e-31	1.85012	Parp3	2.18913e-48	3.7108	Clec2d	3.92325e-14	1.81253
592	Cenpn	2.40356e-06	1.93325	H2-M3	5.97957e-65	2.72911	Smg6	9.25181e-23	1.83194	Nktr	1.02831e-44	1.65223	Id1	1.92791e-254	2.6077	Anxa1	2.80426e-193	4.23246	Myl9	1.74881e-05	1.88124				Rsrc2	2.24277e-31	2.7629	Abcc2	2.96004e-48	5.82384	Mthfsl	4.06726e-14	1.86041
593	Pbk	2.50965e-06	1.71342	Ier5	7.34249e-65	2.75643	Spink1	9.34066e-23	6.09111	Arid4b	1.30398e-44	2.38975	Rassf6	3.01185e-254	2.46466	Igf1r	1.65235e-192	5.05463	Meox1	1.80299e-05	3.78629				Me2	2.38601e-31	2.37523	Cd151	4.08463e-48	3.41394	Nfkb1	4.28426e-14	2.03538
594	Rtp4	2.63368e-06	2.14437	Sowahc	7.80524e-65	4.26366	Osbp	9.35885e-23	1.57038	Ubald2	1.45463e-44	2.34471	2610528A11Rik	6.03053e-254	3.12941	Pdzrn3	2.51054e-192	6.13558	Id3	1.8063e-05	1.91468				Ubxn2a	2.417e-31	2.20123	Cbx6	4.33319e-48	2.78775	Slc3a2	4.39453e-14	1.74794
595	Dhx58	2.75359e-06	1.99396	Ralb	8.04388e-65	1.55329	Cbx5	9.46906e-23	1.93067	Smpd5	1.6379e-44	7.50502	Pcsk9	8.60708e-254	5.28893	Kcnb1	7.02116e-192	10.9005	Sel1l3	1.82463e-05	2.38969				Btbd9	2.95772e-31	2.63875	Osr1	5.77022e-48	3.22147	Rp2	5.1553e-14	1.87033
596	Trpv4	2.85088e-06	1.76372	Cd80	8.13499e-65	3.40569	Cib1	9.88995e-23	2.01359	Septin9	1.77485e-44	1.97237	Gsto1	1.20763e-253	3.24413	Fgf18	8.13359e-192	35.054	Hid1	1.93044e-05	3.05625				Leprotl1	4.03361e-31	2.29263	Mthfd2l	6.5841e-48	3.12588	Ifnar1	5.57579e-14	1.78242
597	Mef2c	2.89275e-06	1.78016	Itm2b	1.42451e-64	2.12869	Psme3	1.01938e-22	2.06993	Itpr2	2.1153e-44	3.28447	Ephb2	1.47376e-253	3.68282	Creb3l1	2.29687e-191	3.06252	Poc1a	1.93841e-05	4.17995				Prkacb	4.62298e-31	2.34404	Myl4	6.6751e-48	9.93104	Lyst	5.7132e-14	2.35656
598	Rgs10	2.92548e-06	2.85081	Tnfaip8	1.504e-64	1.65738	Stxbp2	1.04546e-22	1.89108	Il18r1	2.6458e-44	10.4156	Nostrin	3.4375e-253	2.05113	Nsg1	2.67581e-191	5.03263	Neto2	1.9561e-05	6.28986				Cenpq	4.63513e-31	2.14911	Macroh2a2	6.73528e-48	4.01617	Etf1	5.72232e-14	1.59217
599	Ighm	3.02987e-06	1.96102	Nmt1	1.57831e-64	1.79383	Cd2ap	1.12289e-22	2.14317	Psd4	3.44498e-44	3.07913	Muc4	7.21985e-253	4.35548	Csrp2	3.32465e-191	7.51781	Chmp4c	1.96314e-05	2.50802				Sema4b	5.0282e-31	3.37728	Ehbp1l1	6.89209e-48	2.62704	Lilrb4a	5.91653e-14	2.02686
600	Fkbp1b	3.12493e-06	1.55052	Pip4p1	2.32507e-64	2.17574	Oaz2	1.16548e-22	1.58814	Sp4	3.88444e-44	4.26257	Fam83b	1.41378e-252	2.61729	Tgfb2	4.89774e-191	5.78954	Col9a3	2.11567e-05	15.7269				Sf1	5.30317e-31	1.73397	Sntb2	8.8221e-48	2.52891	Dpep2	6.66591e-14	3.45904
601	Slamf8	3.21324e-06	1.61243	Tpst2	3.08385e-64	1.88916	Cdc37l1	1.23605e-22	1.74972	Lat2	4.11399e-44	1.99021	Sqor	1.62001e-252	2.401	Robo2	5.44567e-191	12.218	Ndufs2	2.12944e-05	1.53355				Sec62	5.519e-31	1.69586	Csrp2	1.1474e-47	1.97406	Pilrb1	7.7678e-14	2.74845
602	Slfn2	3.22655e-06	1.63119	Cmtm3	4.07294e-64	1.69027	Dnm2	1.26338e-22	2.12136	Mgst2	4.2541e-44	1.70238	Plscr1	1.7594e-252	1.98463	Dsel	5.76993e-191	8.55203	H2az2	2.13995e-05	1.54999				Wipf1	5.6559e-31	2.30757	Ptger1	1.40853e-47	8.48386	Mob1a	8.30415e-14	1.573
603	Slc7a11	3.41269e-06	2.06045	Epb41l2	8.8318e-64	1.89799	Dicer1	1.38968e-22	1.59334	Fam169b	4.78651e-44	66.015	Erbb2	2.19605e-252	1.57094	Wls	6.45e-191	4.53602	Plce1	2.19116e-05	3.02295				Gnb4	6.47117e-31	3.13165	Crybg3	1.52141e-47	3.754	A530064D06Rik	8.53787e-14	5.44956
604	H2ac8	3.73518e-06	1.82921	Bhlhe41	9.5449e-64	3.465	Arf3	1.47394e-22	2.64988	Snrnp48	5.98277e-44	2.37324	Coq2	6.48411e-252	2.38102	Adcyap1r1	1.1446e-190	25.5881	Aqp7	2.22625e-05	25.1425				Zbtb38	7.08896e-31	2.3413	Net1	1.53459e-47	2.15703	Fh1	9.25979e-14	2.28373
605	Agmo	4.42157e-06	3.09149	Sdf2l1	1.10443e-63	1.85912	Mrps31	1.57703e-22	1.66761	Baiap3	6.34956e-44	20.7954	Glod5	7.60871e-252	5.91994	Igf2	1.19643e-190	20.339	Tll2	2.23008e-05	19.9823				Crlf3	7.51528e-31	1.75916	Plekho1	1.64634e-47	2.17968	Eif2b2	9.94147e-14	1.72177
606	Neurl2	4.53225e-06	2.83668	Pak1	1.18236e-63	1.649	Kdm5c	1.66081e-22	2.0152	Srpk2	8.31036e-44	2.78179	Fam83g	2.27699e-251	2.68022	Rab40b	2.9068e-190	12.9775	Ppargc1a	2.23706e-05	2.86148				Zfp830	7.95522e-31	2.97108	Nfatc4	2.25962e-47	8.82555	Sh3pxd2b	1.03616e-13	2.22073
607	Mblac1	4.58069e-06	1.70801	Nfkbib	1.82522e-63	2.45303	Fmr1	1.73065e-22	1.6126	Rras2	1.01498e-43	4.2346	Tlcd4	3.19166e-251	4.67593	Tmod2	3.3334e-190	9.19825	Mep1a	2.30981e-05	1.53405				Ccdc88b	8.41028e-31	2.02271	Ldb2	2.88599e-47	3.43207	Gpcpd1	1.12785e-13	2.47253
608	Laptm5	5.86909e-06	1.90411	Synj1	5.35923e-63	2.29332	Cdhr5	1.79387e-22	12.4383	Sla	1.13025e-43	2.51563	Ndufaf4	6.98143e-251	2.33741	Tmem107	5.40134e-190	5.85023	Cideb	2.41104e-05	1.61911				Gzme	1.01316e-30	2305.14	Ifitm3	3.85963e-47	3.98019	Tkt	1.14789e-13	1.78784
609	Trim5	6.05139e-06	2.61487	Ccdc88b	5.96977e-63	1.89514	4932438A13Rik	1.83021e-22	2.0457	Smc3	1.19039e-43	2.13226	Galnt12	8.93432e-251	4.12909	Dchs1	5.46218e-190	8.895	Ptchd4	2.41703e-05	17.3765				Safb2	1.14528e-30	2.10754	Fkbp7	4.6707e-47	1.89859	Actr2	1.22937e-13	1.83377
610	Neurl1a	6.30454e-06	1.85195	Metrnl	1.26407e-62	2.1817	Tulp4	1.84128e-22	2.06193	Parvg	1.21664e-43	2.48752	Cutal	9.13172e-251	3.45953	Srpx2	5.99038e-190	22.1597	Lamc1	2.52653e-05	2.37439				Shcbp1l	1.46491e-30	19.7859	Arl3	5.62471e-47	2.47265	Cldn1	1.23226e-13	5.27804
611	Tslp	6.45618e-06	1.8975	Tgif1	1.26991e-62	2.48179	Cand1	1.87969e-22	2.26439	Phf20l1	1.73117e-43	2.29302	Rars2	1.95976e-250	2.39171	Tspan3	1.69782e-189	3.05734	Pde1a	2.52723e-05	3.66983				Rnf2	1.83716e-30	2.20473	B3galnt1	6.13214e-47	3.70787	Mob3a	1.32997e-13	2.2762
612	Cdca5	6.64487e-06	1.92557	Ap1s2	1.63843e-62	1.8089	Lrrfip2	1.98431e-22	1.89164	Arhgap4	1.91897e-43	2.31098	Atoh1	2.39162e-250	6.24032	Tmem47	1.8775e-189	6.11427	Muc2	2.59539e-05	2.23213				Patz1	2.26738e-30	2.68253	Zcchc24	7.99248e-47	2.56388	Spata2	1.37482e-13	2.01143
613	Fam71a	7.00029e-06	1.77621	Arid3a	1.88966e-62	2.7809	Mdm4	2.05293e-22	2.07496	Zbtb1	2.08849e-43	2.71155	Gtf2ird1	5.34067e-250	2.53511	Lman1	2.08352e-189	4.26916	Tbx3	2.60917e-05	4.78664				Arhgdib	2.40188e-30	1.77591	Tuba1a	9.77685e-47	2.35961	Skil	1.42093e-13	1.60538
614	Sag	7.19445e-06	1.68558	Pmaip1	2.77987e-62	1.72114	Strn4	2.05429e-22	1.9158	Spib	2.20519e-43	23.3399	Nckap1	1.05136e-249	2.19078	Bnc1	5.75857e-189	23.7784	Ina	2.62145e-05	8.13051				Pim3	2.57173e-30	2.71965	Zbtb20	2.10401e-46	3.99036	Reps1	1.53649e-13	2.3696
615	Mcm8	8.13617e-06	2.01352	Mfsd11	3.01836e-62	2.45349	Ap3d1	2.07769e-22	1.76034	Tap2	3.60004e-43	2.5603	Cbr1	1.69116e-249	4.14691	Mmp19	6.7002e-189	12.505	Fam89a	2.63107e-05	7.07118				Nr4a1	2.6174e-30	3.26457	Prrg3	2.65301e-46	4.17907	Capza1	1.60894e-13	1.50082
616	Ccl4	8.21034e-06	1.62916	Rab5c	4.57458e-62	1.56973	Tmem41b	2.52464e-22	1.68269	Pfkp	3.89696e-43	1.75454	Utp14b	1.72834e-249	2.99943	Nkd1	1.10889e-188	6.02042	Rasd1	2.63114e-05	2.73502				Fli1	3.31715e-30	1.58196	Jph1	3.61635e-46	20.1865	Trim30b	1.62232e-13	4.62035
617	Sirpa	8.22419e-06	1.96026	Wdfy4	9.23929e-62	2.17184	Mrps35	2.52668e-22	1.79374	Trgv4	3.98417e-43	57.9132	Arfgap3	1.26042e-248	1.94165	Fap	1.36494e-188	12.0201	Aldh1a3	2.64541e-05	2.95775				Kpna4	3.67293e-30	2.24626	Glipr1	3.62764e-46	2.45364	Dusp3	1.89518e-13	1.89373
618	Csta3	8.60265e-06	18.9615	Ednrb	1.04129e-61	7.42375	Ykt6	2.67189e-22	2.32271	Inpp1	4.63554e-43	4.27379	Acat2	1.92256e-248	2.68939	Samd14	3.82147e-188	11.6987	Lama4	2.64763e-05	2.48902				Atp8a1	4.56698e-30	1.53517	Zfp428	4.12866e-46	6.06815	Grk5	2.10215e-13	3.66444
619	Cass4	8.94552e-06	1.83145	Zfp385a	1.12076e-61	1.76172	Vars	2.71918e-22	1.90018	Foxp1	8.04509e-43	1.873	Bicdl2	3.25378e-248	4.18509	Prss35	6.30193e-188	11.3845	Slc51a	2.71519e-05	3.38804				Tmem248	5.01387e-30	2.46863	Chek2	4.59701e-46	5.34826	Smchd1	2.27174e-13	1.65125
620	Tmem273	9.00099e-06	2.25772	P2rx4	1.98125e-61	1.65345	Actr1b	2.76529e-22	1.92599	Znrf2	8.18945e-43	2.00061	Dqx1	4.22715e-248	1.98193	Ptov1	2.05038e-187	3.26	Ugdh	2.76872e-05	1.65799				Lpar6	5.05548e-30	2.53173	Pja2	5.044e-46	3.60599	Rnh1	2.36686e-13	2.0289
621	Psrc1	1.01751e-05	2.07847	Zfp992	3.79868e-61	2.76509	Safb2	2.88945e-22	1.978	Bcl11b	8.46333e-43	6.81776	Hbegf	6.47781e-248	3.9933	Lrp3	2.43976e-187	14.6568	Sdcbp2	2.77283e-05	1.89616				Rundc3b	5.11109e-30	3.34972	Car3	5.34613e-46	11.1537	Cyfip2	2.38074e-13	2.3502
622	Cd80	1.10082e-05	1.93141	Atp6v0a1	4.00417e-61	2.13422	Pcyt1a	2.90157e-22	1.77406	Dusp11	9.74851e-43	1.67076	Itpka	7.99734e-248	6.07396	Map1b	3.16489e-187	4.59915	Gm13889	2.85595e-05	3.08429				Apobr	5.24256e-30	3.15061	Dst	5.67906e-46	2.57582	A530032D15Rik	2.58236e-13	5.41948
623	Ctsh	1.11696e-05	2.78722	Abl2	9.43282e-61	2.97313	Socs4	2.93195e-22	1.66867	Gpank1	1.06045e-42	3.92104	Macrod1	9.94469e-248	2.15319	Zc3hav1l	4.04908e-187	8.30948	Tmc5	2.8601e-05	2.06003				Prkar2b	5.41127e-30	2.60549	Tspan7	7.55059e-46	3.40128	Glipr1	2.63816e-13	1.65601
624	Mybl2	1.33271e-05	2.49189	Dennd5a	9.44319e-61	1.91579	Safb	3.04482e-22	2.91215	Slc3a2	1.20429e-42	1.69447	Dhcr7	1.00475e-247	2.83759	Igdcc4	6.02757e-187	8.6942	Car12	2.88802e-05	4.87381				Rnf180	5.78323e-30	3.95406	Mical3	7.72183e-46	4.06665	Lrrk2	2.78218e-13	4.9561
625	Hfe	1.39482e-05	2.89578	Ftl1	1.3607e-60	2.46685	Sec24a	3.09203e-22	1.50028	Mta3	1.21721e-42	2.59122	Hnf4g	1.23743e-247	3.99654	Armcx3	7.31348e-187	4.42761	Osmr	2.89453e-05	4.67121				Fdps	6.20772e-30	1.72617	Qsox1	8.01575e-46	2.25729	H13	2.89296e-13	1.95972
626	Batf3	1.45823e-05	2.81718	Tnfrsf17	1.68969e-60	6.65131	St3gal6	3.33264e-22	1.66562	Rsf1	1.23775e-42	2.369	Ly6g6e	1.92356e-247	3.68834	Msln	1.14109e-186	30.6607	Slc12a2	2.92265e-05	2.08076				Csrnp1	8.38834e-30	1.8333	Il17b	1.11906e-45	100.725	Sdad1	2.92363e-13	2.6653
627	Cyp4f18	1.49966e-05	2.11944	Hps3	1.76497e-60	2.58137	Faap20	3.43398e-22	1.68349	Fbxo32	1.50067e-42	2.92057	Nans	2.24473e-247	4.31719	Hoxa10	1.79607e-186	3.84229	Apol10a	2.93737e-05	2.96533				Kif23	9.93734e-30	2.47987	Adcy1	2.37389e-45	14.9133	Ccdc12	3.10248e-13	1.56261
628	H2bc15	1.54976e-05	1.91791	Cd44	2.16093e-60	2.37009	Fbxo9	3.438e-22	1.76784	Cd300c	1.54308e-42	107.45	Hnf1a	3.47625e-247	2.89707	Syde1	2.8182e-186	5.95047	Tspan2	3.09715e-05	2.50327				Ccnl1	1.0226e-29	2.0132	Zfp46	2.71865e-45	5.34664	Lrrc8d	3.33265e-13	2.95205
629	Nhlrc1	1.67749e-05	1.68405	Matk	2.18429e-60	2.26413	Fbxl5	3.53328e-22	1.77976	Dgka	1.97337e-42	2.8076	Esrra	5.43845e-247	1.84447	Ssbp2	5.13923e-186	5.01796	Magi1	3.13526e-05	3.00776				Gm10767	1.19795e-29	12.4625	Map1lc3a	2.96385e-45	3.94343	Elmo2	3.40895e-13	2.09674
630	Tmem86a	1.73508e-05	3.16468	Adgrl3	2.40052e-60	3.67205	Trabd	3.72186e-22	1.59147	4930486L24Rik	2.14102e-42	5.3189	Ddit4	9.26036e-247	2.04728	Prdm5	6.53284e-186	14.9355	Mroh3	3.18892e-05	2.50031				Zrsr1	1.35874e-29	4.23674	Nt5e	3.16651e-45	2.14266	Arid4a	3.4924e-13	1.91793
631	Tnfaip8l2	1.76543e-05	2.72516	Picalm	2.46109e-60	2.2252	Ryk	3.84085e-22	1.6849	Marchf7	2.34428e-42	2.01193	Jup	1.03364e-246	2.19858	Bcl9l	1.65223e-185	4.84354	Trim62	3.2357e-05	4.73438				Zfp131	1.42925e-29	2.17673	Jam3	3.37776e-45	3.95668	Tmed5	4.00396e-13	2.06497
632	P2ry12	1.94031e-05	2.29454	Pkib	4.62678e-60	1.87079	Gm38394	3.95923e-22	1.67411	Trp53inp1	2.55745e-42	3.06223	Traf4	1.2856e-246	2.43348	Hoxb3	2.17243e-185	8.13448	Fam155a	3.30884e-05	10.3308				Exoc3	1.44614e-29	2.1203	Ccn2	3.77128e-45	9.36443	Bcl2l11	4.19502e-13	2.89692
633	Gpr157	1.98378e-05	1.64701	Fxyd2	5.8531e-60	2.21867	Ankfy1	4.11593e-22	1.82217	Yy1	2.99132e-42	1.79357	Mrps18b	1.41203e-246	2.46071	Ccdc102a	3.54147e-185	5.44346	Tppp3	3.51565e-05	2.23623				Skil	1.82666e-29	1.74965	Tmem106b	4.53737e-45	3.48935	Arl3	4.32562e-13	1.54616
634	Tnfsf13b	1.99453e-05	1.63527	Slc13a3	6.25961e-60	3.22355	Ilrun	4.55327e-22	2.36261	Ythdc1	3.32945e-42	2.09773	Them4	1.57721e-246	2.72017	Ext1	4.60703e-185	5.84467	Slc24a3	3.56001e-05	4.20372				Atp11b	1.93753e-29	1.987	Hoxd12	5.27024e-45	11.6298	Sh3kbp1	4.43155e-13	1.72499
635	Timp4	2.00804e-05	1.59352	Tnfrsf1a	8.06728e-60	1.89133	Mtmr6	4.64713e-22	1.9361	Sec11c	4.74883e-42	1.50496	Slc16a5	1.84018e-246	3.50817	Gpm6a	4.82108e-185	25.8046	Dok4	3.5936e-05	2.50557				Ankrd11	2.28487e-29	1.89216	Ppp1r3c	5.2746e-45	9.11089	Taok3	4.59011e-13	1.87065
636	Syngr1	2.01208e-05	1.98721	BC049352	1.18943e-59	1.99013	Ppp2cb	4.70716e-22	1.84341	Zfp831	6.96027e-42	19.8723	Gna11	2.27789e-246	3.08046	Irs1	8.26205e-185	7.17531	Gng3	3.59998e-05	13.2409				Nf1	2.42842e-29	2.05971	Rsu1	5.39557e-45	3.8584	Nlrp1b	4.60464e-13	2.83
637	Il1rn	2.04167e-05	2.06543	Arhgap25	1.28172e-59	2.21951	Trmt1	4.9492e-22	1.67193	Rbm3	8.16159e-42	1.65471	Myo10	2.5512e-246	1.70974	Ldb2	4.12486e-184	7.48634	Fam57b	3.60524e-05	15.8359				Intu	2.9325e-29	4.94247	Glp2r	5.47974e-45	28.072	Dusp22	4.63337e-13	1.91971
638	Ifi211	2.15016e-05	2.70123	Mndal	1.28908e-59	1.72263	Coro1c	5.17352e-22	2.24472	Kdm5a	8.38794e-42	2.39081	Gprin3	5.01729e-246	2.86812	Pkdcc	7.36985e-184	5.92532	Scg5	3.70774e-05	4.54081				Pitpnc1	3.14183e-29	2.17259	Dixdc1	5.6627e-45	6.8273	Trappc5	4.708e-13	2.34095
639	Bbs7	2.2347e-05	1.65507	Ctsd	1.77296e-59	2.06265	Crot	5.36425e-22	1.56809	Wdyhv1	1.00445e-41	4.2409	Spint2	6.93585e-246	4.3136	Samd4	7.98042e-184	4.88942	Sema6a	3.7856e-05	2.48293				Arhgef1	3.35192e-29	1.8926	Il13ra1	5.96024e-45	2.80268	Cd24a	5.116e-13	2.10536
640	Gm7324	2.27073e-05	2.1913	Ifngr2	1.8889e-59	1.54683	Rnf146	5.37145e-22	1.61616	Stat5b	1.1087e-41	3.39435	Tmem205	7.26429e-246	2.20431	Slc44a1	1.99811e-183	2.95317	Tmem229a	3.86369e-05	4.09634				Kmt2e	3.70727e-29	2.25387	Dgkb	6.44253e-45	12.6047	Spns3	5.26239e-13	4.58605
641	Tcp11l1	2.33245e-05	3.19353	Rp2	2.70257e-59	2.18853	Itpa	5.49303e-22	1.79878	Mbp	1.45179e-41	2.69826	Gsr	8.53523e-246	2.0072	Tmem132a	3.16061e-183	9.27629	Stxbp1	3.8789e-05	2.12302				Dyrk2	3.79025e-29	2.25851	Frmd6	1.00168e-44	3.40623	Sirpb1b	5.32524e-13	4.05614
642	Ska1	2.41338e-05	1.53191	Tmsb4x	3.03078e-59	2.08688	Hacd1	5.6439e-22	1.65339	Smc6	1.50596e-41	2.03676	Alcam	8.82623e-246	2.51457	Tmtc1	3.53403e-183	8.43686	Nlgn3	3.89162e-05	4.20091				Pank4	4.18206e-29	3.86916	Slc29a1	1.03753e-44	2.69744	Il2ra	6.16856e-13	3.2114
643	Phf11b	2.82417e-05	2.27637	Hmox2	3.35358e-59	1.97006	Srp68	5.80075e-22	2.36556	Lrmp	1.50927e-41	2.47488	Clec2h	1.01631e-245	2.37808	Evc	1.30465e-182	13.6168	Cmbl	4.00871e-05	2.10867				Madd	4.55005e-29	2.26181	Rtl8a	1.30496e-44	2.30258	Aldoc	6.24353e-13	3.43007
644	Tnfrsf23	3.20167e-05	1.77214	Arl8a	4.17816e-59	2.01145	Nbr1	6.00276e-22	1.86312	Acoxl	1.83525e-41	24.3529	Gfer	1.65929e-245	2.10598	Gstm5	3.0509e-182	3.16746	Pkn3	4.12404e-05	6.38585				Wapl	4.58675e-29	1.8157	Cpxm2	1.71907e-44	12.9545	Nfkb2	6.5173e-13	1.56817
645	Pstpip2	3.24156e-05	1.7482	Lpin2	4.59339e-59	2.17674	Nipsnap2	6.45919e-22	1.71018	Rictor	2.05864e-41	2.58876	Casz1	2.60768e-245	2.11286	Tead2	5.32806e-181	6.81144	Pdzd2	4.44176e-05	3.25057				Smg6	5.90215e-29	2.12321	Kctd1	3.29396e-44	6.07906	Tmem219	6.93679e-13	1.60724
646	C130050O18Rik	3.35584e-05	1.62083	Ang	5.45281e-59	2.09836	Trrap	6.51015e-22	1.67061	Ccdc117	2.7555e-41	5.00697	Cant1	6.40237e-245	2.30103	Prlr	7.3184e-181	25.9663	Dlx2	4.50817e-05	12.9158				Stk40	6.03829e-29	2.0685	Casp12	3.69644e-44	4.37148	Fyn	7.46295e-13	1.52791
647	Klra2	3.68744e-05	1.86473	Plxdc2	6.44946e-59	2.15829	Cbr1	6.81496e-22	1.63646	Gem	3.08731e-41	3.24304	Mtres1	8.62927e-245	2.283	Pdlim7	8.51408e-181	2.1539	Isx	4.56818e-05	4.13724				Fnip2	7.37636e-29	2.29106	Nbea	3.93757e-44	4.28451	G3bp1	7.7303e-13	1.56655
648	Sec14l2	3.74626e-05	2.52174	Cltc	7.28358e-59	1.95324	Smpdl3a	7.46723e-22	2.25061	Mettl23	3.29132e-41	1.89017	Smim24	9.27373e-245	3.28503	Adgrl1	8.803e-181	4.74646	Micall2	4.69632e-05	3.31846				Clk1	7.69379e-29	1.78451	Ift43	4.9452e-44	3.43186	Zc3h12c	9.24907e-13	2.37013
649	Cfap126	3.89483e-05	3.30112	Apobec3	7.42482e-59	1.60839	Ranbp9	7.99482e-22	1.53882	Imp3	3.3256e-41	1.6194	Nudt8	9.75822e-245	2.6299	Ccdc8	6.44415e-180	8.95757	Gstm2	4.74293e-05	1.93614				Stard4	9.46351e-29	1.89363	Sema3c	5.21218e-44	2.06159	Gm49368	9.34894e-13	3.89666
650	Zc3h12d	3.96627e-05	1.99107	Stap1	8.11718e-59	2.3116	Gcc2	9.04915e-22	2.01631	Cebpz	7.77011e-41	1.99592	Bola1	1.01466e-244	2.15052	Podxl	6.53852e-180	19.4971	Kcnmb2	4.84231e-05	27.9762				Cyld	1.20247e-28	2.05983	Coro1c	5.40377e-44	2.83572	Sbf1	9.36988e-13	1.91727
651	Fancd2	4.08426e-05	1.50029	Mknk1	1.92853e-58	2.37126	Letm1	9.26254e-22	1.81872	B4galt1	8.34079e-41	2.25291	Rnf212	1.08465e-244	3.55975	Pfn2	1.78487e-179	8.30147	Kcng4	4.88226e-05	13.7186				Nmb	1.27275e-28	7.58896	Ccdc88a	6.08224e-44	2.78487	Anp32e	9.39675e-13	1.61491
652	Kcnip3	4.1345e-05	2.09001	Adam19	2.60962e-58	2.24837	Adk	9.44822e-22	2.12693	Ddx5	9.25531e-41	1.51763	Pak4	2.22092e-244	2.09397	Gja1	2.36003e-179	3.80477	Adrb1	4.89422e-05	4.3613				Srpk1	1.36847e-28	2.04075	Id4	6.13992e-44	9.08259	Sms	1.0139e-12	1.73511
653	Efcab11	4.33881e-05	1.73092	Plekhm2	2.85273e-58	2.58635	Chpt1	9.46511e-22	1.80295	Npm3	9.82407e-41	1.97093	Acsf2	5.05659e-244	3.33286	Ccnd3	3.45728e-179	4.02566	Adh1	4.89677e-05	2.25911				Acot11	1.8157e-28	3.44701	Cnr1	6.61453e-44	10.905	Txndc16	1.03313e-12	4.04199
654	Ccnb1	4.45201e-05	1.67607	Mafg	4.3718e-58	2.40668	Gpr108	9.81449e-22	1.66509	Ogt	1.12577e-40	2.13576	Hoxa7	5.26947e-244	3.73263	Msrb3	8.65435e-179	4.0813	Crb3	4.91998e-05	1.76253				Myl10	2.02312e-28	16.8681	Cdc42bpa	6.71705e-44	2.98068	Fgfr1	1.12671e-12	1.7228
655	Ifit3	5.13687e-05	2.2655	Rassf2	4.42436e-58	1.9573	Cmip	1.01775e-21	1.75798	Slc28a2	1.15e-40	4.00524	Glt1d1	5.50688e-244	6.29968	Rab12	9.6582e-179	3.33651	Krt1	4.92715e-05	8.7912				Eya2	2.02443e-28	7.29336	Clip4	7.45616e-44	7.99705	Glrx	1.13207e-12	1.77205
656	BC035044	6.08681e-05	3.10098	Klhl6	5.29751e-58	1.74669	Nelfe	1.01854e-21	1.82317	Arpc5l	1.36409e-40	1.74818	Tpk1	2.72757e-243	2.39076	Arxes2	2.0575e-178	14.1311	Iglc1	4.95111e-05	5.56096				Btg1	2.43025e-28	2.27762	Ddo	1.22977e-43	19.4791	Wdr1	1.21995e-12	1.54611
657	Snx32	6.71899e-05	1.71643	Fos	5.4204e-58	1.99483	0610009B22Rik	1.1106e-21	1.65633	Srrm1	1.53287e-40	1.57165	Foxp4	9.96103e-243	1.93913	C1qtnf4	2.46037e-178	9.58907	Grik4	4.97787e-05	14.833				Stx11	2.64772e-28	5.01879	Hoxa13	2.14015e-43	4.36393	Spg21	1.30953e-12	1.57245
658	Ypel1	7.9997e-05	1.72687	Tcf4	1.02684e-57	1.52776	Zfp740	1.13336e-21	1.5823	Zcchc7	1.6547e-40	1.7488	Fat1	1.24807e-242	2.13755	Tns1	2.86184e-178	3.58279	Cadm4	5.03614e-05	5.26815				Ptpn12	3.06063e-28	1.98263	Mid1ip1	2.48123e-43	2.85288	Rgs14	1.33054e-12	2.46578
659	Ppfia4	8.54927e-05	2.91083	Crlf3	1.13091e-57	1.6137	Naga	1.17346e-21	2.25073	Riok1	1.66486e-40	3.20733	Abcb1a	2.0135e-242	2.33447	Pofut2	4.22534e-178	4.18395	Sparcl1	5.20414e-05	1.58867				Phf3	3.09284e-28	1.89302	Efs	3.00399e-43	3.99867	Tagln2	1.4043e-12	2.39757
660	Zfp661	9.00984e-05	1.56474	Scamp2	1.22516e-57	1.76008	Gigyf2	1.17409e-21	1.96061	Mob4	2.49188e-40	1.82828	Mrps31	3.1965e-242	2.37242	Arhgef17	5.31824e-178	8.37821	Prap1	5.25082e-05	2.54194				Rbbp6	3.22808e-28	1.89838	Daam2	3.52587e-43	5.52668	Cdkn2d	1.40476e-12	1.90605
661	Ly6g6d	9.68058e-05	2.1095	Sec14l1	1.32467e-57	1.78347	Stim1	1.17813e-21	2.01918	Tpst2	2.58177e-40	1.90401	Idh1	3.63786e-242	2.68814	Atp8b2	7.11572e-178	5.78097	Mt3	5.28993e-05	5.07887				Man2b1	3.71564e-28	1.62668	Ttc28	3.70705e-43	3.34049	Eif4g3	1.41778e-12	1.50953
662	Pxdc1	9.74614e-05	2.33023	Mitf	1.53472e-57	3.23058	Fars2	1.17944e-21	1.50141	Tnfrsf13c	2.69552e-40	11.7931	Ctse	4.6671e-242	5.41101	Osbpl1a	9.31603e-178	5.7046	Ttc22	5.29435e-05	2.67926				Dock10	4.80494e-28	1.71704	Mxra8	3.82627e-43	1.95505	Synpo2l	1.62293e-12	30.4107
663	Capn3	9.90358e-05	2.23271	Sulf2	1.56703e-57	1.72568	Mapk3	1.25966e-21	2.47994	Fkbp3	3.28932e-40	1.76791	Phyh	5.3899e-242	2.06624	Gnb5	1.6896e-176	6.38148	Cd59a	5.34305e-05	3.93065				Klf13	5.02936e-28	2.11007	Tmem38b	3.9225e-43	3.29375	Rab32	1.63317e-12	1.70436
664	Psme2b	0.000104442	1.68933	Tagap	2.01886e-57	2.38476	Kansl3	1.28923e-21	1.57898	Fip1l1	3.64984e-40	2.16866	Uap1	6.13206e-242	2.57162	Cmtm3	7.78521e-176	3.18908	Slc26a2	5.35105e-05	1.58001				Stat6	5.52917e-28	1.80855	Evi5	4.56036e-43	2.99655	Ddi2	1.71401e-12	1.90106
665	Nectin4	0.000108026	1.70279	Fmnl1	2.14383e-57	1.9385	Lbh	1.31786e-21	1.69936	Ptpn1	3.70043e-40	1.82369	Mpst	8.59324e-242	2.05194	Scd1	1.17403e-175	7.61115	Gss	5.53145e-05	2.30697				Dnah12	7.39611e-28	37.8859	Fam129a	5.65672e-43	5.60248	Med29	1.74482e-12	1.77733
666	Kctd7	0.000108936	1.97219	Fcna	2.21819e-57	11.1857	Por	1.35728e-21	2.14375	Ly6e	3.84068e-40	1.54635	Vsig10	1.24801e-241	2.95913	Isoc1	3.37121e-175	4.03847	Dagla	5.78641e-05	6.32184				Ide	9.2391e-28	2.61945	Fuom	7.12644e-43	2.54155	Srgap3	2.0731e-12	2.77925
667	Trem1	0.000110313	24.549	Plcg2	2.28476e-57	2.01045	Nfat5	1.40252e-21	2.11898	Rbm38	4.50893e-40	2.70048	Snhg4	6.31562e-241	2.34353	Pcsk6	4.36453e-175	10.5685	Ushbp1	5.80978e-05	7.48124				Tln1	1.00911e-27	2.17283	Rhoc	9.41898e-43	2.27835	Limd1	2.07621e-12	2.02335
668	Cd36	0.000111166	1.60061	Ubl3	2.61096e-57	1.80868	Anapc2	1.50932e-21	1.74629	Bzw2	6.43447e-40	1.88571	Scml4	1.1059e-240	2.93561	Trim35	5.3697e-175	3.68324	Tafa5	5.83907e-05	4.29452				Dcaf7	1.07525e-27	2.21932	Fbxl15	9.97755e-43	4.50301	Socs3	2.11894e-12	2.16205
669	Il18bp	0.000111264	2.49753	Hlx	3.34119e-57	2.33758	Egln2	1.56913e-21	2.36877	Tex2	1.29322e-39	3.56865	Carhsp1	1.40506e-240	2.38702	Pltp	7.14745e-175	2.87189	Itga3	5.85808e-05	2.84528				Caly	1.11235e-27	13.0718	Auts2	1.04228e-42	2.90149	Smim3	2.35538e-12	1.5628
670	Gm14418	0.000111459	1.73255	Map11	4.77984e-57	1.86854	Kctd20	1.70126e-21	1.54951	Btg3	1.51836e-39	2.86462	Sqle	1.41331e-240	2.578	Mpzl1	8.7624e-175	4.11244	Tom1l2	5.88271e-05	2.12594				Agl	1.50993e-27	2.90144	Negr1	1.11339e-42	5.79207	Ccl9	2.37712e-12	4.59527
671	Calhm6	0.000116364	2.89947	Vwa5a	4.8934e-57	1.56022	Vps53	1.71553e-21	1.83981	Dok2	1.60094e-39	2.34822	Sh3gl2	6.37329e-240	3.42732	Tmed3	9.28733e-175	4.11723	Fgd6	5.94625e-05	2.26068				Ccr8	1.80722e-27	8.22101	Tenm4	1.37147e-42	5.48823	Pqlc3	2.51352e-12	3.36769
672	Hck	0.000121631	2.82756	Wdfy3	4.93138e-57	2.59	Sertad2	1.80363e-21	1.78499	Lta	1.69019e-39	54.5915	Uaca	7.23713e-240	2.13713	Afap1	1.56482e-174	5.23916	Utp14b	5.97723e-05	2.66376				Swt1	2.16844e-27	2.67067	Per3	1.60699e-42	4.17931	Diaph1	2.53548e-12	1.65777
673	Cfp	0.000123204	1.94762	Slc16a7	7.45318e-57	2.94775	Smad5	2.01823e-21	1.94555	Slain1	2.09926e-39	8.34375	Frat2	7.42225e-240	2.50373	Fst	4.85563e-174	12.3386	Samd5	6.19406e-05	3.23502				Clint1	2.28808e-27	1.8469	Grem2	1.93421e-42	10.5678	Got2	2.60742e-12	1.96916
674	Ccl7	0.000138455	2.85004	Crybb1	8.71858e-57	3.79532	Thra	2.16302e-21	1.78632	Sit1	2.18338e-39	53.5328	Tob1	7.63766e-240	3.19902	Tro	6.40081e-174	17.0012	Emp1	6.30203e-05	1.93717				Fam174b	2.35946e-27	2.56221	Tnfsf12	2.01074e-42	2.1159	Slc38a9	2.68445e-12	1.74583
675	Birc5	0.000138787	1.96129	Kdm7a	9.34584e-57	1.97319	Rnf44	2.25584e-21	2.03276	Ttc39b	2.24181e-39	3.54211	Abhd2	8.40432e-240	2.04143	6330403K07Rik	6.41299e-174	8.85314	Guca2b	6.45155e-05	2.55133				Nup98	2.40535e-27	2.10127	Gnb4	2.21752e-42	3.35934	Apba1	3.06822e-12	3.03763
676	Cd300lf	0.000143066	1.66203	Arhgap31	1.13629e-56	2.31347	Ciao1	2.60966e-21	1.87268	Top2b	2.45206e-39	1.86332	Ddr1	8.96365e-240	2.27358	Tubb2b	6.68984e-174	5.59382	Kcnmb4	6.51335e-05	7.53029				Nos1ap	2.8667e-27	4.91845	Yap1	2.60835e-42	3.85331	Jdp2	3.17294e-12	3.75119
677	Abcg3	0.000150002	2.84088	Cacna1d	1.94409e-56	2.12745	Dnajc5	2.63465e-21	2.75049	Klri2	2.67175e-39	20.2629	Pick1	1.09059e-239	2.75604	Akt2	6.79741e-174	3.78063	Grpel1	6.55648e-05	1.74323				Gpr132	3.84694e-27	1.89085	Dipk1a	2.84931e-42	3.13627	Mycl	3.34426e-12	3.01276
678	Mutyh	0.000152893	3.79116	Jmjd1c	2.28849e-56	2.60661	Fam136a	2.67977e-21	1.68755	Arap3	2.8555e-39	2.86616	Cox10	1.32908e-239	2.67682	Fbxl7	9.43374e-174	6.96936	Itga1	6.58318e-05	2.85598				Prrc2c	3.92386e-27	1.82642	Tcim	3.15717e-42	1.69014	Matk	3.51063e-12	1.91765
679	Tifab	0.000157775	2.9647	Il4ra	5.9715e-56	1.83675	Parva	2.95375e-21	1.73374	Ago2	3.3924e-39	1.79639	Cmas	1.59909e-239	2.91119	Dnajc10	1.74443e-173	3.66884	Ncam2	6.58837e-05	8.27363				Slc24a1	4.34187e-27	48.8829	Ecrg4	3.29841e-42	4.92978	Fam177a	3.77632e-12	2.99337
680	H2ac15	0.000158735	1.5239	Pilrb1	6.1522e-56	3.62478	Ankrd13c	2.98324e-21	1.73912	Hip1r	4.14028e-39	2.56981	Capn1	2.1119e-239	2.44505	Ppp2r2b	6.28344e-173	16.9842	Adgrf5	6.59054e-05	6.54502				F2r	4.97535e-27	3.61782	1110065P20Rik	4.03028e-42	3.0248	Pot1b	3.8241e-12	3.5017
681	Zfp94	0.000162	1.60557	Ifi203	1.29201e-55	2.47948	Ebag9	3.08863e-21	1.52415	Rtf1	4.50224e-39	1.84376	Timm10	3.02925e-239	2.09492	Slc43a3	3.56358e-172	5.48066	Gcnt3	6.71432e-05	2.51108				Kdm2b	5.23431e-27	2.48323	Sh3pxd2a	4.48874e-42	2.47101	Arsb	3.8833e-12	2.34744
682	Mrgprb1	0.000165435	423.822	Ikzf1	1.31238e-55	1.69375	Cabin1	3.1882e-21	1.73224	Bclaf1	4.87709e-39	1.72684	Otc	7.9146e-239	6.0823	Lima1	6.00098e-172	2.96201	C77080	6.72871e-05	1.86503				Sde2	8.96238e-27	2.01148	Atp2a2	4.61238e-42	4.0197	Slc16a3	3.88455e-12	2.2754
683	Bank1	0.000166674	2.5949	Zfand5	1.47502e-55	2.13181	Mettl26	3.19357e-21	1.97928	Ubash3b	6.22306e-39	2.34789	Ccdc58	2.71762e-238	2.21548	Kcnab1	1.92963e-171	27.0609	Iglc2	6.76113e-05	6.50358				Mta3	9.98059e-27	1.82586	Zfp467	5.36979e-42	3.11972	Sdc3	4.24122e-12	2.37068
684	Il1f9	0.000168205	37785	Npc1	1.59417e-55	2.45516	Ckmt1	3.34723e-21	5.46226	Smpdl3a	7.06991e-39	1.79291	Isx	4.05571e-238	5.15101	Dkk2	8.16979e-171	18.5792	Gsto1	6.92813e-05	1.72476				Ncor1	1.02651e-26	2.05352	Hoxd10	5.423e-42	3.58609	Actr3	4.44179e-12	2.60011
685	Morn1	0.000173162	1.5196	Pmepa1	2.14146e-55	2.39545	Ankhd1	3.49507e-21	1.87773	Nfkb1	8.13108e-39	1.59417	Yipf6	4.85249e-238	2.33686	B4gat1	1.31171e-170	4.96178	Lima1	6.95205e-05	1.64719				C2cd5	1.04429e-26	3.25965	Emid1	5.57435e-42	2.59979	Ticam2	4.48675e-12	4.78183
686	Map10	0.000175909	2.06729	Lrch4	4.31788e-55	1.85111	Pnpla2	4.04064e-21	1.78645	Fgfr1op2	1.15736e-38	1.82021	Nsdhl	7.11447e-238	2.43721	Arxes1	4.20497e-170	11.233	Ttc39a	6.95988e-05	2.23029				Gatad2b	1.39042e-26	1.79959	Ltbr	8.01888e-42	3.56949	Bcl3	4.53873e-12	3.11814
687	P2ry13	0.000182927	2.55932	Clic4	1.52065e-54	2.61429	Slc35a4	4.07297e-21	1.76907	Stat5a	1.16328e-38	4.20429	Mvd	1.04827e-237	2.64962	Phldb2	4.7163e-170	5.81047	Lpin3	6.97101e-05	3.90607				Zcchc10	1.41678e-26	2.52152	Hspa1b	1.27761e-41	2.22476	Agtpbp1	4.78687e-12	2.22575
688	Kcng2	0.000213691	1.70062	Morc3	1.54998e-54	2.13105	E2f4	4.20989e-21	1.87282	Rp9	1.17312e-38	1.65534	Greb1	1.05405e-237	5.52332	Arhgap20	5.05791e-170	13.8972	Muc3a	7.05651e-05	2.43965				Apol9a	1.49032e-26	5.7498	Ptgis	1.29052e-41	2.94113	Clec1b	5.22314e-12	5.16489
689	Ubxn11	0.000230076	1.65496	Ciart	1.58297e-54	4.67879	Herc2	4.31583e-21	1.66698	Utrn	1.44985e-38	1.88571	Afdn	1.66218e-237	1.65884	Enpp2	6.42607e-170	31.9844	Ugt2b34	7.21204e-05	1.80532				Dnajc6	1.84511e-26	6.12145	9530068E07Rik	1.37146e-41	4.35187	Zfp36	5.31265e-12	1.50118
690	Ebi3	0.000239839	2.82907	Ctsf	1.71402e-54	1.85659	Smarcc2	4.61918e-21	2.25316	Nfil3	1.48235e-38	2.53233	Clcn2	1.91835e-237	3.06682	Mprip	6.56681e-170	2.73512	Fsd1	7.21563e-05	14.158				Sipa1l1	2.39019e-26	2.63495	Hnmt	1.46753e-41	5.22999	Rhpn1	5.74064e-12	13.972
691	Crocc	0.000245281	2.07998	Slc15a4	2.05805e-54	3.11862	Ecpas	4.74797e-21	2.15506	Phf6	1.4949e-38	3.25627	Nr2e3	2.33533e-237	14.9478	Sema6a	8.43621e-170	5.44455	Slc15a1	7.24807e-05	2.10854				Usp36	2.57091e-26	3.3475	Fam168a	1.70714e-41	3.05072	Trappc4	5.75195e-12	1.55208
692	Gpr84	0.000253644	2.04217	Slc8a1	2.09868e-54	2.04924	S100a1	4.99239e-21	2.07328	Trp53	1.88674e-38	1.76414	Lrig3	3.25527e-237	2.75472	Adamtsl3	1.43271e-169	47.8443	Gprc5a	7.3076e-05	1.73246				Dnajc1	2.58082e-26	2.14335	Rasl11b	1.88151e-41	4.3034	Slc25a20	6.48408e-12	1.84277
693	Serpina3g	0.000268617	2.07485	Havcr2	2.11455e-54	3.03159	Tpi1	5.17106e-21	2.26465	Brd1	1.88889e-38	1.71897	Ttc38	7.23514e-237	3.20254	Egflam	2.11876e-169	11.2335	Gucy2c	7.41286e-05	2.68789				Erbin	2.70618e-26	1.71594	Pnkd	2.03387e-41	2.59054	Stk24	6.54294e-12	1.53251
694	Ntpcr	0.000285959	3.25863	Abi3	2.42571e-54	1.52308	Nosip	5.26726e-21	1.63257	Tsc22d4	2.01112e-38	1.55448	Cers6	1.5266e-236	2.37252	Bcl7c	2.14354e-169	3.14172	Gja1	7.46246e-05	6.8535				Grb2	3.52403e-26	1.78273	Tpst1	2.10608e-41	2.38121	Alpk1	6.61032e-12	3.20871
695	Retnlg	0.000293625	2.69079	Batf	2.5012e-54	2.08408	Fuca2	5.31849e-21	1.99739	Ramac	2.04637e-38	1.64545	Pigf	1.70638e-236	2.26216	Emp1	3.53125e-169	3.82228	Phb	7.50536e-05	1.72043				Zwint	3.84875e-26	2.00521	Slc16a7	2.15218e-41	3.21592	Cklf	6.75808e-12	1.82787
696	Clca3a2	0.000297133	1.54496	Gsap	4.09605e-54	2.89891	Atad2b	5.46622e-21	1.96113	Rnf167	2.95579e-38	2.84577	Deptor	3.10214e-236	2.47064	Arhgef40	3.53992e-169	5.4895	Klf9	7.82936e-05	1.94669				Lmo4	4.11933e-26	2.62082	P3h3	2.47782e-41	2.644	Mfng	6.94612e-12	1.61874
697	Adam8	0.000317187	2.02558	Adipor1	4.55887e-54	1.7255	Gstm1	5.80281e-21	1.71245	Itga1	2.98576e-38	2.73637	Pyurf	3.87226e-236	2.21019	Loxl3	6.00982e-169	9.40618	Cdh13	7.84212e-05	2.98832				Vav1	4.28786e-26	1.57042	Fkbp10	2.49148e-41	2.00239	Wdr91	7.01596e-12	2.36033
698	Dpep2	0.000319105	1.55416	Tacc1	5.4841e-54	1.73345	Trim26	5.94172e-21	1.79916	Unc119	3.64378e-38	2.15699	Ppcs	4.44726e-236	2.19757	Svil	1.10923e-168	3.33063	Tpsg1	8.15458e-05	2.27384				Gnaz	4.32191e-26	10.3098	Raver2	2.51047e-41	11.9417	Slc15a2	7.20381e-12	3.50475
699	Tgm1	0.000338759	1.65362	Socs3	5.79544e-54	2.05355	Fbrs	6.30824e-21	1.63733	Ctcf	4.51221e-38	2.17939	Tmem246	5.78332e-236	3.52615	Egfl6	1.89044e-168	43.6653	Slit1	8.18358e-05	15.5736				Decr1	4.69834e-26	1.86485	Pdlim4	2.61426e-41	1.87727	Mcl1	7.4587e-12	2.41694
700	4930486L24Rik	0.000387472	1.88465	Slc38a6	5.86619e-54	2.94547	Phactr2	6.50143e-21	1.50803	Rbl2	4.95957e-38	3.1988	Aopep	6.22653e-236	2.3738	Mgst1	2.38703e-168	3.29944	Ethe1	8.30741e-05	1.51743				Tarm1	4.85825e-26	7.90166	Ptgfrn	2.78415e-41	3.19813	Slc66a2	7.67857e-12	2.15027
701	Kynu	0.000394768	2.19873	Pnpla7	7.21311e-54	2.4414	Rasa2	6.62384e-21	1.90886	Ube2h	5.03645e-38	2.01453	Qtrt1	6.79548e-236	2.79509	Farp1	2.66925e-168	5.68899	Hsd3b3	8.85454e-05	2.60812				Rtf1	5.28683e-26	1.90435	Rhoq	3.22749e-41	3.59463	Aff1	7.85395e-12	1.675
702	Epop	0.000394975	2.44824	Icam1	1.10189e-53	1.82759	Zfp422	6.66151e-21	1.8098	Batf	5.35383e-38	2.74234	Coq8a	7.36258e-236	2.73059	Rbp4	6.75231e-168	7.76883	Ugt2b5	8.86148e-05	3.9741				Rbm39	5.31541e-26	1.71833	Trpc3	3.45242e-41	24.2803	Septin9	8.29752e-12	1.9521
703	H2ac10	0.000396573	1.69163	Zfp991	1.55298e-53	2.55083	Rnf181	6.82231e-21	1.93679	Rin3	6.13616e-38	2.64212	Aifm1	7.89361e-236	2.58924	Ptprg	8.50971e-168	7.38374	Bex4	9.13723e-05	3.41596				Lrmda	5.96e-26	2.8753	Manbal	4.13824e-41	2.55911	Orai2	8.39703e-12	1.90136
704	Rhov	0.000423795	1.69669	Apol7c	1.95879e-53	2.29591	Ndufs1	7.22706e-21	2.19156	Dbf4	6.76157e-38	3.39232	Acy1	2.78966e-235	2.48648	Yipf5	2.3784e-167	3.73655	Plcb4	9.15304e-05	2.71055				Nabp1	7.17684e-26	2.09096	Spats2l	4.16935e-41	2.74079	Gla	8.75503e-12	2.42914
705	H2ac21	0.00046336	2.59328	Gadd45b	2.17342e-53	2.48291	Acap2	7.31197e-21	2.0928	Snx18	7.32805e-38	1.92415	Slc39a8	3.2644e-235	3.6557	Fgf10	2.98659e-167	32.5421	Stard13	9.18196e-05	3.21927				Zfp91	7.42381e-26	1.78579	Adamts2	4.38369e-41	2.08793	Psap	9.39331e-12	3.95633
706	Kcnk13	0.00050009	2.31041	Ogfrl1	2.54842e-53	1.88517	Map3k7	7.68779e-21	1.82496	Abcg1	8.64491e-38	2.99229	Strbp	8.65159e-235	2.21631	Smtnl2	3.07925e-167	19.1839	Mcf2l	9.55454e-05	3.29826				Hip1r	7.75105e-26	2.20381	Aldh7a1	4.66776e-41	2.45929	Fosl2	9.69636e-12	1.53995
707	Cyp2f2	0.000500904	2.2975	Wdr91	2.78599e-53	3.21424	Btaf1	7.7353e-21	1.75703	Smndc1	8.92195e-38	1.89976	Gclm	1.80205e-234	2.35595	Prrg3	3.73747e-167	7.4186	Ptprh	9.56739e-05	2.40365				Ubxn4	7.99001e-26	1.8715	Slc8a1	5.53824e-41	2.84874	Osbpl8	1.02665e-11	1.57011
708	Eaf2	0.000555424	1.87533	Zdhhc14	3.18984e-53	2.4205	Gabpb2	7.93806e-21	1.90212	Arap2	9.37129e-38	2.63225	Epb41l5	2.865e-234	3.34149	Lrpap1	4.27785e-167	3.41316	Smim31	9.65125e-05	2.17935				Entpd3	8.97831e-26	24.443	Lama4	8.41844e-41	2.11054	Hif1a	1.04271e-11	1.72665
709	Lix1	0.000575677	2.33421	Vps26a	3.2123e-53	1.72899	Ncoa4	8.33528e-21	2.22465	Cdc37	9.9034e-38	1.52841	Heph	3.22338e-234	3.06715	Marveld1	4.46999e-167	3.87402	Ptprr	9.68826e-05	2.04595				Mob1b	9.68394e-26	2.01329	Nedd4	8.66692e-41	4.45695	Orai1	1.06612e-11	1.93205
710	Kmo	0.00060484	1.66653	Lyve1	3.70654e-53	5.60792	Btbd9	8.86571e-21	1.5632	Rpl22l1	1.11556e-37	1.50119	2010300C02Rik	8.91795e-234	2.45707	Tmed1	7.78313e-167	4.54193	Arhgap5	9.75132e-05	1.86463				Mnt	9.74919e-26	2.04787	Scmh1	8.71275e-41	4.02451	Swap70	1.10536e-11	2.56545
711	Clec4a3	0.000610105	2.23938	Wwp1	4.33361e-53	2.54848	Dera	9.06466e-21	1.54102	Ddx6	1.19625e-37	1.59081	Flrt3	9.15811e-234	3.90799	Aldh7a1	8.33104e-167	3.54407	Klhl23	9.81233e-05	3.09624				Stat5a	1.01186e-25	3.56102	Fmc1	9.36067e-41	2.74483	Sf3b1	1.16784e-11	1.59515
712	BC055324	0.000716692	1.67178	Trafd1	4.77202e-53	1.91015	Mpnd	9.30296e-21	1.67216	Sec11a	1.52648e-37	1.64741	Trim31	1.10038e-233	1.95764	Zeb1	8.81534e-167	3.67443	Slc35a1	9.82797e-05	1.6806				Vasp	1.01617e-25	1.85662	Dkk3	9.4352e-41	3.17808	Tet2	1.19847e-11	1.8294
713	H3c8	0.000746507	1.78652	Ifnar1	4.93594e-53	1.99844	2300009A05Rik	1.02403e-20	1.62013	Tmem163	1.95392e-37	13.8611	Eci1	1.17304e-233	2.3971	Klf9	1.69215e-166	4.0813	Lsr	9.87827e-05	1.79056				Arid4b	1.06214e-25	2.01174	Ppp1cb	1.02665e-40	6.47812	Odc1	1.22729e-11	2.49063
714	Gngt2	0.000751103	2.87162	Itsn1	5.14831e-53	2.45186	Ccdc186	1.03372e-20	1.84392	Slc44a2	2.5734e-37	2.75878	Fam110c	1.31246e-233	3.39506	Wwc2	2.23084e-166	5.05562	Chodl	9.95761e-05	3.4752				4932438A13Rik	1.30737e-25	2.3842	Neto2	1.03874e-40	7.42027	Cotl1	1.31669e-11	1.54579
715	Gpr141b	0.000845082	6.25208	Rtn4	5.19726e-53	1.60736	Ddit3	1.12642e-20	2.4958	Ly6d	2.61094e-37	14.836	Rtkn	1.43686e-233	3.73096	Qpct	3.30467e-166	5.56854	Olfm1	0.000102505	2.84621				Abcb4	1.33073e-25	7.66631	Prune2	1.06283e-40	2.95969	Rapgef2	1.35225e-11	2.14153
716	Chst7	0.000848099	2.59462	Zfp993	7.38803e-53	3.23538	Stxbp3	1.12892e-20	1.97053	Cd164	2.81614e-37	1.52624	Ces2e	2.72059e-233	2.31862	Prrx2	5.90058e-166	30.4008	Hadhb	0.000104686	1.71758				Cdkn2d	1.37763e-25	1.84553	Amotl1	1.40076e-40	2.839	Serp1	1.35326e-11	1.52124
717	Tlr6	0.000876721	1.89452	Fam49a	7.70247e-53	2.75316	Ppp1r35	1.13807e-20	1.79989	Gpatch8	2.85482e-37	2.16525	Cnksr1	6.90391e-233	2.38208	Gpc6	7.17682e-166	11.2635	Kcnip1	0.000105255	5.36103				Grasp	1.64722e-25	3.4561	Ednra	1.62002e-40	4.43399	Slc9a4	1.45653e-11	638.791
718	Kif24	0.000876777	1.66693	Sipa1	1.05082e-52	1.78558	Trim33	1.1386e-20	2.52562	Gm21762	3.73431e-37	207130	Mrpl2	8.28939e-233	2.12263	Tsc22d1	2.46416e-165	3.31636	Spats2l	0.000105861	2.28851				Atp8a2	1.73621e-25	5.48627	Rgs6	1.62212e-40	8.74357	Tex14	2.11047e-11	2.99127
719	Card9	0.000888219	2.69585	Fnbp1	1.4113e-52	1.51345	Capn1	1.14361e-20	2.24722	Mycbp2	5.10531e-37	1.7664	2310030G06Rik	1.10686e-232	2.96335	Zbtb7c	5.91196e-165	20.4509	Pdgfa	0.000106266	2.29445				Ankrd17	1.74348e-25	1.84026	Mob1b	1.80312e-40	3.02006	Ccdc69	2.19064e-11	3.03983
720	Fam178b	0.000913103	1.51533	Mdfic	2.0955e-52	2.12239	Diaph2	1.16037e-20	1.64536	Runx2	5.75434e-37	6.75454	Sco2	1.11213e-232	2.32009	Ctsl	5.93398e-165	5.46672	Foxd2	0.000106619	2.89683				Atxn7l1	1.96349e-25	2.5036	Proser2	2.10893e-40	6.179	Nudt21	2.20352e-11	1.50884
721	Pbld1	0.000944959	1.56061	Bin1	2.34135e-52	1.66577	Slc38a1	1.3172e-20	1.78921	Tpp2	6.42069e-37	2.06285	Spdef	2.26966e-232	5.53172	Septin8	6.46394e-165	3.75728	Tbrg1	0.000107254	1.61609				Pdcd4	2.00314e-25	2.28516	Ank1	2.33878e-40	14.9156	Fancl	2.21207e-11	2.26607
722	Mrc1	0.000949641	1.51666	Impact	2.57715e-52	2.99285	Sharpin	1.35002e-20	1.5548	Chd4	8.56285e-37	1.56064	Cisd1	2.30843e-232	2.53466	Zfp469	6.82288e-165	37.9554	Ddx1	0.000108644	2.02448				Gmip	2.01573e-25	1.64534	Cisd1	2.34457e-40	2.06514	Tmem50b	2.21873e-11	2.27874
723	Stfa1	0.000956969	64.6032	C130050O18Rik	2.73781e-52	4.21199	Rnf216	1.35267e-20	1.65216	Diaph1	9.63866e-37	1.92017	Cilk1	2.75278e-232	2.19494	Tusc3	4.76756e-164	4.33014	Trabd2b	0.000110814	6.95994				Spcs2	2.62988e-25	1.97939	Ptprm	3.73022e-40	4.98619	Itga5	2.25703e-11	2.51945
724	I830077J02Rik	0.000993665	2.88912	Il16	2.88253e-52	1.78241	Mlx	1.38579e-20	1.86261	Wac	1.05906e-36	1.82234	Zfp750	3.74035e-232	3.11097	App	5.95082e-164	3.39038	Hoxd13	0.000111385	2.62174				Gna13	2.66241e-25	1.94772	Rexo2	3.85257e-40	5.94166	Lbh	2.27131e-11	1.67197
725	Cyb5d1	0.0010003	1.68836	Hhex	2.99409e-52	2.04369	Rprd1b	1.43872e-20	2.07003	Gatad2b	1.32919e-36	1.88686	Nudt1	6.06747e-232	1.95686	Ift27	1.0384e-163	3.64649	Igsf9b	0.000111625	6.13887				Isy1	3.18019e-25	1.86386	Ddah2	3.86147e-40	1.64904	Stk32c	2.45494e-11	11.6559
726	Catip	0.00101291	1.76893	Clec4e	3.22413e-52	4.85862	Exoc7	1.46218e-20	2.10959	Them6	1.41976e-36	7.30079	Folr1	1.31186e-231	3.29998	Rtl8a	1.03946e-163	2.95523	Tspan18	0.000113792	3.33246				Kctd10	3.21421e-25	1.84255	Fastk	4.09854e-40	2.77541	Emp3	2.50874e-11	1.87965
727	Dnah2	0.00101889	1.50061	Fth1	3.27447e-52	2.28932	Hmgb3	1.51313e-20	1.71723	Tab2	1.91516e-36	1.78911	Mmut	1.33083e-231	2.43169	Sox4	1.16653e-163	2.84258	Tmem183a	0.000117229	1.9119				Pip5k1a	3.25323e-25	2.12454	Sec24d	4.33334e-40	2.86872	Psme2	2.55286e-11	1.63152
728	Tnni2	0.00103247	2.83514	Ermap	3.93955e-52	9.68202	Pyurf	1.55804e-20	1.8107	Vcpkmt	2.44658e-36	4.36871	Dnaja3	2.05137e-231	2.24296	Tmem165	1.55672e-163	3.71832	Insc	0.000117795	6.41163				Gm45623	3.30999e-25	1068.03	Actc1	4.42762e-40	57.3656	Khk	2.60598e-11	1.65647
729	Zfp3	0.00109136	1.56507	Il10	4.8879e-52	11.9646	Ndufaf4	1.70911e-20	1.51053	Acin1	2.50914e-36	1.51719	Muc3	2.4942e-231	5.23515	Rbbp9	2.67709e-163	6.33201	Mkrn2os	0.000120153	1.69307				Spty2d1	3.31494e-25	2.43187	Dgkh	5.63471e-40	3.65319	Tspoap1	2.71009e-11	5.47879
730	H3c2	0.0011277	2.11814	Nagpa	5.37934e-52	2.85997	Ralgps2	1.78239e-20	1.67234	Tap1	3.02929e-36	2.51417	Mmp15	3.03436e-231	1.50113	Rab6b	4.75358e-163	4.62574	Mcu	0.000120349	2.66197				Plgrkt	3.52424e-25	1.57329	Adarb1	6.55532e-40	5.49129	Prkx	2.73698e-11	1.70492
731	Clec4a2	0.00113773	3.56442	M6pr	7.11573e-52	1.93921	2410002F23Rik	1.79779e-20	1.67547	Osgin1	3.39397e-36	3.03242	Dhrs7b	4.60587e-231	2.28401	Fscn1	6.6318e-163	2.40631	Ttc23	0.000121441	5.00424				Zbtb21	3.93958e-25	2.3142	Prkci	1.18568e-39	3.33733	Psme1	2.93733e-11	1.83935
732	Xrcc2	0.00114802	2.20929	Zc3h12a	7.40486e-52	2.41541	Nagk	1.88937e-20	2.17561	Cript	3.61973e-36	1.67374	Pnp2	1.23736e-230	3.90808	Abhd14a	6.94914e-163	3.28905	Mpz	0.000122797	7.79101				Unc13d	4.28089e-25	2.14752	Sox12	1.20157e-39	3.92595	Gpr4	2.95431e-11	11.0465
733	Nudt15	0.00115307	2.19055	Tlr8	8.66806e-52	3.16293	Tm7sf3	1.918e-20	1.8578	Dnajc1	3.65631e-36	2.28849	Apool	2.21476e-230	2.23199	Rras	8.85871e-163	2.38175	Bcas1	0.000124811	2.07607				Prkch	4.42897e-25	1.95519	Pstk	1.27681e-39	3.83859	Ppt1	3.04704e-11	3.76326
734	Fgf11	0.00120214	1.78796	Klf6	9.97307e-52	2.59028	Abhd11	1.93658e-20	2.19032	4921524J17Rik	4.53977e-36	2.14444	Slc25a1	3.08285e-230	1.98139	Mmp11	9.96398e-163	12.9957	Mlip	0.000125132	28.4681				Asxl2	4.44608e-25	2.24899	Aplp2	1.71223e-39	3.60984	Arpc5	3.07924e-11	1.91747
735	Ano2	0.00121768	86.4667	Slfn5	1.18503e-51	2.5098	Akap8l	1.97233e-20	1.79428	Bnip3l	5.30567e-36	1.69348	Mrpl50	8.7181e-230	2.22181	Vstm4	1.18387e-162	8.86351	Maoa	0.000125385	1.5712				Slc43a3	4.6035e-25	2.20176	Lrrc7	1.93865e-39	8.33881	Casp6	3.11142e-11	1.82796
736	Ropn1l	0.00122063	2.26173	Dusp3	1.26604e-51	1.97728	Spg7	1.97429e-20	1.53436	Ddx46	5.69097e-36	1.85334	Iars2	2.03431e-229	2.32645	Clip4	1.27486e-162	16.8968	Tcp1	0.000125528	1.54227				Oosp1	4.91652e-25	65.2896	Nckap1	2.23876e-39	2.76121	B430306N03Rik	3.13034e-11	3.35125
737	Msh5	0.00123979	2.50477	Cbl	1.74051e-51	2.02123	Sertad1	2.12833e-20	2.11058	Clcn3	6.48615e-36	2.70219	St6galnac6	2.93794e-229	3.90991	Asap3	2.01141e-162	16.0119	Egfl8	0.000127559	5.56125				Cdk17	5.29996e-25	2.07593	H2bc4	2.25998e-39	2.88755	Lyz1	3.3529e-11	1.83411
738	Mafb	0.00124422	1.5912	Mertk	1.81437e-51	2.83053	Zhx1	2.52237e-20	1.82376	Pde4b	7.69685e-36	1.56708	Fgfr4	3.37321e-229	3.47894	Rnase4	3.19084e-162	2.964	Tshz2	0.000127915	1.65721				Atp6ap1	6.59364e-25	1.82809	Ssc5d	2.71545e-39	4.1038	Nubp1	3.36833e-11	1.52082
739	Dnaaf3	0.001266	3.3164	Agmo	1.92832e-51	2.96571	Upf2	2.53014e-20	2.33548	Avl9	7.77976e-36	2.65208	Bphl	4.28358e-229	1.97743	Hoxc6	3.66923e-162	30.1206	Rnf39	0.000128794	6.10519				Slk	7.96008e-25	1.58389	Tceal1	2.71929e-39	4.06893	Trps1	3.44914e-11	1.90288
740	A930033H14Rik	0.00126776	2.41263	Adgre4	1.97317e-51	6.34323	Ccdc58	2.68046e-20	1.73443	Ppil4	8.0263e-36	2.46967	Aimp2	8.84955e-229	2.09684	Gng11	5.09286e-162	2	Ephb4	0.000137125	2.95412				Son	8.59e-25	1.59852	Rasal2	3.34201e-39	5.45543	St8sia6	3.54422e-11	5.68057
741	Tlr12	0.00128457	2.72192	Uvrag	5.45847e-51	1.94389	Mt1	2.70301e-20	1.54022	Csk	8.32624e-36	1.62609	Idi1	9.50118e-229	2.39111	Sorbs3	6.34097e-162	6.37882	Ankrd29	0.000137254	3.98359				Mpp7	8.83153e-25	4.55276	Bzw2	4.13384e-39	3.54197	Cyb561a3	3.56808e-11	2.27799
742	Spic	0.00134789	1.88505	Skil	6.3496e-51	2.40202	Mon2	2.72649e-20	1.94435	Arid4a	9.49496e-36	1.948	Pklr	9.54847e-229	4.05699	Abi2	2.73889e-161	4.60111	Ceacam20	0.000139447	1.57948				Gpbp1	8.84133e-25	1.80965	B9d1	4.42805e-39	4.05774	Ifi35	3.63606e-11	1.56718
743	Gm14399	0.00136091	1.65623	Smap2	6.44181e-51	1.50231	Traf7	2.74196e-20	2.04116	Mier1	1.10879e-35	1.69374	Amn	1.36464e-228	2.75772	Gjb5	4.16438e-161	20.8761	Pcdhgb2	0.000139678	8.22675				Ptbp3	9.95867e-25	1.67871	Ctif	5.46286e-39	4.9771	Ncoa7	3.73136e-11	2.01974
744	Gm27029	0.00136768	2.87301	Rhbdf2	8.23699e-51	2.88192	Stau1	2.80101e-20	1.57342	Ankrd12	1.26642e-35	2.0746	Pde9a	1.9992e-228	2.16466	Tmem9	2.2648e-160	4.76778	Afap1l1	0.000140394	3.70636				Myh9	1.12613e-24	1.80194	Tent5b	5.63517e-39	17.657	Btg1	3.81274e-11	3.50031
745	Rab3il1	0.00137899	2.96834	Nuak1	8.95232e-51	2.69622	Cntrl	3.00919e-20	1.53228	Sting1	1.3923e-35	2.60474	Il17re	2.03461e-228	2.75188	Cdc16	2.84138e-160	3.80169	Muc4	0.00014257	3.14866				Rock1	1.17573e-24	2.02057	Sh3d19	8.15153e-39	3.36831	Vps35l	4.04667e-11	1.65498
746	Ces2b	0.00139048	1.57388	Fcho2	9.90458e-51	1.86607	Aff1	3.10197e-20	2.1103	Cggbp1	1.43133e-35	1.53923	Tmem125	2.93474e-228	3.826	Vim	3.73083e-160	5.04565	Foxa1	0.000143818	2.11142				Noc2l	1.33001e-24	2.02486	Fam162a	1.1143e-38	3.68994	Arhgap26	4.28944e-11	2.70443
747	Mrgprx2	0.00141069	8.31257	Arhgef2	1.05019e-50	1.65905	Mbd1	3.16013e-20	1.83671	Bhlhe40	1.57096e-35	2.49015	Tmem102	3.13059e-228	4.0915	Bend5	6.00236e-160	5.14466	Dhcr24	0.000144836	2.96712				Cuedc1	1.38836e-24	3.10857	Bace1	1.18232e-38	2.88569	Pak1ip1	4.326e-11	1.62299
748	Tnfrsf17	0.00149071	1.98768	Calhm6	1.29861e-50	2.44062	Ubxn7	3.43541e-20	1.54123	Khdrbs1	1.65703e-35	1.64186	Sgf29	4.67497e-228	2.3846	Dmwd	8.56217e-160	6.86346	Clca3b	0.000148594	1.97604				Crebrf	1.42998e-24	1.73083	Tmem200b	1.27619e-38	33.3268	Purb	4.417e-11	1.70381
749	Marchf1	0.00149849	3.59825	Slc7a11	1.84585e-50	2.95302	Otud5	3.77982e-20	1.6631	Lnpep	2.23404e-35	2.01446	Inpp5j	6.43791e-228	1.57432	Krtdap	8.94691e-160	42.1397	Ihh	0.000150196	2.71782				Ikbkb	1.45514e-24	2.07626	Smim26	1.6191e-38	2.56489	Eri1	4.42303e-11	1.6515
750	Nxpe5	0.00150862	2.55712	Csnk1e	2.26134e-50	1.67376	Pspc1	3.92044e-20	1.50415	Tatdn2	2.33399e-35	2.68032	Gk	6.9161e-228	2.79852	Pabpc4l	1.061e-159	9.69123	Mpzl1	0.000152204	2.03418				Ube2j2	1.70193e-24	1.69633	Lpar1	1.9075e-38	2.08254	Slk	4.57377e-11	1.77432
751	Itln1	0.00155688	1.55716	Gab2	2.63057e-50	2.27799	Ube3c	4.09432e-20	1.70094	Camk2g	3.14891e-35	3.59706	Mpv17l2	8.03733e-228	2.18033	Efnb1	1.12955e-159	3.9316	Ldb2	0.000158416	2.04337				Fosl2	1.98102e-24	1.87085	Ptges3l	2.04576e-38	5.12681	Adssl1	4.61115e-11	3.34464
752	Pld4	0.00162115	1.7622	Rapgef2	3.62885e-50	2.70431	Ppa2	4.1063e-20	2.18809	Usp3	4.99616e-35	2.05209	Pipox	2.40551e-227	10.4419	Dhrs7	1.49224e-158	3.93392	Cdc20	0.00015894	2.76769				Magohb	2.15602e-24	2.33892	Tsc22d1	2.23442e-38	2.57993	Traf3ip3	4.61238e-11	1.74474
753	Rnd1	0.00162784	2.43646	Ube2f	6.44168e-50	1.93878	Ccdc25	4.13338e-20	2.2164	Cdk11b	5.71858e-35	1.71477	Ano9	4.12304e-227	1.924	Sema6c	1.67619e-158	26.3171	Pcdh12	0.000159936	4.07079				Arhgap15	2.36144e-24	1.61947	Gem	2.36535e-38	4.94022	Tbc1d1	4.67875e-11	1.77299
754	Cma1	0.00163342	9.23761	Dennd4b	7.0897e-50	1.92355	Ppih	4.27708e-20	1.76321	Treml2	5.89081e-35	5.57838	Mycbp	6.55611e-227	2.03676	Rdx	1.95984e-158	2.93278	AU021092	0.000161162	5.07752				Phf20l1	2.50216e-24	2.1408	Schip1	3.75434e-38	28.993	Tle3	4.75913e-11	2.1449
755	E2f7	0.00164974	2.55001	Zfp691	1.1273e-49	2.53277	Hbs1l	4.28836e-20	1.50273	Crbn	5.90658e-35	3.42923	2200002D01Rik	9.54373e-227	2.46739	Slc39a13	2.71847e-158	5.38112	Sdc1	0.000161349	2.44773				Kpna1	2.84203e-24	2.1235	Dmwd	4.67988e-38	4.47187	Erp29	5.11941e-11	1.79542
756	Adgre1	0.00165495	2.48833	Atp6ap2	1.30067e-49	1.62614	Trappc13	5.20285e-20	1.54803	Arid1a	6.03929e-35	2.00911	Casp7	1.42405e-226	2.01841	Gm9780	3.17406e-158	55.4349	Ereg	0.000164482	3.94065				Relb	3.34087e-24	1.55116	Tacc1	4.97658e-38	2.72564	Cst3	5.19314e-11	8.16192
757	Lrrc29	0.00166361	1.57958	Junb	1.36165e-49	2.15411	Pccb	5.34646e-20	1.7778	Matr3	7.89209e-35	1.55501	Spr	2.10342e-226	2.09004	Cpq	4.87595e-158	4.27058	Prkg1	0.000165257	2.64095				Hivep1	3.39538e-24	2.19246	Oaz2	5.14316e-38	3.17471	Grifin	5.2498e-11	17.9533
758	Smim10l2a	0.00172035	1.82793	Dusp7	1.42207e-49	2.75627	Oat	5.57276e-20	2.26214	Frat2	8.55145e-35	3.62913	Acadvl	2.33837e-226	2.61577	Moxd1	7.37584e-158	34.6007	Mpped2	0.000167253	3.45793				Rad51b	3.7299e-24	1.77996	Sgcb	7.44603e-38	3.59585	Slc4a7	5.352e-11	1.61124
759	Gdpd3	0.0017462	2.88216	Tubb6	1.44396e-49	1.60894	Cs	5.79193e-20	2.77229	Rgs14	8.66333e-35	3.63761	Ttll6	2.71706e-226	2.73249	Psip1	7.97828e-158	3.67032	Acyp2	0.000170733	2.80496				Srrm1	3.82657e-24	1.55339	Sypl2	8.02922e-38	477.548	Havcr1	5.76075e-11	19.3104
760	Peli3	0.00174925	1.8194	Bnip2	1.48381e-49	1.76339	Chmp6	5.85721e-20	2.00032	Cdc42se1	9.96388e-35	1.847	Tmem70	5.27869e-226	1.85876	Cuedc1	9.09981e-158	5.43282	Colgalt2	0.000175332	4.83545				Brd4	3.97108e-24	1.84913	Shank1	9.08726e-38	7.09998	Dennd1b	6.50652e-11	1.8793
761	Cx3cr1	0.00176485	1.88024	Ppp1r21	1.60369e-49	2.18331	AI837181	6.16552e-20	1.8676	Snx20	1.21991e-34	1.50365	Decr1	6.41035e-226	2.09075	Palld	9.45805e-158	2.67839	Sh3rf1	0.000175855	3.20071				Atad5	5.16508e-24	2.53127	Trip6	9.90669e-38	2.62265	Mthfs	7.22323e-11	1.67606
762	Prr36	0.00182998	1.66124	Reep3	3.02101e-49	1.69071	Abcd3	6.46075e-20	1.52791	Pkp3	1.71977e-34	2.16835	Entpd5	9.48676e-226	2.82594	Ski	1.15349e-157	3.32478	Acat1	0.00017771	1.53045				St6galnac3	5.33074e-24	4.20502	Shank2	1.0913e-37	9.27651	Lpcat1	7.46373e-11	2.1685
763	Ppp1r3d	0.00184053	1.95906	Rap1gds1	3.62159e-49	1.8526	Lats1	6.70519e-20	1.57235	Cd200r1	1.8478e-34	4.06669	Bsn	1.10344e-225	5.16607	Sh3d19	1.15788e-157	3.64965	Dst	0.000178721	2.13527				M6pr	5.34902e-24	1.51509	Adamtsl1	1.19418e-37	5.96671	Pilrb2	9.19797e-11	1.95822
764	Fads6	0.00184402	2.5211	Spred1	4.77287e-49	1.97585	Tor1b	6.85481e-20	1.98294	Pim2	2.15005e-34	8.44382	2510002D24Rik	1.95273e-225	2.40318	Map1lc3a	1.37767e-157	2.47001	Rab11fip1	0.000179366	2.48635				Vgll4	6.04005e-24	1.77522	Phpt1	1.29405e-37	2.78593	Plxdc1	9.738e-11	5.31523
765	Hmox1	0.00197518	2.42954	Pepd	5.68943e-49	1.96159	Pmvk	6.97114e-20	2.16083	Psip1	2.66718e-34	1.90612	Nr2f6	2.29323e-225	1.85499	Slc9a3r2	1.47548e-157	3.65383	Rep15	0.000180032	1.73118				Pik3cb	6.09315e-24	2.94372	Hipk3	1.39722e-37	2.89598	Antxr2	1.01048e-10	1.76072
766	Slc12a3	0.00198336	1.81879	Tmem140	5.70234e-49	2.05792	Tcf20	6.98234e-20	1.5937	St6galnac3	3.85557e-34	6.37207	Gstm7	2.36825e-225	5.54876	Tmem255a	3.92134e-157	29.6667	Csgalnact1	0.000180059	3.82791				Snx20	6.17827e-24	1.525	Tnnc2	1.54792e-37	60.5533	Dot1l	1.03543e-10	2.108
767	Pask	0.00201602	4.47096	Ms4a4c	6.32083e-49	3.12649	Herpud2	7.21301e-20	1.63128	Taf15	3.88145e-34	1.77804	Zan	3.05493e-225	3.15795	Dtx3	5.00747e-157	3.56743	mt-Atp8	0.000180719	1.70553				Btaf1	6.56368e-24	2.13824	Reep2	1.71284e-37	10.2511	S100a10	1.0532e-10	1.73016
768	AK157302	0.00213782	2.21434	Lpxn	6.59568e-49	1.67461	Pabpc4	7.46622e-20	1.95194	Cntrl	3.92262e-34	2.21643	Wfdc18	3.36973e-225	5.92661	Amer1	5.35332e-157	6.59013	Usp53	0.000181323	2.49815				Cebpz	7.03375e-24	1.68774	Smarca2	1.79929e-37	2.39532	Ptprj	1.12784e-10	1.64566
769	Cacna1b	0.00213984	2.31945	Got1	1.10898e-48	1.95101	Lgals8	7.53338e-20	1.7628	Ube2j1	3.92911e-34	2.41799	Tpsg1	3.96058e-225	4.4533	Iigp1	1.40275e-156	9.82982	Unc5b	0.000182067	2.41661				Gpd2	7.27361e-24	1.89659	Nfic	1.83157e-37	2.22365	Retreg1	1.18e-10	1.66126
770	Asprv1	0.00235307	57.7163	Ptgs2	1.46394e-48	3.09082	Fnbp4	8.02638e-20	1.6289	Irf2bpl	4.00936e-34	2.15711	Pgm2	6.18926e-225	2.04887	9530068E07Rik	5.00356e-156	3.06027	Glo1	0.000184646	1.76703				Itprid2	7.34741e-24	1.65352	Itpk1	1.83478e-37	2.15733	Sfxn3	1.23808e-10	1.90686
771	Hap1	0.00241382	3.09383	Rnpep	1.50047e-48	1.56925	Abr	8.43905e-20	2.1262	Stat3	4.16386e-34	2.03198	Hoxa3	1.15495e-224	3.86758	Lynx1	5.42363e-156	9.95383	Hoxd4	0.000189119	3.89087				Cab39	8.60946e-24	1.6015	Exoc7	3.01789e-37	2.22833	Phf19	1.39887e-10	2.77125
772	Siglece	0.00244628	3.26537	Card9	2.01769e-48	3.45554	Tnfaip1	8.55547e-20	1.66627	Stk38	4.34112e-34	1.9683	Hsd17b13	1.63461e-224	7.49193	Lbp	1.23723e-155	8.4823	Ccdc13	0.000189952	9.75533				Zbtb11	8.92636e-24	2.24139	Gjc2	3.05669e-37	4.9557	Zfp263	1.51204e-10	2.27067
773	Gatm	0.00250737	3.40797	Csrnp1	2.36846e-48	2.3929	Creb3l1	9.33702e-20	1.57198	Tpm4	4.47327e-34	1.88336	Hmgb3	2.01914e-224	2.46013	Ptpn14	1.50746e-155	7.11401	Rnf212	0.000189967	3.89336				Mpp4	9.13393e-24	7.00471	Aco2	3.12129e-37	2.22543	Ist1	1.53933e-10	1.67681
774	Ifi207	0.00253707	1.71929	Slfn8	2.54046e-48	4.85409	Myo1c	9.71914e-20	1.81694	Tnrc6c	5.00857e-34	1.82847	Immp2l	2.08945e-224	2.95355	Cnpy2	1.71247e-155	3.23593	Tmem252	0.000190314	4.30142				Cnn2	1.23382e-23	1.67984	Lrp3	3.35493e-37	5.90971	Map2k3	1.55907e-10	1.79232
775	Oas1c	0.00255549	2.46231	Pltp	3.12511e-48	2.75828	Ccdc6	9.79001e-20	1.59791	Igha	6.02215e-34	8.3861	Reg4	2.40335e-224	8.83292	Npr2	1.79094e-155	8.00978	Srgap1	0.000191918	2.79927				Batf	1.25747e-23	1.74367	Artn	3.60256e-37	12.517	Pold1	1.60247e-10	2.61755
776	Gm20075	0.00256621	1.54107	Ets2	3.69107e-48	1.64304	Slc25a46	1.03834e-19	1.62459	Tgfbr2	6.19621e-34	1.69608	Tsfm	3.31487e-224	2.46409	Nlgn1	1.84077e-155	49.8216	Ankrd37	0.000195645	2.04853				Casp3	1.29644e-23	1.90213	Tet1	3.60563e-37	5.32145	Klri1	1.6112e-10	5.52691
777	Msr1	0.00269588	2.49277	Tep1	5.3371e-48	1.8954	Nop16	1.06952e-19	1.89304	Klrb1	6.5252e-34	321.193	Blnk	3.66909e-224	1.62737	Kifap3	6.48304e-155	4.06897	Cfl2	0.000208719	1.82234				Rpn1	1.31288e-23	2.03849	Nefm	3.88919e-37	9.84045	Gramd4	1.72574e-10	2.84028
778	Apol7c	0.0027957	5.59885	Tmem243	6.69955e-48	1.59038	Iars2	1.09868e-19	1.8831	Akirin1	6.62871e-34	1.72542	Grhpr	3.71671e-224	2.19705	Lgals1	6.69235e-155	7.40832	Lmx1b	0.000210654	36.6551				Nab1	1.42977e-23	1.89914	Dnajc18	4.68137e-37	3.87163	Ap1m1	1.76116e-10	1.66281
779	Clec4d	0.00300452	3.75505	Cd40	7.3745e-48	3.10882	Pik3ca	1.10947e-19	1.8741	Zfp292	7.67117e-34	2.18569	Epas1	4.59263e-224	1.67199	Igfbp4	1.50911e-154	5.10001	C130074G19Rik	0.000214383	2.67559				Tut7	1.57676e-23	1.61463	Tsen34	4.88572e-37	2.17028	Aire	1.77372e-10	145.738
780	Ap5b1	0.00302703	2.3544	Dpysl2	7.41064e-48	1.503	Luzp1	1.1809e-19	2.33912	Med10	1.01735e-33	1.84038	Itga3	6.98498e-224	2.04032	Oaz2	1.52961e-154	3.3149	Gpr182	0.000214765	3.93109				Septin6	1.60753e-23	1.8566	Rbbp9	5.16472e-37	3.32452	Cpne1	1.80262e-10	4.65866
781	Adgre4	0.00334431	1.66878	Dnajb14	8.19666e-48	2.08261	Plaa	1.18135e-19	1.5974	Abi3	1.04115e-33	1.65886	Ebpl	8.5172e-224	2.84963	Smad5	2.49541e-154	3.23724	Dll4	0.000217078	3.35683				N4bp2l2	2.03829e-23	1.88934	Nptn	5.20687e-37	3.67866	Klrg2	1.94119e-10	16.2517
782	Pclaf	0.00338529	1.66665	Phyhd1	1.01022e-47	1.50398	Zpr1	1.19045e-19	1.62541	Vbp1	1.1144e-33	1.87532	Acads	1.14885e-223	3.38783	Rab23	3.58124e-154	6.49259	Hmga2	0.000219366	4.43				Csf1	2.34233e-23	5.47174	Tox3	5.59354e-37	6.61987	Fam49a	1.97142e-10	1.5986
783	Msantd1	0.00347791	2.40138	Ocstamp	1.04496e-47	19.3301	Deptor	1.27494e-19	1.64569	Polg2	1.33065e-33	4.79731	Fgfr2	1.15266e-223	2.58302	Timp3	4.19961e-154	2.64252	Kif21a	0.000220513	2.74982				Rictor	2.37566e-23	2.4936	Myadm	5.63705e-37	2.50528	Tnfrsf18	1.99792e-10	1.55105
784	Rgs13	0.00350963	7.10883	Gdf15	1.28495e-47	5.70456	Sun2	1.30407e-19	1.61506	Clk4	1.36187e-33	2.21798	Prkar2a	1.96804e-223	2.55379	1810055G02Rik	4.38013e-154	9.13572	Tmem171	0.000231129	2.79021				Clk4	2.45731e-23	1.85056	Pomgnt1	5.71092e-37	3.73622	Scarb1	2.10839e-10	1.67743
785	Cyp2u1	0.00405593	1.78323	Tmem189	1.56613e-47	2.24588	Josd1	1.32506e-19	1.55627	Ehd3	1.6003e-33	8.07469	Slc13a2	2.39824e-223	3.2393	Col4a4	5.03122e-154	37.0603	Pakap	0.000233584	2.1909				Rdx	2.67595e-23	1.669	Ifi27	6.25232e-37	2.53149	Cish	2.15419e-10	3.43859
786	Dnajb13	0.00409195	1.59458	Ubtd1	2.31659e-47	2.15603	Smg1	1.44617e-19	2.64761	Elmsan1	1.82897e-33	2.80895	Fam136a	2.8785e-223	2.12395	Cnrip1	7.04062e-154	6.49151	Adk	0.00023407	1.87258				Egr3	2.69968e-23	5.25217	Casc4	6.76617e-37	2.53438	Mapk14	2.18032e-10	1.57974
787	BC051142	0.00426531	2.84955	Uap1l1	2.62913e-47	1.6602	Gigyf1	1.50001e-19	1.51189	Gm12216	1.9821e-33	3.62338	Coq7	3.24799e-223	1.92059	Abcc9	9.13369e-154	6.09237	Hpd	0.000239001	2.17995				Pank2	2.92594e-23	2.06269	Ptov1	1.27249e-36	2.29995	Rab7b	2.21499e-10	2.6426
788	Asgr2	0.00427613	2.64207	Lag3	3.67028e-47	2.52794	Kidins220	1.6356e-19	2.19103	Sf3b3	2.19557e-33	2.00303	Ace2	6.12945e-223	2.80125	Ccdc88a	1.17707e-153	3.30048	Fam162b	0.000239007	6.47344				1700113H08Rik	3.93311e-23	9.02532	Anxa6	1.34832e-36	2.43188	Spib	2.32641e-10	3.80574
789	Rps25	0.00444609	1.55718	Slc46a3	6.73964e-47	3.06768	Gng12	1.65167e-19	2.49477	Pacs1	2.61326e-33	2.85082	Amt	8.16648e-223	6.8167	Dnajc25	1.40107e-153	5.16571	Hoxd10	0.000243288	2.87491				Tet2	4.47938e-23	2.0359	Pdcl3	1.63428e-36	2.82303	Plet1	2.39802e-10	19.1164
790	Cntd1	0.00451503	1.52337	Ms4a4a	7.26967e-47	2.34299	Asl	1.66825e-19	1.60372	Resf1	2.65638e-33	2.09553	Hgfac	8.44673e-223	3.52877	Flna	2.34713e-153	1.50009	Flnb	0.00024669	2.08199				Suox	4.77888e-23	3.89813	Arhgap6	1.68916e-36	3.96079	Rps6ka4	2.60235e-10	1.71265
791	Rwdd2a	0.00454318	3.44337	Fkbp15	8.1353e-47	1.77268	Hivep2	1.68108e-19	1.79618	Pdcd2	3.18026e-33	2.47833	Slc37a4	9.0766e-223	2.55228	Cd302	2.70001e-153	2.88028	Cnnm1	0.000246751	4.18902				Eif3j1	4.94216e-23	1.76746	Gkap1	1.72313e-36	2.34953	Cnp	2.62563e-10	1.62088
792	Rad51c	0.00461357	1.87145	Ppt1	9.52067e-47	1.74458	Tatdn2	1.72194e-19	1.52638	Map3k14	3.49569e-33	3.14133	Mgat3	9.70265e-223	2.5864	Slc12a4	3.9462e-153	4.8194	Capn8	0.000249013	3.65463				Nktr	5.77738e-23	1.60805	Fat1	1.75294e-36	2.21488	Slfn5	2.6501e-10	1.70519
793	Bend6	0.00471305	2.9269	N4bp2l1	1.0402e-46	1.81136	Tlk2	1.75592e-19	2.09447	Orai1	3.69607e-33	2.31229	Mrpl47	1.00199e-222	2.76436	Hic1	8.16331e-153	3.75499	Piezo2	0.000253703	3.04044				Runx2	5.88943e-23	2.58527	Dtx3	1.75386e-36	2.43444	Trim30a	2.66804e-10	1.59015
794	Kcp	0.00475096	2.25164	Ptpn1	1.07104e-46	1.84433	Brwd1	1.80385e-19	2.36261	Dnajc9	3.89256e-33	2.48504	Arl4a	1.04654e-222	4.45996	Sec23a	1.77726e-152	4.12915	Hmg20b	0.000255995	1.66771				Atxn7	6.02648e-23	2.5666	Vegfb	1.8317e-36	2.81682	Capzb	2.70826e-10	1.70969
795	Slc11a1	0.00481182	2.60235	Itpripl2	1.27949e-46	1.93973	Lgals3bp	1.85823e-19	2.12611	Commd7	4.97312e-33	1.63947	Dap3	1.18075e-222	1.95078	Tmem106b	2.1353e-152	3.41857	Pcdhb21	0.00025626	8.45864				Tra2a	6.0269e-23	1.6059	Cd200	1.87076e-36	2.37218	Hilpda	2.71977e-10	3.36923
796	Cd300lb	0.00484767	2.34498	Tspan33	1.35219e-46	2.28352	Nudt2	1.90619e-19	1.65372	Sorl1	5.45848e-33	1.92932	Fam20b	2.27669e-222	2.12254	Fcor	2.20557e-152	15.2242	Rhpn2	0.000257967	2.94078				Eprs	8.62332e-23	1.84638	Calcoco1	2.33694e-36	3.65059	Kcnip3	3.18006e-10	2.08606
797	Gm5148	0.00485574	2.44598	Man1a	1.49021e-46	1.77168	Iqgap2	1.98559e-19	1.60346	Nfkbid	5.95795e-33	1.96265	Aldh1a7	1.37598e-221	5.19873	Galnt17	2.82926e-152	33.4695	Nlrp9b	0.000266043	2.14616				Ly6a	9.17732e-23	2.27956	Prima1	3.69046e-36	66.6476	Abracl	3.24221e-10	1.59813
798	Hrob	0.00497146	2.08115	Arhgap4	2.38913e-46	1.71237	Azi2	2.11308e-19	2.4776	Adgre5	6.0423e-33	1.96322	Csrp2	1.41951e-221	2.5721	Rbms2	3.47111e-152	3.4157	Pde5a	0.000267639	2.36685				Slc12a6	9.24853e-23	2.11329	Thra	4.24891e-36	2.30231	Slc9a7	3.24274e-10	8.35818
799	Dct	0.00525009	1.56917	Scarb2	3.09251e-46	1.56581	Gmppb	2.21949e-19	1.59663	Hipk1	6.9777e-33	1.81942	Pde8b	2.05071e-221	3.62367	Ctdsp2	4.02117e-152	3.22782	Erich4	0.00026989	5.60588				Asap1	9.29109e-23	2.09257	Polr2i	4.40976e-36	1.9712	Arf2	3.3406e-10	2.70207
800	S100a8	0.0056298	73.3762	Snta1	3.26789e-46	1.88241	Gak	2.29195e-19	2.6368	Mdp1	7.88214e-33	1.53783	Anxa11	2.89661e-221	2.23279	Tcf7l1	6.91588e-152	4.74623	Frmd3	0.000272032	2.80218				Sbf1	1.19309e-22	2.03497	Calu	5.43546e-36	2.21905	Donson	3.48202e-10	2.42742
801	Ifi213	0.00567444	2.64693	Asb2	3.3513e-46	1.60884	Spen	2.40096e-19	2.11286	Srgap3	9.99122e-33	5.56988	Afg3l2	3.44808e-221	1.8883	Eid2	1.68387e-151	5.66095	Ntf3	0.000275888	3.95579				Sar1a	1.24076e-22	1.67339	Eid2	5.53942e-36	3.73139	Taldo1	3.73711e-10	1.77181
802	Trim30c	0.00585077	2.38655	Tcn2	7.56233e-46	1.65843	Fchsd2	2.46616e-19	1.87524	Rgs3	1.0384e-32	2.39508	Fam98c	7.13558e-221	1.8846	Acadsb	2.24613e-151	3.9604	Kcna5	0.000275985	6.86282				Fmnl1	1.25429e-22	1.55633	Ube2e2	6.78233e-36	2.63026	Vrk2	3.76691e-10	1.70561
803	Zfp174	0.00588443	1.88151	Wipf1	8.77109e-46	1.75249	Rexo4	2.5306e-19	1.63078	Gch1	1.14998e-32	2.38218	Pcca	1.49614e-220	2.36862	Atp11a	2.90125e-151	4.29113	Foxp2	0.00027688	3.34953				Bcl2l15	1.30654e-22	11.783	Clic4	8.8929e-36	2.01108	Copg2	3.94988e-10	1.93992
804	Arntl2	0.00598583	1.5724	Tiparp	9.11256e-46	1.72774	Pla2g4a	2.83016e-19	1.68836	Gfi1	1.23055e-32	5.29382	Fh1	1.63307e-220	2.49154	Slc7a10	3.53795e-151	54.3184	Gap43	0.000280668	3.44095				H2-Oa	1.36635e-22	1.64832	Eef1akmt1	9.18677e-36	2.43072	Tmem123	4.04113e-10	2.30558
805	Marcks	0.00604231	1.53431	Git2	9.32235e-46	1.8835	Tdp2	2.85368e-19	1.63276	Smarca5	1.37285e-32	1.50329	Sdhaf1	1.79828e-220	1.92124	Prnp	6.64665e-151	1.60739	Duoxa2	0.000280901	2.29523				Golim4	1.37567e-22	1.78761	Srpk3	1.06374e-35	4.20412	Ddx6	4.29799e-10	1.74376
806	Ptger1	0.00616702	1.92178	Maff	1.12866e-45	1.81578	Tent4b	2.93925e-19	1.60363	Auh	1.46615e-32	2.37176	Lratd2	2.46866e-220	2.05666	Adamtsl1	1.38127e-150	7.62054	Hes6	0.000281269	1.81298				Ece1	1.42181e-22	3.14706	Nanos3	1.13306e-35	6.1284	Efr3a	4.32421e-10	1.57402
807	Cd22	0.00631716	1.88069	Dmac1	1.1341e-45	1.61668	Cdk8	2.95034e-19	1.58361	Gbp9	1.56441e-32	3.10693	Tmem238l	5.2681e-220	4.57563	Capn2	2.065e-150	3.47035	Ackr4	0.000281589	3.27442				Hdac7	1.53617e-22	2.11641	Ppp1r2	1.16233e-35	2.56669	Hivep1	4.37364e-10	1.69197
808	Lypd6	0.00641228	2.65956	Tmem104	2.7411e-45	2.59471	Zswim8	3.03285e-19	1.59304	Klra9	2.189e-32	68.7579	Slc22a18	6.38016e-220	2.8382	Nbea	9.0873e-150	6.2895	Bex1	0.000289379	4.39868				Fcho1	1.5705e-22	2.83113	Peg10	1.51794e-35	6.60347	Nfe2l2	4.60569e-10	2.39123
809	Igsf6	0.0064214	2.82222	Cdc42se2	2.75469e-45	1.78607	Ubxn2a	3.22386e-19	1.96385	Cdv3	3.26677e-32	1.55012	Mrpl38	6.48709e-220	1.85982	Atxn10	9.39774e-150	2.78809	Mrvi1	0.000293446	1.83837				Ppp2r5a	1.67674e-22	1.56089	Pard3b	1.84176e-35	2.33314	Lemd2	4.62715e-10	1.85644
810	Slamf9	0.00663174	2.79042	Slc12a9	4.41239e-45	2.74912	Eif4enif1	3.32028e-19	1.51751	Myo1e	3.90463e-32	2.08902	F11r	6.85209e-220	1.7996	Col27a1	1.14451e-149	5.54755	Hpcal4	0.000293805	11.7904				Cdc42se2	1.77979e-22	1.57085	Dppa5a	1.95593e-35	17666.3	Dek	4.65084e-10	1.606
811	Mpp2	0.00666105	2.25045	Ccdc152	6.93502e-45	1.73828	Naa60	3.6717e-19	1.79646	Klhl24	4.2844e-32	1.95817	Nck2	1.13531e-219	2.00796	Sbsn	1.58403e-149	8.79555	Klhl4	0.000297287	4.77445				Degs1	2.05685e-22	1.81594	Hnrnph3	2.03712e-35	2.39359	Itgae	4.73225e-10	1.66515
812	Elavl4	0.00681911	1.64002	Pald1	8.73313e-45	2.31938	Zfp787	3.97694e-19	1.95204	Mtmr1	4.42724e-32	3.91098	Mrpl53	1.24978e-219	1.88291	Sdk1	1.60115e-149	10.0165	Fam162a	0.000297514	1.79361				Usp38	2.41546e-22	2.43526	Fndc3c1	2.03971e-35	28427.5	Pomp	4.86476e-10	1.74731
813	Lrrc4c	0.00685609	2.27249	Sirpb1c	9.51913e-45	10.8494	Tbc1d9b	4.02495e-19	1.62814	Sltm	4.90091e-32	1.82225	Ak3	2.42339e-219	2.02321	Eid1	2.2298e-149	3.01994	Cyp2d34	0.000307616	1.86202				Stk11	2.58022e-22	1.98692	Eml2	2.28663e-35	4.29656	Treml4	4.91132e-10	2.81919
814	Inca1	0.00704964	1.68239	Retreg1	9.77297e-45	1.60733	Rbm6	4.12003e-19	2.45885	Il4ra	5.3582e-32	2.02671	Prrg2	5.60067e-219	1.98143	Zdbf2	1.03916e-148	18.687	Sipa1l3	0.000308655	1.93718				Zfp36l2	3.12354e-22	1.96681	Spon2	2.55274e-35	1.79235	Chd1	4.92677e-10	1.70043
815	Krt36	0.00711061	2.85977	Edem1	1.47942e-44	1.89127	Oxct1	4.32377e-19	2.53925	Tesc	7.62832e-32	3.43661	Sult1c2	7.55902e-219	12.811	Rab13	2.54875e-148	3.27195	Laptm4b	0.000308954	2.24068				Il17ra	3.25435e-22	2.19642	Syde2	2.60348e-35	5.26085	Ywhaz	4.96205e-10	1.61311
816	Sez6l2	0.0071348	1.69017	Camk1d	1.76527e-44	1.51932	Ppa1	4.57608e-19	1.71078	Gcnt2	7.86214e-32	3.64167	Prkca	8.44727e-219	2.15572	Kdelr2	3.18426e-148	3.38604	Tmem88b	0.000314908	6.03709				Map3k5	3.41901e-22	2.07025	Esyt2	3.3435e-35	2.46891	Eepd1	5.22591e-10	3.02491
817	Adcy4	0.00718525	2.0621	Evi2	2.52938e-44	2.42106	Specc1l	4.64738e-19	2.05504	Rbm5	8.24892e-32	1.63592	Mlx	8.81006e-219	2.02025	Cox6b2	3.34444e-148	3.71515	Unc45b	0.000315231	6.7156				Nbeal2	3.9337e-22	2.18231	Itga8	3.55416e-35	4.63801	Slc41a1	5.59893e-10	2.94203
818	Kcnj10	0.00742447	2.78237	Lpar6	2.54382e-44	2.38271	Cryl1	4.94061e-19	1.63056	Gm8369	8.52652e-32	13.7901	Hdac11	1.12521e-218	2.71337	Kank2	1.09798e-147	4.15195	Ptprf	0.000325382	1.78663				Ccdc117	4.65595e-22	2.50331	Timm17a	3.67876e-35	2.62365	Tctex1d2	5.71426e-10	1.73886
819	Mrgpra2b	0.00743708	126.082	Gna13	2.8018e-44	1.90635	Clip1	5.05477e-19	2.05254	Hectd1	1.03734e-31	1.6709	Gstm1	3.54692e-218	3.83955	Hspb1	1.13008e-147	4.04648	Foxl1	0.00033168	6.29367				Appl1	6.84732e-22	1.94646	Fh1	4.2574e-35	2.27043	Far1	5.79418e-10	1.53802
820	Pcyt1b	0.00744056	1.72849	Pld3	3.3644e-44	1.78891	Rnaseh2b	5.12265e-19	1.58462	Herc1	1.12102e-31	1.99132	Itga6	4.45165e-218	2.1916	Cav1	2.5632e-147	6.90926	Dock6	0.000332276	2.67286				Tdg	8.01268e-22	1.83947	Xk	5.23799e-35	5.79965	Ppig	6.06098e-10	1.64746
821	Tmem198	0.00749847	3.37289	Blvra	3.66422e-44	1.74988	Tatdn1	5.27648e-19	1.57101	Chd3	1.14527e-31	1.76073	Galm	5.21602e-218	2.12922	Fut11	2.71483e-147	5.42792	Plpp3	0.000337415	1.81634				Lig3	9.59378e-22	3.59485	Fyco1	5.28369e-35	3.69179	Rraga	6.14146e-10	1.5979
822	Hrh2	0.00782892	2.37434	Rgs19	5.29099e-44	1.79103	Lima1	5.278e-19	2.23625	Pvrig	1.16733e-31	7.79326	Slc1a1	5.58163e-218	13.5805	Gm11627	6.13405e-147	5.62649	Atp9a	0.000343974	1.85154				Gadd45b	1.04404e-21	1.59921	Lsp1	5.62961e-35	2.35699	Gm6169	6.46442e-10	3.0988
823	Cpn1	0.00792356	4.8058	Gbp3	6.25868e-44	1.83525	Slc9a3r1	5.28953e-19	2.14741	Inpp4b	1.48128e-31	2.6999	Cachd1	5.61223e-218	2.16922	Hoxd9	6.68068e-147	7.35109	Bmp4	0.000347545	2.08422				Fnip1	1.09749e-21	2.17477	Rasl11a	5.7522e-35	4.33957	Psma7	6.97207e-10	1.59149
824	Srpk3	0.00806614	2.57043	Zswim4	6.91233e-44	3.67868	Zfyve21	5.35369e-19	2.00192	Dhx36	1.54268e-31	1.94098	Gm609	6.95404e-218	5.81266	Rnf144a	9.03514e-147	7.36106	Apobec2	0.00035354	2.64323				Gramd1b	1.17259e-21	2.04836	Maged2	7.90574e-35	1.57588	Arpc4	7.11175e-10	1.5429
825	Cfap52	0.00837964	2.45649	Atp6v1b2	7.18629e-44	1.6464	Tmem63a	5.46634e-19	1.52419	Tmod3	1.65228e-31	1.76861	Crls1	8.55022e-218	2.22979	Nfatc4	9.11737e-147	15.5183	Syt4	0.000353941	2.58987				Slc6a6	1.39063e-21	1.75286	Ccnd3	8.52709e-35	2.19408	Il3ra	7.29399e-10	2.07929
826	H2bc13	0.00846796	2.07067	Plpbp	1.1703e-43	2.61196	Lxn	5.55045e-19	1.64847	Elovl5	1.7541e-31	2.47369	Endod1	9.7792e-218	3.154	Cdh3	1.0448e-146	13.3576	Cdkn2b	0.000362046	1.89749				Ttc14	1.43881e-21	1.65539	Pcdhb17	9.05171e-35	9.79758	Atf6	8.00897e-10	1.66034
827	Lpcat2	0.00897824	2.68151	Slc16a10	1.19574e-43	2.35356	Lonp2	5.69121e-19	1.75784	Elk4	1.83442e-31	2.2244	Ugt2b35	1.07819e-217	9.67407	Tspan9	1.42472e-146	4.4317	Tfcp2l1	0.000372031	1.91423				Gtpbp4	1.5249e-21	1.60887	Ncs1	1.02795e-34	5.95605	Rnf150	8.15295e-10	1.51505
828	Ager	0.00921476	2.27257	Wdr81	1.53141e-43	2.21904	Ate1	5.71781e-19	2.15842	Arl2bp	1.84768e-31	1.82077	Map3k13	1.14784e-217	2.7105	Zfp383	2.31921e-146	13.4301	Mpst	0.000374543	2.06318				Ddx21	1.59058e-21	1.78335	Sort1	1.041e-34	2.62211	Tcp11l1	8.32538e-10	1.59115
829	Hebp1	0.0097925	3.84734	Myo7a	1.68662e-43	1.87204	Pgp	6.14628e-19	2.3954	Cnp	1.92453e-31	2.32298	Hadh	1.22434e-217	3.20759	Zfp57	2.43703e-146	10.3314	Trarg1	0.000378728	9.93435				Eef1aknmt	1.64633e-21	4.0726	Timp2	1.15234e-34	1.64883	Myd88	9.59634e-10	1.64456
830	Siglech	0.00979643	1.59267	Gbp5	2.08995e-43	4.5322	Tmem87b	6.20008e-19	1.98522	Mxd4	2.09748e-31	1.75629	Apoo	1.25674e-217	2.25387	Cybrd1	2.48828e-146	11.1431	Mal2	0.00037888	2.39742				Marchf7	1.88447e-21	1.65976	Acacb	1.23631e-34	7.73901	Tnfrsf1a	9.61531e-10	1.50631
831	Drc3	0.00986921	2.25541	Rcan1	3.54167e-43	3.36395	Chd7	6.52607e-19	1.83123	Tmem154	2.17298e-31	6.83158	Jagn1	2.18062e-217	2.18784	Trip10	2.78297e-146	3.85418	Bcar1	0.00038838	2.38329				Ppm1g	2.0141e-21	1.90912	Pawr	1.67094e-34	3.67269	AI467606	9.65757e-10	2.51682
832	Lilra5	0.0104836	2.92221	Arhgef3	3.90014e-43	2.13365	Scnm1	7.68366e-19	1.74711	Adss	2.24596e-31	1.86061	Serf1	2.49909e-217	1.94983	Cadm3	5.1105e-146	23.1021	Hspa9	0.000389559	1.64052				Tor1aip2	2.09382e-21	1.61736	Hsf2	1.82862e-34	3.25822	H2-D1	9.98169e-10	1.9445
833	Tmem221	0.0108167	2.47882	Tlr4	6.07507e-43	2.21973	Dlat	7.72061e-19	1.74799	Ifnar1	2.61841e-31	2.00878	Farsb	3.3532e-217	1.89126	Kctd17	6.16849e-146	3.83766	Olfr78	0.000391992	10.4093				Rnf166	2.41681e-21	1.54544	Ankrd9	1.86407e-34	2.91023	Fbrsl1	1.01403e-09	1.60509
834	Lair1	0.0110649	2.51238	Ppp1r10	8.32559e-43	1.86504	Ralgapa1	7.79018e-19	2.01566	Smchd1	2.84455e-31	1.83756	Sord	4.36885e-217	1.91968	Enah	9.88513e-146	3.90059	Nr5a2	0.000392742	3.9087				Hspa4	2.63847e-21	1.67853	Kank1	1.94597e-34	4.04914	Ass1	1.04079e-09	3.27855
835	Gm8113	0.0111203	1.58706	Specc1	1.02127e-42	1.68842	Glb1	8.21447e-19	2.10563	Atp1b3	3.09277e-31	1.84885	Pawr	4.88986e-217	2.46043	Ebf3	1.25232e-145	25.8746	Pdzk1ip1	0.000392885	2.47183				Tap2	2.67967e-21	2.01254	Daam1	2.55228e-34	3.06447	Tatdn2	1.07358e-09	1.69408
836	Hpgds	0.0112019	2.05676	Gsg1	1.08041e-42	2.26854	Fubp3	8.28821e-19	1.69821	Emd	3.33481e-31	1.8659	Pdxdc1	5.54996e-217	2.72183	Cpt1c	1.9532e-145	10.3859	Ltbp4	0.000395402	1.54483				Mdm4	3.33295e-21	1.75968	Cdh3	2.5758e-34	3.54065	Aebp2	1.14432e-09	1.67596
837	B430305J03Rik	0.0112151	2.44673	Nfkb1	1.11129e-42	1.54602	Sacm1l	9.33729e-19	1.79988	Pak1ip1	3.59245e-31	1.82004	Thrb	1.00414e-216	3.80256	B3galt1	3.69922e-145	24.182	Ntn1	0.000397046	2.58859				Nfkbia	3.72147e-21	1.57515	Amer1	2.59432e-34	3.61537	D16Ertd472e	1.16774e-09	2.57792
838	Gal3st4	0.0115165	2.8436	Dip2b	1.12102e-42	1.68325	Erf	9.58643e-19	1.54804	Suz12	5.71347e-31	1.78169	Bco2	1.04349e-216	2.82898	Sh3pxd2a	3.82959e-145	3.38129	Clca1	0.000416702	2.48127				Per1	4.04737e-21	1.68492	Zmat3	2.59967e-34	5.35003	9930111J21Rik2	1.2617e-09	1.81466
839	Gnal	0.0116997	2.65521	Cd209f	1.20863e-42	4.81774	Foxj3	9.80875e-19	1.63555	Iglc3	6.02242e-31	7.70935	Pik3c2b	1.07357e-216	1.67879	Zfp260	7.3754e-145	3.837	Smim24	0.000418296	1.71325				Baz2b	4.59582e-21	1.683	Pacsin3	2.70735e-34	3.76239	Sub1	1.45913e-09	2.75921
840	Tmem202	0.0118776	2.20008	Hsd17b12	1.23445e-42	1.74413	Plagl2	9.84501e-19	1.75775	Ube2j2	6.30843e-31	1.88978	Tomm40	1.97394e-216	2.75392	Anxa6	8.04525e-145	2.33077	F2r	0.000423205	2.57193				Arrb1	4.76503e-21	1.88765	Ndufb6	3.02006e-34	3.15258	Flrt3	1.47392e-09	5.94694
841	Ifit3b	0.0123202	2.28091	Slc14a1	1.4088e-42	2.37982	Mrpl10	1.03587e-18	1.6129	Tbc1d1	6.60702e-31	2.57526	Frk	2.12148e-216	2.0448	Nxn	8.84891e-145	3.35205	Il12a	0.000425856	12.4031				Ubr2	5.54191e-21	2.13816	Apobec2	3.22821e-34	3.84636	Gm49339	1.5094e-09	3.79718
842	Hk3	0.0124355	4.02871	Tmem273	1.58153e-42	1.67881	Tmem65	1.06364e-18	1.80365	Zfp53	8.00656e-31	5.18373	Dlat	2.582e-216	2.23016	Col4a6	1.31866e-144	15.6087	Pgrmc1	0.000426877	1.65395				Slc20a1	6.12977e-21	1.82799	Tspan3	4.26507e-34	1.90411	Plaur	1.55539e-09	1.78887
843	Gm2026	0.0130836	2.00876	Rab11fip5	2.42374e-42	2.44834	Cmpk1	1.083e-18	2.48177	Pgm2l1	8.24733e-31	3.50955	Il17rc	4.74941e-216	2.0792	Kank1	1.75806e-144	7.43253	Zfp366	0.000434692	6.33785				Itga4	6.5904e-21	1.63072	A830018L16Rik	4.38447e-34	29.6347	Slc25a38	1.55876e-09	2.24306
844	1700030J22Rik	0.0131604	1.93086	Ggt5	3.76626e-42	2.37156	Get4	1.0953e-18	2.09739	Foxr1	8.33453e-31	66979.3	Cpped1	6.5583e-216	2.40622	Epb41l2	1.76269e-144	2.56869	Chpt1	0.000446088	1.77234				Lmnb1	6.59141e-21	1.7027	Tenm3	4.51317e-34	3.33841	Sde2	1.55939e-09	1.78587
845	Mok	0.0131748	3.2249	P3h2	4.81676e-42	6.61195	Zfp664	1.21929e-18	2.07687	Kmt2a	8.65194e-31	2.28805	Comtd1	7.09217e-216	2.45602	Plod1	1.8052e-144	3.52485	Pdlim3	0.000447428	1.8864				Stx6	6.71988e-21	2.07926	Wls	4.80359e-34	2.09761	Prkar2a	1.56194e-09	1.88081
846	Fxyd2	0.0132856	3.33299	Rab14	4.901e-42	1.50605	Sfswap	1.24418e-18	2.40688	Ddx21	9.81241e-31	1.94732	Fam234a	8.72277e-216	1.82018	Cdk16	2.24845e-144	3.14954	Fxyd1	0.000460009	1.7118				Bfsp2	7.07649e-21	3.68744	Zfp771	4.92262e-34	2.67308	Phf11c	1.57308e-09	4.54806
847	Usp18	0.0135282	2.4527	Kynu	7.76931e-42	3.9937	Ptk2b	1.27511e-18	1.60583	Peak1	1.04168e-30	3.10211	Rhbdl2	9.93351e-216	2.14803	Cfl2	3.5542e-144	2.1753	Erbb2	0.000464381	1.82688				Ggta1	7.22058e-21	1.86628	Ccdc141	5.24852e-34	5.47643	G430095P16Rik	1.57716e-09	2.69856
848	Lrrc74b	0.0136285	3.37484	Swap70	1.34634e-41	1.63515	Stam2	1.30432e-18	1.57696	Nudt21	1.11426e-30	1.70577	Gstm5	1.28435e-215	2.27448	Ift43	4.20913e-144	3.31194	Ppp1r14c	0.000464803	3.73013				Hmces	7.36104e-21	2.5298	Dock6	5.39598e-34	3.32217	Dusp1	1.59945e-09	1.56769
849	Cdhr4	0.0136804	2.19238	Cep170	1.59823e-41	1.69045	Farsb	1.32586e-18	1.9195	Slbp	1.344e-30	1.99219	Sprr1a	1.30724e-215	15.6627	Pkd1	7.50388e-144	3.75995	Kif26b	0.000468278	4.07066				Isg15	8.56891e-21	1.59814	Reep1	6.48927e-34	7.11965	Uimc1	1.65482e-09	1.54942
850	Siglecf	0.0143375	1.9087	Rreb1	1.70291e-41	2.04363	Gclm	1.32718e-18	1.98289	N4bp2l2	1.47808e-30	1.73324	Galnt5	4.12506e-215	5.90903	Nnat	1.07233e-143	12.085	Fmc1	0.000476587	1.65408				Ddx42	9.13519e-21	1.69138	Slc25a4	6.63557e-34	6.93139	Ece1	1.65775e-09	2.30534
851	Wfdc21	0.0146904	36.1502	Slc38a7	2.02401e-41	3.11478	Dhrs7b	1.33493e-18	1.89776	Tdrp	1.68492e-30	5.70269	Map3k21	4.18792e-215	4.40854	Tmem150a	1.42402e-143	6.27444	C1qtnf9	0.000481275	5.84074				Rnf138	9.45965e-21	1.72468	Akt3	7.27127e-34	3.92598	Rela	1.66115e-09	1.52278
852	Rnf208	0.0147157	2.23015	Sqstm1	2.10727e-41	2.06818	Trio	1.34503e-18	2.14337	Atf7ip	1.81703e-30	2.42797	Ormdl2	5.09908e-215	2.07569	C1d	1.89661e-142	2.96775	Cdc42ep1	0.000485147	2.81435				Fgd3	1.15281e-20	1.90068	Usp13	7.3924e-34	9.96816	Ptpro	1.73388e-09	1.82369
853	Hpgd	0.01476	2.59191	Rabgef1	2.56973e-41	1.78797	Ugp2	1.3529e-18	2.5843	4930453N24Rik	2.14484e-30	2.41751	Tmem8	5.3565e-215	1.68707	Hoxc10	2.24234e-142	27.2837	Pde8a	0.000490695	3.57726				Kras	1.17319e-20	1.6396	Hoxa11	8.13127e-34	3.39674	Samd4b	1.79457e-09	1.80198
854	H2ac4	0.0148861	1.97523	Jund	3.44964e-41	1.60334	Plpp5	1.35406e-18	1.81883	Mef2d	2.3856e-30	1.91719	Tmem82	1.36299e-214	2.90008	Nckap1	2.41182e-142	3.26832	Marveld3	0.000491845	3.36297				Zfp667	1.19137e-20	3.49297	B230219D22Rik	8.19263e-34	3.18948	Slc35c2	1.93566e-09	1.84399
855	Pram1	0.0150798	1.61575	Mapk6	4.41408e-41	2.16525	Gm5617	1.37289e-18	1.74509	Usp25	2.52818e-30	2.05515	Thbs4	2.13888e-214	3.40757	Gaa	2.60399e-142	4.11753	Alcam	0.000497723	2.0207				Mmp27	1.22968e-20	26.7476	Ndp	8.31502e-34	21.9601	Tagap	2.1071e-09	1.70478
856	Plb1	0.0150831	1.99318	Trpm2	4.52306e-41	3.97813	Map2k1	1.37405e-18	3.07213	Tmem131l	3.00144e-30	3.33764	Mpi	2.47174e-214	1.7804	Zfp637	3.59965e-142	3.68789	Pmm2	0.00050624	1.59514				Ddx24	1.251e-20	1.69183	Arhgef12	9.24612e-34	2.60193	Sting1	2.15969e-09	1.75001
857	Slc29a4	0.0151652	1.80515	1700003F12Rik	5.20894e-41	2.20457	Drg2	1.41666e-18	1.52738	Mctp2	3.97791e-30	4.35121	Fmc1	2.83938e-214	2.25717	Gpr180	3.74885e-142	4.05691	Apela	0.000506565	4.31967				Ralgapb	1.30513e-20	2.61222	Kirrel	9.35502e-34	3.42985	Adcy7	2.16166e-09	1.50634
858	Fbxo16	0.0153262	2.0954	Taok3	5.45115e-41	1.57061	Scyl1	1.43324e-18	1.68738	Icam1	4.35084e-30	1.88679	1700019D03Rik	3.09772e-214	3.1678	Zcchc14	4.77115e-142	5.07419	Prkg2	0.000507689	4.38456				Ddx6	1.30613e-20	1.69099	Vezf1	9.67163e-34	2.99648	Irak4	2.16421e-09	1.71143
859	Hcar2	0.015332	2.71556	Sbf2	5.6977e-41	1.86896	Avl9	1.43912e-18	2.07744	Smg6	4.46652e-30	2.21371	Coq5	3.60369e-214	2.24318	Gli1	5.45995e-142	12.366	Nrcam	0.000528492	6.46279				Adgra1	1.36493e-20	132.994	Pdgfc	1.13843e-33	3.76166	Ptpn1	2.20759e-09	2.24061
860	Pvrig	0.0158204	2.54972	Dennd1a	6.44831e-41	2.17372	Rps6ka1	1.46283e-18	2.03322	Tmem156	5.46467e-30	5.0251	Pafah1b3	4.30693e-214	2.76003	Osbpl5	9.39907e-142	5.30349	Saa1	0.000528952	2.07274				Trim12a	1.37439e-20	1.68135	Tspyl4	1.15019e-33	4.40777	Eif3k	2.29168e-09	1.5348
861	Aifm3	0.0158642	3.00568	Ifrd1	7.05006e-41	2.66229	Ccdc9	1.56514e-18	1.9112	Arf6	5.96018e-30	1.59941	Timm9	4.64024e-214	2.02396	Tcea3	1.12841e-141	2.70353	Plekhs1	0.000540216	28.0868				Xpc	1.45099e-20	2.64657	Gabbr1	1.20177e-33	2.35581	Tpm3	2.30778e-09	1.58992
862	Mrgpra2a	0.0162607	28.5195	Kdm6b	7.62137e-41	2.35099	Hes6	1.59608e-18	1.78605	Ptpn2	6.58808e-30	1.83932	Hacd2	4.98433e-214	2.50683	Fgf9	1.57036e-141	10.4462	Qsox1	0.000544672	2.27101				Ccdc82	1.47772e-20	1.70025	Map7d1	1.41422e-33	2.25282	Rubcnl	2.35606e-09	2.87526
863	Rab42	0.017412	2.96994	Gm3448	7.81565e-41	4.24027	Gstt2	1.59991e-18	1.70101	Cdca4	1.02382e-29	3.21214	B3galt2	8.42394e-214	10.7844	Paqr6	1.80757e-141	11.5453	Flrt1	0.000548972	5.61767				Sirt3	1.56653e-20	2.67984	Kcnd3	1.48586e-33	8.0285	Atox1	2.38302e-09	2.28987
864	Aff2	0.0177774	1.89451	Fchsd2	8.1548e-41	1.97396	Fzr1	1.62797e-18	1.54744	Irak2	1.03025e-29	2.12376	Patj	1.20017e-213	1.73314	Arid5b	5.02901e-141	3.15767	Gask1b	0.000553958	2.72208				Tmed9	1.63013e-20	1.53125	Taf9b	1.57021e-33	5.01615	Acsl4	2.47742e-09	1.66124
865	2010106E10Rik	0.0178858	1.64564	Twf2	9.2544e-41	1.50571	H1f0	1.64137e-18	2.20505	Nipbl	1.03917e-29	1.63673	Themis3	1.273e-213	2.16415	Wnt9a	1.45659e-140	18.9994	Wfdc6a	0.000561314	23.1257				Smco4	1.77765e-20	1.67176	Epn2	1.59411e-33	4.96401	Nup153	2.50177e-09	1.71965
866	Cfap74	0.0180567	1.83098	Tlr6	1.07531e-40	3.41754	Sin3a	1.66537e-18	1.89824	Pitpnm2	1.14264e-29	5.83326	Pbld2	1.34845e-213	4.67301	Cul7	1.77218e-140	4.36332	Msrb3	0.000565418	2.3192				Cotl1	1.78893e-20	1.61114	Rhobtb1	1.61432e-33	2.97908	Rps27l	2.55605e-09	1.52479
867	Hist1h2ao	0.018066	1.83858	Ncoa3	1.45691e-40	1.63145	Pno1	1.69141e-18	1.59146	Rab21	1.2253e-29	1.65226	Hmga1	4.5091e-213	2.82436	Apbb2	2.24319e-140	4.8172	Dysf	0.000568724	5.38127				Polr2e	1.79421e-20	1.58195	Tmtc2	1.82954e-33	3.12005	Hnrnpa1	2.80824e-09	1.54134
868	Kcnj16	0.0190993	2.17278	Tor1aip1	2.0396e-40	1.69171	Usp24	1.73091e-18	1.86127	Ccsap	1.42556e-29	4.96619	Mcee	6.10004e-213	2.15476	Mesd	2.54518e-140	3.23274	Phb2	0.000573075	1.56412				Pds5a	1.90245e-20	1.69469	Zmynd11	1.97597e-33	2.27312	Dcaf12	2.962e-09	1.59679
869	Mroh2a	0.0191444	1.87118	Kansl1l	2.10983e-40	2.2325	Cers6	1.76159e-18	2.02699	Mrpl9	1.5846e-29	1.93565	Guk1	7.08846e-213	2.44123	Tmem43	8.31568e-140	5.07939	Scnn1b	0.000589387	2.61077				Slc4a7	1.99208e-20	2.24668	Cldn34c1	2.10287e-33	6.30675	Mbp	2.98965e-09	1.75681
870	Pira2	0.0200084	1.83084	Pik3r6	2.58009e-40	2.9478	Plxnb2	1.78886e-18	2.35587	Qpct	1.66184e-29	1.60923	Ndufs1	8.04185e-213	1.98447	Dlg4	9.33146e-140	5.74244	Pirt	0.000590627	5.89229				Wnk1	2.16917e-20	1.69896	Dcaf8	2.26501e-33	2.18417	Vhl	3.01444e-09	2.30852
871	Asb10	0.0200779	2.51869	Cited2	3.21125e-40	2.33337	Sik3	1.80336e-18	1.78053	Lsm8	1.68046e-29	1.69378	Rnd3	3.40819e-212	2.1602	Ctsf	9.59851e-140	2.59828	Grb7	0.000597002	2.45626				Sf3b1	2.19126e-20	1.57713	Zfp462	2.37574e-33	3.61576	Atxn7l1	3.03497e-09	2.18521
872	Lrp11	0.020153	1.5408	Cd22	3.43636e-40	2.84021	Sec24d	1.8563e-18	1.73174	Csnk1d	1.73608e-29	1.59249	Fam135a	3.64462e-212	1.55256	Ro60	1.07628e-139	3.6901	Nr2f6	0.000603576	1.74439				Ccnt2	2.43724e-20	1.65103	Itgb3	2.56444e-33	4.86529	Dusp2	3.16501e-09	1.5714
873	Slc13a3	0.0203146	3.52913	Atp6v1d	1.11794e-39	1.59654	Saa1	1.85715e-18	13.3778	Serpina3g	1.85276e-29	3.04904	Slc22a23	3.81564e-212	1.56046	B9d1	1.56151e-139	6.56968	Ift43	0.000606636	2.18904				Pigl	3.26383e-20	3.80551	Dctn6	3.12415e-33	2.90525	Lrwd1	3.23775e-09	2.16904
874	Gdf9	0.0203814	1.53339	Adam9	1.27709e-39	1.92147	Ift43	1.88899e-18	1.88013	Oga	1.98093e-29	1.72291	Dnmbp	3.8965e-212	1.61168	Lzts2	1.64229e-139	3.60921	Zfp462	0.000613478	2.97648				Pglyrp2	3.26585e-20	2.93175	Tshz1	3.62208e-33	2.49015	Gpx1	3.36587e-09	2.18803
875	Mgl2	0.0205507	2.16995	Tob2	2.50659e-39	2.09412	Creld2	1.89159e-18	1.66729	Esyt2	2.08576e-29	1.84398	Lrrc19	3.94379e-212	5.81362	Sec22b	2.58018e-139	3.04605	Rere	0.000614988	1.71401				Tshz3	3.2991e-20	2.88632	Lurap1	3.81599e-33	17.0519	Spp1	3.54622e-09	2.90011
876	Cxcr2	0.0209397	53.4074	Abcd2	3.40441e-39	4.14169	Eef2k	1.89673e-18	2.0333	Chst11	2.11391e-29	5.68891	Glrx	6.63473e-212	1.56685	Dennd2a	3.51492e-139	7.26506	Thop1	0.000633192	2.70394				Usp11	3.95446e-20	3.02668	Tnn	3.95823e-33	21.0064	Slc25a19	4.02164e-09	2.0478
877	Hdc	0.0214435	1.81645	Gnaq	4.00435e-39	1.93377	Slf2	1.92922e-18	1.5193	Cd82	2.16417e-29	2.15691	Rab17	8.06754e-212	3.63794	Cilp	6.60531e-139	80.1479	Ccnb1ip1	0.000635084	2.34075				Ythdc1	4.21015e-20	1.51653	Dusp26	4.19832e-33	20.7475	Hsdl2	4.0693e-09	1.77466
878	Prss34	0.021582	5.54257	Mcub	4.22489e-39	2.19355	Smad2	2.10999e-18	2.12174	Elmo1	2.76209e-29	1.54032	Gcat	8.13157e-212	2.5172	Sptan1	9.18394e-139	2.67688	Gdf10	0.000644781	6.03658				Smarca5	4.88881e-20	1.63856	Msrb1	4.72135e-33	3.08409	Dennd4b	4.22533e-09	1.61904
879	Pilrb1	0.0216341	2.91196	Tnip2	4.84126e-39	2.26149	Ctbp2	2.25144e-18	1.90423	Zfp644	2.92565e-29	1.90665	Tmem181a	9.26604e-212	1.96633	Gask1a	1.7039e-138	24.7264	Lor	0.000648067	16.6329				Pik3r6	4.98117e-20	2.67891	Acaa2	4.969e-33	2.094	Fam110a	4.47778e-09	1.83856
880	Gm45844	0.0222913	2.55394	1700017B05Rik	5.01663e-39	2.1132	Rere	2.2899e-18	2.43153	Otulin	3.32663e-29	1.92162	Tmem183a	9.72266e-212	1.92289	Tet1	4.63522e-138	7.14078	Hoxa7	0.000657432	3.4658				Mif4gd	5.05243e-20	1.7592	Angptl7	7.25852e-33	4.82457	Zbp1	4.59995e-09	1.74558
881	Pthlh	0.0231275	3.83941	Arap1	5.24801e-39	1.5375	Plekhf2	2.29331e-18	1.74467	Dbnl	3.35953e-29	1.64975	Lgr5	1.00686e-211	16.4087	Atraid	4.83345e-138	2.94618	Bcl6b	0.000671264	3.59631				Lnpep	5.14692e-20	1.64859	Ahnak2	8.06549e-33	3.57692	Tnfaip8l1	4.85432e-09	3.67756
882	Cd209f	0.0232281	2.59438	Atf6	5.2702e-39	2.13036	Actr1a	2.37037e-18	2.05747	Ccr5	3.6127e-29	2.36886	Raet1e	1.961e-211	10.9656	Gli2	4.94541e-138	8.29449	Fnbp1l	0.00068452	2.02885				Evi2	5.4487e-20	1.7407	Adgra2	8.20626e-33	3.05654	Cyld	4.90917e-09	1.59663
883	Slitrk1	0.0238693	1.68288	Gm49339	5.88456e-39	5.8963	Frrs1	2.40863e-18	1.59578	Dgkd	3.94107e-29	2.03989	Ascl2	2.10677e-211	4.51915	Sema3a	5.15532e-138	9.60024	Spdef	0.000687216	1.63774				Tfip11	5.9252e-20	1.82302	Got2	1.3158e-32	2.28834	Crtc2	5.11212e-09	1.71376
884	Gm5431	0.0241728	1.75273	Tent2	6.59154e-39	1.63525	Aimp2	2.4196e-18	1.53785	Arhgap25	4.59708e-29	2.31062	Slc35a2	4.36668e-211	2.37321	Tbrg1	5.83426e-138	2.64022	Fgfr2	0.000688206	1.89235				Gabpb1	6.13973e-20	2.02758	Rnf34	1.3169e-32	2.71904	Kctd14	6.22603e-09	2.8263
885	Fut1	0.0243364	1.67394	Plekhm3	7.46096e-39	2.45278	1110059E24Rik	2.65494e-18	2.27451	Unc119b	5.14687e-29	3.04887	Adgra3	5.66686e-211	2.52613	Prrc1	6.798e-138	3.34635	Lrrn3	0.000688412	6.55737				Vrk1	7.07926e-20	1.59683	Nenf	1.36787e-32	2.08672	Ext1	6.2373e-09	1.86395
886	Trem3	0.0245457	10.4088	Alox5ap	8.01859e-39	1.80378	Ap1m1	2.68122e-18	1.81726	Pfn1	5.59165e-29	1.64953	Sac3d1	6.53141e-211	2.15404	Pttg1ip	9.31484e-138	2.51854	Btbd3	0.000688606	2.28289				Rptor	7.18684e-20	1.71147	Ift27	1.37734e-32	2.28268	Nsmaf	6.32121e-09	1.74776
887	Txlnb	0.0245872	6.00233	Plxnc1	8.0796e-39	3.22729	Ptgfrn	2.74988e-18	1.57582	Mri1	5.92809e-29	2.69416	Hmgn5	1.86993e-210	2.23287	Mcrip1	1.45288e-137	2.52396	Celf6	0.000725159	3.88474				Aftph	7.2283e-20	1.66194	Coq7	1.41854e-32	2.47713	Pacs2	6.35059e-09	1.57491
888	Dynlt1b	0.0250092	2.64158	Card19	8.23265e-39	1.56903	Phf12	2.84617e-18	2.03779	Cep192	6.49934e-29	2.83991	Cfb	2.48264e-210	1.67788	Armcx4	1.5576e-137	6.71143	Pcdhb20	0.000739226	5.79531				Carmil1	7.56517e-20	2.37922	9530077C05Rik	1.48154e-32	10.3	Lipe	6.82583e-09	1.90366
889	Rapsn	0.0251485	3.60414	Pcyt1a	9.38524e-39	2.02938	Ring1	2.85164e-18	2.04848	Sirt7	6.69632e-29	2.01853	1810065E05Rik	2.96653e-210	2.84918	Ssr2	1.70391e-137	3.27308	Plec	0.000742408	1.58636				B9d2	7.9926e-20	1.62097	Zfp385b	1.55028e-32	4.62312	Gnai2	7.41228e-09	1.80585
890	Kcnn2	0.0255147	1.81956	Nuak2	9.42223e-39	1.83469	Hs6st1	2.89435e-18	2.01414	Dennd1b	7.08215e-29	2.04657	Hyal2	3.12894e-210	2.12923	Axl	2.15084e-137	2.61135	Myo7b	0.000747871	1.91114				Ccng1	8.7378e-20	1.79025	Mpdz	1.58796e-32	3.40481	Gdi2	8.0108e-09	1.86836
891	Plek	0.0260415	1.90898	Atp6ap1	1.10299e-38	1.65193	Baz2a	2.98305e-18	2.73073	H4c4	7.19993e-29	1.56809	Homer2	3.17594e-210	2.83848	Ube2e2	2.19407e-137	3.74346	Zcchc12	0.000754523	9.45615				Adgrg6	1.00272e-19	4.41511	Zyx	1.5925e-32	2.29214	Cdc14a	8.26539e-09	1.52272
892	Ccl24	0.0262705	1.76352	Ppp1r12c	1.24436e-38	1.57542	Opa1	3.0466e-18	1.88256	Elk3	8.43933e-29	2.07964	Abcd3	3.18166e-210	2.20251	Rasl11a	7.99143e-137	4.37854	Prnp	0.000757049	2.05933				2900026A02Rik	1.0144e-19	2.17317	Mamstr	1.72805e-32	7.17943	Capn2	8.72521e-09	1.8402
893	Rab39	0.0267732	2.21434	Gal3st4	1.71508e-38	2.91349	Sart1	3.047e-18	2.01834	Birc6	9.80773e-29	1.64667	Wnk4	4.20172e-210	3.46653	Dock7	1.15574e-136	3.29172	Thoc7	0.000766585	1.65738				Phf6	1.03531e-19	2.35101	Aip	1.79426e-32	1.67991	Mbtd1	8.7863e-09	2.02832
894	Klf15	0.0272461	1.72353	Adgre5	2.13383e-38	1.91784	Rpe	3.23117e-18	1.84532	Ppp2r5a	9.8573e-29	1.87096	Pon3	1.42239e-209	2.43021	Clstn1	1.27758e-136	3.0797	Ano3	0.000769754	8.18411				Raver1	1.04327e-19	2.41003	Ccdc102a	1.84727e-32	2.98789	Hps3	9.27145e-09	1.70041
895	Cd33	0.0272994	2.20899	Vrk2	2.15322e-38	1.89821	Ireb2	3.24526e-18	2.26577	H2-T22	1.2629e-28	2.04994	Lrig1	1.5356e-209	3.15482	Ormdl3	1.41526e-136	3.54671	Naip6	0.000774998	1.65517				Fbrs	1.12506e-19	1.66362	Itgb1bp2	1.99393e-32	181.673	Map3k8	9.81686e-09	1.63671
896	Tlr8	0.0298961	3.7572	Sting1	2.24648e-38	1.74065	Rnf34	3.41002e-18	1.63832	Ppp6r1	1.39802e-28	1.64901	Smagp	1.75962e-209	1.734	Zcchc3	5.05875e-136	6.40644	Mab21l2	0.000775955	2.8982				Nudcd2	1.18345e-19	1.69139	Sema5a	2.10518e-32	1.91147	Utp14a	1.05505e-08	1.59786
897	Gapt	0.0299331	3.7724	Casp8	2.27852e-38	1.56533	Trappc10	3.42295e-18	2.01413	Wdr43	1.52817e-28	1.96961	Mst1r	2.17299e-209	1.75385	Atxn7l3b	5.65106e-136	2.9716	Cox8b	0.000778729	4.92604				Rnf157	1.2064e-19	3.23348	Hikeshi	2.20759e-32	2.2142	Chuk	1.05749e-08	1.92471
898	Ankrd33b	0.0303055	2.07995	Osbpl11	2.98157e-38	2.08337	Cd2bp2	3.44296e-18	1.82187	Baz2a	1.9322e-28	1.66127	Fads2	2.95611e-209	2.89164	H1f0	6.42461e-136	2.41032	Fbxl7	0.000778744	2.67413				Cbfa2t3	1.31642e-19	2.1703	Celf1	2.97747e-32	2.57734	Mdh2	1.12862e-08	1.61732
899	Gm10053	0.0323586	1.58823	Map7d1	3.42555e-38	1.6174	Carhsp1	3.89098e-18	2.34978	Cast	1.98798e-28	1.6653	Phlda1	3.12591e-209	4.21264	Pgrmc1	6.74549e-136	2.65818	Papss1	0.000796043	1.76876				Ttyh3	1.45852e-19	1.66886	Desi2	3.36448e-32	2.63123	Clec4e	1.14226e-08	3.9523
900	Clec12b	0.0324581	7.65001	Blnk	3.94181e-38	1.54807	Ifi35	4.30145e-18	1.95019	Socs1	2.06666e-28	3.08349	Capn5	4.4116e-209	1.9327	Yap1	7.27301e-136	3.67358	Serf1	0.000799969	1.84358				Camkk2	1.63777e-19	3.01502	Adam19	3.46321e-32	1.86714	Gadd45b	1.147e-08	2.85198
901	Samd15	0.0332679	1.74889	Ppm1h	5.37104e-38	1.69451	Nsf	4.73638e-18	2.05943	Sbno1	2.20392e-28	1.81293	Tlnrd1	4.53614e-209	1.85719	Tm7sf3	1.86343e-135	3.32364	Zfp608	0.000822193	2.9292				Sub1	1.75372e-19	2.63746	Pura	3.51589e-32	2.25363	Tmsb10	1.20268e-08	2.75039
902	Dll3	0.0333819	2.34161	Gab3	5.58098e-38	3.42335	Mprip	4.79505e-18	2.64303	Gzma	2.38953e-28	25.4471	Bex1	7.37721e-209	4.99583	Gfpt2	1.86989e-135	18.7124	Hhatl	0.00082589	2.97282				Fdx1	2.01779e-19	1.96548	Chodl	3.9197e-32	2.67821	Il12b	1.26581e-08	6.50843
903	Iqck	0.0344081	3.1352	Atp1b3	5.75728e-38	1.59861	Raph1	5.18694e-18	1.66175	Ptp4a3	2.76412e-28	1.72858	Hddc2	1.30001e-208	1.76305	Morf4l2	2.27989e-135	2.93585	Stmn2	0.000838728	3.91483				Herc1	2.15044e-19	2.05881	Vamp2	4.13796e-32	2.41693	Tbc1d5	1.3026e-08	1.59389
904	Gmfg	0.0346518	2.97252	Nlrc4	6.86869e-38	1.59749	Pmpca	5.20969e-18	1.87716	Il2ra	2.89302e-28	24.8828	Sh3rf1	1.34199e-208	2.45662	Chst14	5.29814e-135	8.65018	Tanc1	0.000839779	3.00661				Lats2	2.25711e-19	2.17294	Fam8a1	4.40484e-32	3.19284	Ptpn2	1.3324e-08	1.59527
905	Kcnd2	0.0358858	5.11132	Fem1c	7.22077e-38	2.14651	Ngly1	5.37503e-18	1.87062	Ppm1h	3.31865e-28	2.36012	Slc44a1	1.60442e-208	1.81419	Pde1a	1.05446e-134	6.5256	Ccdc68	0.0008477	1.82348				Zfp831	2.36562e-19	4.49935	Prdx4	4.92895e-32	2.01418	Hlcs	1.36722e-08	2.84757
906	Klri1	0.0367569	1.86025	Wasf2	8.38391e-38	1.56092	Mmgt2	5.47846e-18	1.52258	Abcb1b	4.09414e-28	2.9177	Hepacam2	2.52021e-208	4.9177	Rspo3	1.18129e-134	10.8034	Fam135a	0.000851926	2.09628				Gpank1	2.39638e-19	2.0516	Rwdd1	7.17185e-32	2.19568	Fut7	1.37041e-08	21.5888
907	Meig1	0.0371311	1.66009	Commd8	9.8184e-38	1.53397	Med6	5.69626e-18	2.0522	Cipc	4.27056e-28	3.69119	Clps	5.87743e-208	4.82303	Sar1a	1.27429e-134	2.86751	Klhl30	0.000853372	12.4851				Stt3b	3.10811e-19	1.90701	Fnta	8.01883e-32	1.92354	Lztfl1	1.37463e-08	2.01371
908	Fabp1	0.037991	229.931	Mapk14	1.14572e-37	1.63378	Msmo1	5.75653e-18	1.99133	Nmi	4.56098e-28	1.86981	Pon2	6.8248e-208	2.37598	Sh3pxd2b	2.30125e-134	3.63504	Chn1	0.000860939	3.29941				Wac	3.41336e-19	1.68076	Rab3ip	8.30767e-32	4.25355	Nab1	1.42588e-08	1.7673
909	Kif9	0.0380833	2.12945	Wsb1	1.75777e-37	1.66458	Heca	5.89656e-18	2.10832	Mob3a	6.22805e-28	2.67565	Cda	7.5898e-208	3.61926	Pard3	3.15326e-134	4.14365	Dnaaf1	0.000864587	28.1122				Fam151a	3.96197e-19	14.8514	Prkab2	8.97502e-32	4.21133	Itprip	1.47638e-08	1.88908
910	Nlrp12	0.0381998	206.866	Cln3	2.70707e-37	1.55455	Uhmk1	5.94648e-18	1.65175	Psph	6.36966e-28	2.59327	Kctd5	8.69717e-208	1.74134	Agtr1a	3.25483e-134	12.7681	She	0.000870958	2.89215				BC048403	4.78239e-19	4.46656	Lrrc10b	9.27444e-32	15.2299	Arl5b	1.56202e-08	1.58604
911	AY074887	0.0384197	14.1773	Siglec1	2.90739e-37	6.51095	Nr2f6	6.06288e-18	2.90121	Nck1	6.99658e-28	2.23635	Cops7a	8.87808e-208	2.00493	Zfp575	4.67723e-134	8.39248	Atrnl1	0.000883934	2.31435				Pank1	5.54662e-19	2.64489	Pxmp4	9.94631e-32	2.37012	Nostrin	1.58494e-08	1.58161
912	Casc1	0.0401446	3.01217	Slc7a7	3.00724e-37	2.03824	Araf	6.08553e-18	2.55157	Ciapin1	7.1181e-28	2.45387	Aven	1.05153e-207	2.15274	Oat	6.68081e-134	2.19566	Kank3	0.000885566	3.7928				Ranbp2	5.73472e-19	1.80346	Fam171a2	1.02441e-31	3.32653	E2f2	1.71282e-08	3.26298
913	Fcgr3	0.0431539	2.53231	Fam234b	3.18869e-37	2.22256	Polr3d	6.39999e-18	2.24349	Gpbp1l1	7.18153e-28	1.65243	Rab3ip	1.34856e-207	2.06643	Bmpr2	9.80135e-134	3.17819	Cd79b	0.000887825	2.21166				Srpr	5.81234e-19	1.98365	Unc45a	1.0431e-31	2.22814	Edem1	1.72152e-08	1.71948
914	Lbx2	0.0432743	3.43186	Rtp4	5.50256e-37	2.20475	Snhg4	6.60091e-18	1.86883	Cep97	7.33169e-28	6.00055	Ptprd	1.59288e-207	1.80777	Cxcl13	1.70966e-133	40.2868	Slc5a1	0.000888161	3.11709				Eif3a	6.13089e-19	1.51257	Tmem223	1.05516e-31	2.13011	Capg	1.80147e-08	4.0751
915	Gpr162	0.0434	2.66014	Tmed5	5.60375e-37	1.57383	Atxn7l3	6.65677e-18	2.33547	Atxn2l	8.22936e-28	1.73631	Dab2ip	1.59764e-207	1.8916	Tlcd2	3.43474e-133	6.47725	Efcab5	0.000891223	14.4942				Il12rb2	6.208e-19	2.44923	Itgb1	1.19703e-31	5.66653	Txnrd1	1.81983e-08	1.60686
916	Il1rapl1	0.0434886	1.70651	Slc31a2	6.90046e-37	2.03262	Senp7	6.84869e-18	1.6872	Lfng	8.47887e-28	2.52656	Mtx2	2.43199e-207	1.86479	Lmntd1	5.8086e-133	11.9066	Fam160a2	0.000896081	2.15607				Trmt1l	6.31922e-19	2.35187	Fnbp1	1.315e-31	2.35653	Ccr1	2.35055e-08	1.62207
917	Mag	0.044179	2.98129	Phf11b	1.20938e-36	2.15221	2610002M06Rik	7.2092e-18	2.25524	Cisd2	1.00421e-27	1.65396	Pir	4.15669e-207	3.49528	Ift20	5.88331e-133	2.59947	Tes	0.000896661	2.07179				Chd6	7.03586e-19	1.58384	Klf7	1.34521e-31	2.00028	Tnfaip3	2.35978e-08	1.55576
918	Ccdc63	0.0444578	1.87534	Dennd1c	1.2643e-36	1.67951	Cisd1	7.28644e-18	2.48076	Upf2	1.1814e-27	1.82817	Aamdc	5.16477e-207	1.97801	Crb2	8.35549e-133	19.3418	Pxdn	0.000906201	2.19297				Hectd2	7.30573e-19	4.46949	Apol10b	1.36052e-31	4.50496	Arpc2	2.38067e-08	2.35466
919	Oas3	0.0450998	1.60817	H2-M2	1.76538e-36	6.55767	Pck2	7.33893e-18	1.52113	Zfpm1	1.28317e-27	4.40071	Mrpl46	7.31088e-207	2.09425	Cyp20a1	9.13591e-133	4.19573	Sox4	0.000912225	1.73425				Bclaf1	7.32034e-19	1.51139	Hcfc1r1	1.37003e-31	2.68835	Ctnnbl1	2.51255e-08	1.56301
920	Alox15	0.0454401	2.70991	Gdpd3	1.89647e-36	2.76889	Sec31a	7.36205e-18	3.08128	Rab4b	1.43798e-27	1.5344	Fasn	8.84212e-207	2.2612	Ehbp1	1.04748e-132	8.98114	Cfap157	0.00091341	3.56662				Ttc7b	7.5644e-19	2.53622	Cuedc2	1.46506e-31	2.0308	Tstd3	2.56012e-08	2.41241
921	Syt3	0.0455575	1.972	Gpr157	2.33014e-36	4.31537	Kat6b	7.379e-18	1.77516	Elavl1	1.4524e-27	1.6112	Gtf2h3	1.93487e-206	2.33309	Fam180a	1.07202e-132	21.8578	Rcan2	0.000920481	6.85333				Haao	8.21058e-19	4.10265	Josd2	1.59305e-31	2.39397	Sh3bgrl3	2.57977e-08	2.16367
922	Eme1	0.0457999	3.61029	Tslp	2.58998e-36	3.86452	Ak3	7.93434e-18	2.40192	Tmem243	1.48133e-27	1.59312	Ssx2ip	2.01844e-206	2.06145	Slc25a4	1.68739e-132	2.91848	Cpb2	0.000921175	14595				Eif4g3	8.84516e-19	1.59274	Sacs	1.62876e-31	5.54103	Borcs8	2.63602e-08	1.557
923	Clec4a1	0.0458585	2.67853	Ifih1	3.03237e-36	2.16715	Kdm3a	8.17489e-18	1.57616	Ccr7	1.49074e-27	5.71126	Rfk	3.50609e-206	1.65857	Rtl8b	2.12589e-132	3.31394	Spp2	0.000921175	12139.5				Cpsf6	9.96328e-19	1.72582	Kazald1	1.88971e-31	2.88197	Cers5	2.6835e-08	1.85916
924	Ttc41	0.0464322	2.698	St6galnac4	3.82809e-36	1.80204	Htt	8.80704e-18	1.51658	Hdac7	1.78375e-27	2.56472	Surf1	5.64005e-206	2.02804	Armcx6	3.05277e-132	5.88357	Adgrg4	0.000921175	5473.75				Lamtor3	1.06175e-18	1.51981	Nsmce1	2.14174e-31	1.96834	Hpcal1	2.68903e-08	1.54477
925	Olfm4	0.0465241	74.8436	Camk2d	4.26816e-36	1.53094	Dmbt1	9.00039e-18	6.09929	Heca	1.91392e-27	2.32602	Amot	6.51693e-206	2.87664	Creb5	4.30815e-132	3.69994	Cbln1	0.000921175	5473.75				Usp25	1.09471e-18	1.52169	Ncam1	2.42105e-31	2.31928	Dcstamp	2.72418e-08	14.8105
926	Vnn3	0.0468598	4.14544	Mob1a	4.83644e-36	1.53126	Anxa1	9.0181e-18	1.84566	Twistnb	2.06642e-27	1.89765	Cbr4	8.51383e-206	2.07461	Scd2	4.69487e-132	1.88692	Akain1	0.000921175	3649.5				Tyk2	1.23059e-18	2.27104	Psmd7	2.46025e-31	2.08585	Kcnab2	2.8614e-08	1.76431
927	Gata1	0.0476023	2.0761	Il1rn	5.07492e-36	2.12372	Mfsd4a	9.56166e-18	1.65411	Cbarp	2.51791e-27	4.7002	Pck2	1.03711e-205	2.15576	Arl1	5.29895e-132	2.66813	Ugt1a2	0.000921175	1287.34				Khnyn	1.3076e-18	1.57246	Hip1	2.48996e-31	2.58942	Sec61b	2.91111e-08	1.64963
928	Stk32b	0.047792	41.8502	Il13ra1	7.92845e-36	1.56956	Fam114a1	9.65206e-18	1.68971	Ddx58	2.56417e-27	2.76003	Tox3	1.06244e-205	5.25072	Siva1	7.96026e-132	2.44934	Sfrp1	0.00092141	2.5495				Cbfb	1.40305e-18	1.68107	Sucla2	2.59716e-31	2.52241	C9orf72	3.08896e-08	1.9327
929	Bcl2a1d	0.0482039	1.87495	Fosb	8.91988e-36	1.51983	Pcnx3	9.68801e-18	1.7332	4930503L19Rik	2.85889e-27	3.97141	B3gnt7	1.23103e-205	6.91365	Ndrg4	8.11194e-132	9.38816	Hspa12b	0.000934894	4.29519				Synj1	1.41793e-18	1.58603	Dnajb4	2.82129e-31	2.52288	Gsap	3.20792e-08	1.79016
930	Nlrp10	0.0484412	4.44053	Pstpip1	9.4838e-36	1.67793	Zcchc8	9.76228e-18	2.17602	Jarid2	3.67999e-27	2.12154	Tmem41a	1.34479e-205	3.43644	Mtch1	8.41156e-132	2.89102	Abcg2	0.000943939	2.12299				Pan3	1.51268e-18	1.56872	Ntn1	2.84567e-31	3.53955	Dok1	3.43651e-08	1.53038
931	Kcnab3	0.0489471	3.86574	Nampt	1.08435e-35	1.8534	Nomo1	9.80481e-18	1.56586	Chfr	3.71148e-27	2.30596	Lamc2	2.9854e-205	1.52756	Kazald1	8.43527e-132	10.0954	Gpihbp1	0.000947262	3.02835				Hccs	1.52041e-18	2.33396	Samm50	2.91575e-31	2.05459	Slco3a1	3.73799e-08	2.08683
932	Gpr34	0.0498915	2.73262	Etv6	1.33014e-35	2.32987	Pdlim5	9.83554e-18	2.11216	Gna15	3.96114e-27	2.30553	Arhgap32	3.43399e-205	2.21629	Tmem237	1.3024e-131	3.97634	Ccser1	0.00094735	3.20623				Maml3	1.61721e-18	2.00167	Mbnl2	2.97891e-31	2.64036	Isyna1	3.74608e-08	1.52467
933	Fam167b	0.0512367	2.11701	Peli1	1.40941e-35	2.10318	Mecr	1.02609e-17	1.55353	Zyg11b	4.29753e-27	2.75853	9130008F23Rik	3.65385e-205	2.72599	Ghr	2.24795e-131	3.10581	Tspan7	0.000950064	2.76656				Ash2l	1.66879e-18	1.81954	Mrpl17	3.16967e-31	1.95648	Il18rap	3.76791e-08	2.89476
934	Nphp4	0.0513606	5.27397	Oasl1	1.42153e-35	2.77178	Hexim1	1.10462e-17	2.74641	Mrpl32	4.45342e-27	1.52637	Mall	4.05976e-205	2.6321	Cntln	2.40181e-131	4.48691	Bcl2l14	0.000959958	3.15972				Spns3	1.69007e-18	5.843	Tmem242	3.3447e-31	1.98971	Itpripl1	3.85074e-08	2.90952
935	Prss53	0.052101	1.93287	Etf1	1.5115e-35	1.56327	Slc31a1	1.10559e-17	2.22808	Dmtf1	4.62462e-27	2.57625	Ffar2	4.94899e-205	6.72697	Ntf5	5.75667e-131	77.4866	Hspa12a	0.000960137	3.66011				Nipbl	1.75598e-18	1.71802	Gpx7	3.47994e-31	2.16182	Lta4h	4.09782e-08	1.98986
936	Acod1	0.0534047	15.1794	Gpr132	1.73301e-35	1.72676	Tshz1	1.1147e-17	2.06757	Aak1	4.9797e-27	2.68384	Prr15	9.05767e-205	2.88744	Plscr3	6.64764e-131	2.41674	Slc10a5	0.000971789	7.30038				Diaph3	1.90397e-18	2.59352	Arid5b	3.62293e-31	2.82673	Slc39a10	4.48941e-08	1.61732
937	Ctsb	0.0537603	1.53483	Rgl2	1.88562e-35	1.601	Wipi2	1.29006e-17	2.22588	N4bp2l1	5.33462e-27	1.97285	Creb3l1	1.30601e-204	3.19669	Flrt1	9.47658e-131	8.3382	Hexim1	0.00098323	1.81334				Tmem71	1.94966e-18	1.67621	Eci2	3.73363e-31	2.01465	Arhgap6	4.62225e-08	2.12292
938	Shh	0.0542671	2.83346	Mast3	2.05902e-35	1.99895	Golga2	1.32521e-17	1.74383	Pnisr	5.48742e-27	1.66299	Mical2	1.31808e-204	1.70742	Tshz3	3.01474e-130	7.87904	Tsen34	0.000984628	1.70554				Trip12	2.07059e-18	1.5501	Il11ra1	3.89623e-31	1.99055	Ahnak	4.69299e-08	1.59835
939	Cdnf	0.0545564	3.19435	Irf2bp2	2.30302e-35	1.7291	Cenpv	1.34785e-17	1.65241	Mosmo	5.58395e-27	2.81442	Ndrg1	1.72543e-204	2.62389	Bet1l	5.23639e-130	3.04065	Tmem63b	0.000992501	1.89439				Sc5d	2.18254e-18	2.21172	Lims1	4.07516e-31	2.17699	Gda	4.69684e-08	6.32477
940	Cxcl16	0.0599995	2.20129	Ralgps2	2.41398e-35	1.69246	Gon4l	1.35822e-17	1.85095	Casp8ap2	6.79913e-27	2.40907	Ngrn	2.27289e-204	1.66048	Antxr2	5.46269e-130	3.62682	Palld	0.00099305	1.72392				Os9	2.4387e-18	1.82485	Dvl3	4.49667e-31	2.98849	Palb2	4.8057e-08	3.20267
941	1700064H15Rik	0.0606252	1.73296	Rhob	3.80308e-35	1.63587	Rnf213	1.39318e-17	1.82381	Ccnd3	8.52366e-27	1.59765	Abo	2.78521e-204	23.3631	Krt10	5.6202e-130	4.03723	Msi2	0.000993061	2.03959				Nfe2	2.68136e-18	5.07992	Adgrl2	4.76229e-31	2.29255	P3h2	4.84312e-08	3.04681
942	Bmp8a	0.0608708	2.66881	Nr4a1	4.8103e-35	1.58342	Tpd52	1.40099e-17	1.92679	Ccdc82	8.56887e-27	2.4707	Lrrc42	4.29563e-204	1.90708	G0s2	9.73015e-130	1.8774	Clmn	0.000997566	1.69419				Suz12	2.78947e-18	1.81112	Rtl8b	5.81253e-31	2.42145	Zeb1	4.90759e-08	1.72981
943	Fsbp	0.0627181	2.77024	Zfp658	4.92986e-35	3.27477	Sptlc1	1.49019e-17	1.7302	Gpn3	1.07178e-26	2.72273	2810459M11Rik	5.07152e-204	4.39154	Zbtb8a	1.80919e-129	6.65301	Cfap47	0.00100128	19.6838				Ddx27	2.83526e-18	1.91679	Plec	8.10102e-31	1.52502	P2ry14	4.92193e-08	4.16906
944	Chrnb2	0.0636405	2.63343	St6gal1	5.06947e-35	1.89357	4931406C07Rik	1.49128e-17	1.97055	Vps13a	1.15155e-26	2.34945	Hibch	7.74672e-204	1.89889	Tnfrsf19	1.88e-129	17.6381	Nkain2	0.00100402	2.78249				Radx	3.14717e-18	2.95517	Lgals1	8.14314e-31	4.0495	Gm3839	5.03834e-08	1.52396
945	Clec5a	0.063974	3.78082	Adap1	5.80868e-35	2.00768	Dock7	1.56015e-17	2.10728	Aebp2	1.31702e-26	2.52825	Yes1	1.11829e-203	2.39386	Sec31a	1.89017e-129	2.45133	Malrd1	0.00100726	3.75241				Stag2	3.21298e-18	1.74876	Fmod	9.62258e-31	2.85002	Thoc6	5.04661e-08	1.71772
946	Fam221b	0.0657669	2.44195	Zfyve26	6.30486e-35	2.2574	Zdhhc5	1.64413e-17	2.37031	Idnk	1.3592e-26	1.83163	Nomo1	1.19178e-203	2.14946	Tceal1	2.13488e-129	4.76656	Ndufs8	0.00100776	1.52793				Ccdc171	3.27313e-18	2.90963	Hsph1	1.0003e-30	2.61004	Parvb	5.63875e-08	2.2661
947	Nfe2	0.066473	2.12826	Wdr26	6.53786e-35	1.70687	Rpp30	1.67563e-17	1.6292	Ppdpf	1.51779e-26	1.50898	Fdps	1.1961e-203	2.42505	Ptgds	7.68187e-129	30.867	Erbb3	0.00102953	1.72633				Gpsm1	3.44888e-18	4.30614	Myo1c	1.017e-30	2.23044	Trit1	6.27844e-08	1.85424
948	Nlrp1a	0.0671652	2.23137	Top1	8.13735e-35	1.6086	Plekha5	1.7394e-17	1.97512	Klri1	1.65467e-26	11.4542	2310039H08Rik	1.19821e-203	2.06983	Plxdc2	9.87626e-129	4.02881	Dgat2	0.0010398	2.02054				Ubn1	4.09521e-18	1.5697	Syde1	1.03128e-30	3.66909	Tbcd	6.47019e-08	1.93679
949	Lcn2	0.067583	2.54995	Tspan14	8.21548e-35	1.74032	Atp6v0a1	1.78913e-17	1.5786	4833420G17Rik	1.83652e-26	1.78002	Mrps10	1.21065e-203	1.84379	Igfbp2	1.12254e-128	9.23464	Idh3a	0.00104564	1.71347				Cd200r4	4.22677e-18	3.57991	Msantd3	1.0327e-30	4.60077	Plekhf2	6.64941e-08	1.59965
950	Arl11	0.0680247	3.93304	Pde3b	1.19008e-34	1.53692	Zfp592	1.79603e-17	1.76121	Wapl	1.85011e-26	1.51715	Mindy1	2.24072e-203	1.65729	Adamts4	1.22751e-128	21.9825	Kctd1	0.00105599	3.14497				Zfp638	4.23767e-18	1.59505	Hsd17b10	1.05291e-30	1.97534	Ccr5	6.85533e-08	1.55549
951	Msc	0.0691788	1.56848	Pstpip2	1.44178e-34	3.35334	Ublcp1	1.79863e-17	1.89212	Exoc2	1.97838e-26	2.20654	Bcar1	3.22347e-203	2.2451	Stxbp6	1.27341e-128	4.86364	Luzp1	0.00106661	2.0229				Nrd1	4.45668e-18	1.51419	Bod1	1.08471e-30	2.38097	P2ry10b	6.95037e-08	2.4892
952	Fam167a	0.070265	1.61698	Egr1	3.26921e-34	1.84235	Erlin2	1.81117e-17	2.27734	Haao	2.15713e-26	8.32556	Scd2	4.43836e-203	3.15306	Laptm4a	1.41545e-128	5.145	Golga4	0.00106873	2.14105				Wrn	4.83075e-18	1.91257	Ttc3	1.31867e-30	2.06022	Sema6b	7.19066e-08	2.97521
953	Shroom1	0.0720459	1.69677	Mag	3.38131e-34	3.6118	Sipa1l1	1.82801e-17	2.38738	Pitpnm1	2.16891e-26	2.555	Fhl2	8.50034e-203	2.36769	Anxa2	1.52256e-128	3.58667	Kif5b	0.00108405	1.56339				Med13	5.30978e-18	1.5688	Dync2li1	1.51297e-30	3.45974	Cox6b2	7.40237e-08	1.79126
954	Gm16253	0.0725384	2.32866	Adssl1	3.54869e-34	2.37754	Vps13d	1.83609e-17	1.7384	Klra3	2.50739e-26	95.7791	Fars2	1.10847e-202	1.88377	Gkap1	1.56913e-128	2.74072	Tmem47	0.0011018	2.50418				Itch	5.31908e-18	1.65092	Rnf187	1.58727e-30	1.93944	Dock11	8.11398e-08	1.55162
955	Cct6b	0.0731586	2.9082	Snx29	3.79823e-34	2.51888	Rnf14	1.86258e-17	1.84374	Nub1	2.56983e-26	1.74066	Pank1	1.51653e-202	2.5912	Ppfibp1	2.72231e-128	3.76685	St14	0.0011182	1.87958				Ankrd13a	6.31886e-18	1.51414	Capn2	1.61259e-30	2.41085	Apaf1	8.2537e-08	2.09512
956	Car3	0.0742013	1.69592	Traf3ip3	7.98189e-34	1.62917	Pdlim7	1.95029e-17	1.70225	Mical1	2.60155e-26	2.73414	Qdpr	2.48466e-202	2.02941	Bmper	3.45401e-128	25.2794	Ppif	0.00111917	1.90814				Nfatc3	6.50284e-18	1.6881	Iscu	1.63153e-30	2.16476	Rap2a	8.64371e-08	1.50808
957	Gnat3	0.0756627	1.67513	Plxnd1	9.3223e-34	1.60715	Ergic1	1.98079e-17	2.2922	Podnl1	2.60947e-26	10.9234	Gmppb	3.75315e-202	2.30899	Ahnak	3.86047e-128	2.61413	Hoxd8	0.00112928	3.1844				Gatad2a	6.52801e-18	1.73875	Hlx	1.65016e-30	2.54068	Ly9	8.7079e-08	2.3575
958	Bst2	0.0767651	2.61567	Pias1	1.41272e-33	1.95356	Ncoa1	1.99242e-17	1.83846	Cdca7l	2.95638e-26	3.61461	Tes	4.04597e-202	1.96632	Arhgap44	5.07459e-128	11.572	Ehd2	0.00113007	1.88015				Gimap9	6.99318e-18	1.70509	Exosc4	1.65033e-30	1.97261	Scd3	9.23616e-08	125.13
959	C3ar1	0.0820819	1.66496	Acox3	1.80767e-33	2.55035	Ibtk	2.01245e-17	1.78055	Rnps1	3.0816e-26	1.76621	Atl2	4.20227e-202	2.06248	Tnks1bp1	9.75656e-128	3.2924	Sncaip	0.00114061	4.19721				Nat8l	7.67742e-18	6.58193	Tmem26	1.80591e-30	7.19322	Stat2	9.48334e-08	1.50703
960	Lrrc25	0.0826764	2.73426	Fmnl3	1.90079e-33	1.8435	Vkorc1l1	2.01858e-17	1.67965	Ssrp1	3.18036e-26	1.547	Fcsk	1.35784e-201	3.54682	Lsamp	1.58173e-127	17.5975	Arhgef26	0.00114519	3.26675				Dennd1b	7.84632e-18	1.60442	Prkacb	1.85265e-30	2.26498	Prkar2b	9.49944e-08	2.35823
961	Smim40	0.0835529	2.11253	Dusp22	2.14435e-33	2.26341	Wdr48	2.05787e-17	1.67606	Rlf	3.26888e-26	2.24257	Psmg1	1.83661e-201	2.12904	Klhdc8b	1.71319e-127	4.5478	Cutc	0.00114677	1.58152				Gpatch8	8.14878e-18	1.59168	Flot2	1.93027e-30	3.03344	Slc8b1	9.672e-08	2.07112
962	Slc6a4	0.0835809	4.51871	Atp6v1c1	3.01164e-33	1.88283	Mgrn1	2.06808e-17	2.04403	Krt83	3.37086e-26	42.3133	Kitl	2.13172e-201	1.92699	Ptch2	3.02155e-127	28.1951	Tcf21	0.00115304	3.04485				Eef2k	8.70512e-18	1.54601	Zfhx3	1.94344e-30	1.87955	Dock4	9.79937e-08	1.92098
963	Stk36	0.0855848	3.35627	Gm5150	3.22144e-33	4.7834	Rnf5	2.07046e-17	2.12313	Nemf	3.76552e-26	2.0027	Usp53	3.36288e-201	1.85903	Ybx3	3.13681e-127	2.22303	Syne2	0.0011532	2.09362				Exosc3	8.76826e-18	1.61226	Slco3a1	2.15773e-30	3.07262	Cdkn1a	1.0415e-07	2.35965
964	Mmp9	0.0861468	5.40429	Pfkfb4	3.48129e-33	2.38792	Tmem167b	2.08431e-17	1.63721	Ifitm10	3.95278e-26	6.26604	Thumpd3	3.47491e-201	1.54817	Tnc	3.72723e-127	7.48069	Cpa2	0.00117213	4.64578				Notch2	9.07167e-18	1.89103	B230118H07Rik	2.18092e-30	3.7511	Timeless	1.04554e-07	2.92948
965	Rasl10b	0.0864539	4.09735	Ccnl1	4.24434e-33	1.97143	Ero1l	2.19025e-17	1.5745	Usp15	4.20237e-26	1.69591	Gna14	4.04336e-201	1.83902	Sgcb	3.97645e-127	5.47488	Dkk3	0.00118281	2.92273				Nudt18	9.15176e-18	1.57568	Mrpl22	2.18664e-30	2.0882	Aqp9	1.14701e-07	3.37362
966	1700008O03Rik	0.0867833	2.74391	Arhgap22	5.77741e-33	2.74605	Exoc6	2.30921e-17	1.52066	Rpl35	4.8092e-26	1.55383	Slc9a2	4.63792e-201	2.54601	Slc4a3	6.73701e-127	5.72341	Nrp2	0.00118437	2.07399				Chd9	9.46678e-18	1.57811	Mfhas1	2.34897e-30	3.41585	Rbks	1.15334e-07	2.08769
967	Olfr56	0.0886035	1.91864	Tmem119	6.27443e-33	1.51232	Xrcc1	2.35483e-17	1.68743	Crtc3	5.78163e-26	2.22696	Mrpl12	6.05517e-201	3.16608	Bcam	6.90191e-127	14.0118	Mrpl28	0.00119996	1.78983				Tbc1d10a	9.6027e-18	1.70001	Lzts2	2.40517e-30	2.90798	Eif1a	1.21235e-07	1.93435
968	Dkkl1	0.0895942	1.81338	Frmd4a	6.51754e-33	2.12568	Tmem183a	2.38831e-17	2.21908	1110008P14Rik	5.82208e-26	2.00805	Mrpl40	6.26922e-201	1.6688	D630045J12Rik	9.54771e-127	17.8251	Ghr	0.00120819	2.23867				Ep400	1.00925e-17	1.74213	Ccdc69	2.90171e-30	4.40438	Pi4k2a	1.22165e-07	2.12183
969	Il4i1	0.0903447	2.79027	Tk2	7.0662e-33	2.23539	Paxbp1	2.42386e-17	2.0814	Trib2	5.86584e-26	3.53648	Mtfr1	1.12689e-200	1.85773	Ngfr	1.10064e-126	16.6623	Idi1	0.00121448	1.66471				Rbl2	1.11922e-17	2.01347	Adamtsl4	3.08123e-30	4.35099	Cyba	1.23483e-07	1.60341
970	Cyba	0.0910298	2.13388	Rela	7.57398e-33	1.6896	Nfs1	2.43721e-17	1.91564	Rfx7	6.85034e-26	2.92574	Polr3k	1.51545e-200	1.6542	Vegfd	1.59989e-126	15.6048	Tnn	0.00121481	26.3902				Mettl6	1.26757e-17	2.11303	Rnf11	4.0433e-30	2.23229	Rtl8b	1.34104e-07	4.06755
971	Gpihbp1	0.0931658	1.92593	Hgsnat	7.98914e-33	2.50283	Higd1a	2.45989e-17	2.70922	1600014C10Rik	6.93506e-26	2.71247	Atp1b1	2.35672e-200	3.98809	Bace2	2.53155e-126	4.48825	Gfra2	0.00121531	5.25523				Cdk12	1.36972e-17	1.55328	Fgfr1	4.21523e-30	1.8722	Sirpb1a	1.34508e-07	8.11439
972	Gsg1	0.0931715	4.52725	Vnn3	8.31108e-33	3.27883	Dlg1	2.5356e-17	1.79315	Eomes	9.80464e-26	59.6142	Tpd52l1	2.49943e-200	4.93389	Pura	2.55125e-126	2.36015	Tbc1d7	0.00122502	3.55028				Cdv3	1.37601e-17	1.59808	Kctd10	5.25533e-30	2.16829	H2az1	1.39503e-07	2.20413
973	1700003F12Rik	0.0932297	2.72104	Smcr8	9.11622e-33	2.2518	Aopep	2.59512e-17	1.7384	Galnt6	1.07491e-25	1.81407	Asap2	3.23581e-200	2.09886	Tef	3.54559e-126	3.94296	Myo18a	0.00123653	1.80079				Gtf2e2	1.40789e-17	1.54334	1110038F14Rik	6.25805e-30	2.05075	Mical1	1.42431e-07	1.82579
974	Ch25h	0.0948694	2.91699	Fndc7	1.1212e-32	6.21801	Smg7	2.65834e-17	2.27411	Pop5	1.17626e-25	1.54189	Epn3	3.60933e-200	8.8074	Hspa12a	3.88506e-126	7.76666	Syde1	0.00124621	2.55673				Twistnb	1.44021e-17	1.57679	Arhgap24	7.70902e-30	3.06115	Tbkbp1	1.47596e-07	1.85269
975	Gm5150	0.0957491	2.66889	Lrrc8d	1.14677e-32	2.27028	Zfp386	2.8101e-17	1.76178	Fbxl8	1.17976e-25	3.40571	Hif3a	3.82904e-200	1.77941	Gpr27	3.97242e-126	13.8016	Usp34	0.0012494	1.81236				Bcl6	1.54024e-17	2.62701	Polr2c	7.78303e-30	1.99639	Sh2b2	1.57105e-07	1.52781
976	Lsmem1	0.098887	2.05602	Tctex1d2	1.2407e-32	1.80034	Adam15	2.813e-17	1.9268	Rpl27	1.22502e-25	1.82292	Glt28d2	3.98567e-200	5.56663	Copb2	5.12644e-126	2.6173	Stmn3	0.00125653	4.9251				Ankrd44	1.71594e-17	1.61044	Pdzd4	7.93921e-30	4.15078	Arpc1b	1.59959e-07	1.71345
977	Lyzl4	0.0989936	2.57245	Dram2	1.36621e-32	1.54735	Nhlrc3	3.03734e-17	1.81839	Fam124b	1.22753e-25	11.921	Gpr89	1.63993e-199	2.04327	Cttn	5.66825e-126	2.69311	Gabrg2	0.00125774	44.2603				Usp16	1.74305e-17	1.70431	Tnrc18	7.96698e-30	2.47765	Alkbh1	1.65916e-07	1.57744
978	Xntrpc	0.100876	3.26089	Sema4d	1.87739e-32	1.70909	Kat2b	3.17698e-17	1.52442	Rfxap	1.31256e-25	2.00296	Slc26a2	3.99663e-199	2.60503	Tceal9	6.8879e-126	3.31603	Pdha1	0.00126652	1.54913				Itgb6	1.81338e-17	2.49928	Ndufv1	8.13953e-30	2.00686	Prkd3	1.66382e-07	1.53672
979	Zfp972	0.104267	3.98447	Clcn5	2.25483e-32	2.11946	Akap11	3.24962e-17	2.02154	Nin	1.31694e-25	2.10689	Slc16a1	4.84002e-199	1.92304	Gucy1b1	1.31188e-125	6.50386	Luzp2	0.00129741	3.67293				Med10	1.97948e-17	1.59526	Armcx2	8.15061e-30	2.79308	Il4i1	1.69689e-07	12.9379
980	Kif19a	0.104764	2.14929	Smox	2.26929e-32	1.85259	Relb	3.29549e-17	2.25314	Rnf115	1.48021e-25	1.7365	Fam129b	5.19578e-199	1.69664	Mex3b	1.41099e-125	8.8098	Hmx2	0.0012992	55.6475				Bmpr2	1.9948e-17	1.61171	Mlf2	9.69573e-30	2.04783	Tnip2	1.70609e-07	1.6654
981	C5ar1	0.106357	2.10733	Jdp2	2.3286e-32	1.55847	Cdk16	3.34837e-17	2.34556	Prf1	1.93539e-25	31.497	Eef1e1	7.15267e-199	1.84537	Adamts17	1.71643e-125	12.2933	Yes1	0.00130022	2.31062				Atf1	2.05111e-17	1.55752	Ppa2	1.02935e-29	1.84287	Abcc1	1.70737e-07	1.7147
982	Gfra3	0.111075	1.5192	Parvb	2.44664e-32	2.5886	Tradd	3.34845e-17	2.37126	Nmb	2.31887e-25	3.56367	Kmt5a	7.18227e-199	2.04011	Nexn	2.99127e-125	2.89182	Fam3b	0.00130942	3.0727				Camkk1	2.12991e-17	4.42296	Angptl4	1.05639e-29	3.41125	Zfp710	1.71371e-07	1.74436
983	Xlr	0.111526	4.04622	Rnf180	2.63853e-32	1.82602	Rhob	3.51328e-17	2.01958	Gabpb1	2.40502e-25	2.91582	Slc35b3	1.02343e-198	2.28659	Chrm2	4.42862e-125	6.62768	Mlph	0.00131392	2.9897				Rassf6	2.46764e-17	2.76323	Pth1r	1.11814e-29	2.72399	Ppp2r3c	1.86141e-07	1.68466
984	Cd300ld	0.111909	3.44974	Apobr	2.8323e-32	2.45413	Tle1	3.56968e-17	1.5044	Wdr95	2.47824e-25	20.5498	E030030I06Rik	1.78141e-198	2.21944	Abhd8	5.11768e-125	4.11035	Hoxd9	0.00131738	3.5167				Smg9	2.48619e-17	1.98253	Pik3ca	1.28114e-29	2.18765	Bach2	1.90712e-07	1.92721
985	Shc4	0.113636	2.27601	Ctns	3.11196e-32	1.57371	Hdac5	3.61561e-17	1.75814	Trim59	2.57767e-25	4.09497	Prdx3	1.81609e-198	2.39941	Twist1	7.70041e-125	11.5895	Tcaf1	0.0013276	2.60622				Ppil4	2.79141e-17	1.6261	Eid1	1.36595e-29	2.00353	Lrrk1	1.92617e-07	1.73406
986	Plac1	0.11425	2.24872	Washc4	5.45856e-32	1.85755	Etfdh	3.64748e-17	1.51716	Uchl5	2.83354e-25	1.72549	Sucla2	1.89187e-198	1.83209	Tmem109	7.85836e-125	2.98151	Plekhg1	0.00132795	2.55256				Lipe	3.14677e-17	2.24064	Zfp30	1.3791e-29	4.47548	Ifitm5	1.9398e-07	3.95641
987	Sptbn5	0.114329	1.93107	Usp8	5.94657e-32	1.62956	Pank3	3.68259e-17	2.87591	Etnk1	3.77414e-25	1.7068	B4galnt2	2.03167e-198	1.91388	Ndufa4l2	8.78352e-125	4.92925	Atad3a	0.00133391	2.54484				Bcap31	3.15021e-17	1.6091	Rev3l	1.39233e-29	2.90003	Clic1	1.94782e-07	1.6904
988	Pou4f1	0.115512	1.5387	Zfp90	8.29842e-32	1.99459	Ivns1abp	3.74145e-17	2.6576	Nemp2	4.11665e-25	4.37351	Akap7	2.03875e-198	2.37195	Eng	1.0595e-124	3.68541	Alpi	0.00133477	1.60813				Gpx4	3.20008e-17	2.24853	Prkd3	1.50354e-29	2.34303	B230217C12Rik	1.94872e-07	4.67012
989	Timd4	0.11599	3.16993	AI413582	8.69786e-32	1.65944	Sil1	3.81302e-17	1.66576	Dnajc7	4.29521e-25	1.70488	Etfrf1	2.11621e-198	2.22145	Glipr2	1.5307e-124	4.06012	Dnah10	0.00133867	71.2159				Susd1	3.25919e-17	2.03475	Kcns3	1.51267e-29	10.1138	Cd300ld	2.08767e-07	1.52021
990	Saa3	0.116932	4.32042	Fscn1	9.89787e-32	1.50281	Ccdc32	3.94166e-17	2.35483	Csf2	5.08728e-25	64.9254	Plxna2	2.17778e-198	1.84643	Tbxa2r	1.70886e-124	7.75056	Etv1	0.00133969	7.69516				Ppp6r1	3.56993e-17	1.57226	Btbd7	1.53338e-29	2.37197	Stat3	2.08862e-07	1.90699
991	Scimp	0.117157	3.53893	Washc2	1.36316e-31	1.82741	Zkscan1	4.02454e-17	1.73782	Btla	6.17777e-25	9.94089	Akr1c14	2.39518e-198	3.61452	Zfp266	1.8534e-124	3.54286	Gjc1	0.00134288	2.62872				Dgat1	3.89443e-17	2.24247	Klhl42	1.58481e-29	4.75567	Sv2b	2.13777e-07	14.6121
992	Cidea	0.117786	3.69112	Tor3a	1.69371e-31	2.31127	2310022B05Rik	4.06045e-17	1.58652	Lsm14a	7.43586e-25	1.69099	Plekhb2	2.40123e-198	1.69166	Hoxc9	2.01933e-124	18.8084	Tub	0.00134455	5.72997				Matr3	3.92956e-17	1.5257	Plekhb2	1.6511e-29	1.60553	Gm10718	2.38932e-07	4.09568
993	Endou	0.119069	3.32727	Mtmr10	1.77379e-31	2.89971	Bag3	4.30827e-17	1.74628	Ly6g5b	7.87261e-25	26.8856	Ppdpf	2.40997e-198	2.36993	Ddost	3.00832e-124	2.82514	Wnk2	0.00136114	4.15403				Cpeb2	4.19068e-17	1.92882	Habp4	1.71435e-29	3.26187	Polr1a	2.52352e-07	2.60346
994	Cabp4	0.120719	2.77577	Mospd2	1.9588e-31	1.93739	Zfand1	4.31954e-17	1.95999	Virma	7.95591e-25	2.18002	Mrpl55	2.80701e-198	1.68611	Mast4	3.72876e-124	3.79956	Tmigd1	0.00136849	2.93358				Ubald2	4.53163e-17	1.53172	Cops8	1.7384e-29	1.96096	Cldnd1	2.5947e-07	1.68307
995	Zfp473	0.120775	3.60914	Oas2	1.96356e-31	3.67721	Impa2	4.52064e-17	2.11568	Dnttip2	8.55529e-25	1.83051	Rep15	3.50146e-198	5.31528	Tmeff2	4.41716e-124	12.5374	Lrrc66	0.00137457	2.86952				Tpbgl	4.60895e-17	4.84771	Abi2	1.83605e-29	2.67402	Sirpb1c	2.75665e-07	2.26932
996	H2-M2	0.121564	2.07848	Cpeb4	1.98507e-31	1.67758	Bop1	4.549e-17	1.58296	Ccnt1	8.59793e-25	1.70146	Stra6l	4.97774e-198	3.08281	Pds5b	5.36446e-124	3.41532	Sult4a1	0.00138325	7.06245				Arih1	4.67845e-17	1.54242	Pin1	1.89883e-29	2.01965	Zfp800	3.0167e-07	1.60578
997	Npl	0.124731	3.39851	Fnip2	2.03631e-31	2.07106	Yipf6	4.61047e-17	1.73955	Exosc3	9.75377e-25	1.92905	Smco4	5.78416e-198	1.81414	Bod1	6.30911e-124	3.25883	Cyp2d26	0.00139423	1.78345				Tnip1	4.71754e-17	1.73423	Reep3	2.05867e-29	2.40403	5430427O19Rik	3.1992e-07	1.64697
998	Cd209g	0.12488	4.23131	Cklf	2.24413e-31	1.58491	Tgm3	4.65166e-17	7.90647	Slc20a1	9.91662e-25	1.81033	Lss	7.051e-198	3.0033	Lrp2	6.77284e-124	173.405	Gucy1a1	0.00140195	2.73224				Arpp21	4.80048e-17	6.78643	Zc2hc1c	2.17847e-29	9.55291	Pdcd2l	3.24776e-07	1.66924
999	Csf3r	0.125229	5.63599	Pik3r5	2.28658e-31	2.48691	Pacs2	4.95243e-17	1.59955	Vps36	1.08387e-24	1.65197	Jakmip1	8.05729e-198	1.67372	Glg1	6.96475e-124	3.15365	1110065P20Rik	0.00141537	1.83489				Ptdss1	4.94713e-17	2.60303	Dynlt3	2.52978e-29	2.2406	Cd274	3.31794e-07	1.82651
1000	Pkd2l2	0.126279	3.49774	Rubcnl	2.34076e-31	3.56212	Ncoa6	4.95921e-17	2.34028	Traf4	1.31158e-24	2.85968	Syt7	8.16988e-198	2.51461	Cldn1	8.90634e-124	11.7498	Lamb3	0.00141683	1.94534				Plekha2	5.07913e-17	1.61009	Mrpl55	2.57509e-29	2.31931	Kcnh4	3.54437e-07	51.0516
1001	St18	0.128988	3.4616	Asgr2	2.58008e-31	4.1851	Wars	5.21663e-17	1.67344	Pcif1	1.67068e-24	1.53936	Ndufaf2	9.41069e-198	1.83656	Zfp462	9.58371e-124	5.06411	Fer1l6	0.00144277	2.45981				Sf3b3	5.75887e-17	1.68161	H1f10	2.67915e-29	2.84079	Rab29	3.59486e-07	1.54414
1002	Sirpb1b	0.132458	1.57922	Myo1g	2.63752e-31	1.59895	Fbxo34	5.26087e-17	1.7632	Rps15a	1.8706e-24	2.19105	Pdia5	1.0804e-197	5.21802	Spin4	1.38811e-123	11.4049	Acer2	0.00145265	2.84683				Mafg	5.82588e-17	1.51719	Eif4ebp1	3.12031e-29	1.90485	Iqch	3.59781e-07	30.548
1003	H2-DMa	0.133704	2.81139	Hcar2	3.00027e-31	2.01884	Nt5c3	5.36577e-17	1.97275	Itgad	1.98344e-24	14.59	Clpp	1.23295e-197	1.95598	Rarg	2.30796e-123	4.98753	Fdft1	0.00146523	2.21837				Aldh1l1	6.10005e-17	2.66243	Olfm1	3.17494e-29	2.23853	Stk40	3.86246e-07	1.70012
1004	Foxc2	0.135108	1.67811	Abcd1	3.12217e-31	1.93888	Csnk1g1	5.413e-17	1.64371	Csnk1g3	3.10565e-24	1.97156	Ang4	1.3776e-197	8.9308	Tubb6	2.41744e-123	2.64332	Cav2	0.00146762	2.50788				Pik3ap1	6.6813e-17	1.61835	Rybp	3.64722e-29	2.61709	Kif5a	3.87226e-07	7.25765
1005	Prob1	0.135187	1.5619	Reps2	3.27485e-31	2.14535	Prr14	5.41411e-17	1.53618	Ttc7	3.36499e-24	1.99661	Lmnb2	1.76166e-197	2.15406	Adamts7	3.72649e-123	25.3037	Esm1	0.00146961	6.33602				Cdk11b	6.91796e-17	1.56793	Camk2d	3.9337e-29	1.96622	Foxn2	4.07357e-07	1.90832
1006	Crybb1	0.13569	2.75949	Lifr	3.5973e-31	1.57058	Ranbp3	5.52271e-17	1.70936	Fbxw2	3.50006e-24	1.78709	Wars	1.97948e-197	2.4031	Ano6	4.89134e-123	4.10572	Anxa11	0.00147029	1.90479				Dctn4	6.96906e-17	1.68392	Serinc1	3.9602e-29	2.66339	Nfkbiz	4.28655e-07	2.17668
1007	Vwa3a	0.139982	3.54485	Olfr432	5.90096e-31	10.0536	Prpsap1	5.60649e-17	2.80329	Rps27	4.16878e-24	2.2651	Smyd2	2.16861e-197	1.97184	Phpt1	4.93522e-123	2.44436	Myo5b	0.00148469	1.79328				Fam172a	7.07113e-17	1.96473	Mettl24	4.11964e-29	6.633	Sgms1	4.45925e-07	2.90948
1008	Ms4a6d	0.140213	3.92484	Soga1	9.34122e-31	2.88283	Kmt2b	5.62014e-17	1.92195	Igkc	4.33274e-24	8.15293	Fut8	2.29918e-197	2.38051	Smarcd3	5.04774e-123	6.07799	AA986860	0.00149759	3.31769				Kat6a	7.2316e-17	1.67326	Psmc1	4.15763e-29	1.71379	Arpc3	4.57737e-07	1.64379
1009	Ccdc152	0.145131	3.66931	Acer3	9.81016e-31	1.94728	Pdzd8	5.84929e-17	2.29185	Sh2d1b1	4.41218e-24	2.26247	Ift43	2.3019e-197	1.70906	Kcnn3	7.47393e-123	22.1929	Rfk	0.00149939	1.50482				Rgs14	7.76961e-17	1.7661	Spr	4.38671e-29	1.65366	Rara	5.11623e-07	1.61027
1010	Ctsc	0.145488	2.08245	Chst7	1.34528e-30	2.77207	Pycrl	5.96786e-17	1.79499	Rpl12	4.46364e-24	1.76045	Coq4	3.65067e-197	2.47503	Slc1a3	1.01488e-122	19.5806	Nr1i2	0.00150221	2.8859				Camkmt	7.8118e-17	3.64831	Zfp644	5.0254e-29	2.69322	Ccdc102a	5.41793e-07	1.62559
1011	Sema5b	0.145834	3.06926	Coq10b	1.54048e-30	1.8614	Ranbp10	5.96986e-17	1.94271	Selenot	4.8835e-24	1.61481	Fxn	4.44643e-197	2.14263	Emp3	1.15453e-122	2.48724	Tmem178b	0.00152747	7.44137				Junb	8.07308e-17	1.65591	Aamdc	5.1241e-29	1.78787	Rpf2	5.51564e-07	1.64972
1012	Glra1	0.148974	3.09839	Fam219a	2.07058e-30	3.43838	Pdcd7	5.97581e-17	1.50406	Mak16	5.57404e-24	1.88245	Efnb1	6.44486e-197	2.07478	Ttc8	2.79488e-122	7.57805	Synj2	0.00153765	2.46071				Bzw2	9.37115e-17	1.81994	Hmg20b	5.30239e-29	1.86227	Fam149a	5.59299e-07	4.2088
1013	Cd300ld2	0.15278	1.76177	Cd200r1	2.23517e-30	1.94989	Psen1	6.10427e-17	2.57521	Tgtp2	5.76955e-24	5.51336	B3gnt5	7.00657e-197	4.73576	Jam2	4.13659e-122	8.01948	Adcyap1	0.0015381	15.6011				Pde7a	1.08545e-16	1.66254	Ntng1	5.69107e-29	7.56606	Idi1	5.71438e-07	1.51688
1014	A530032D15Rik	0.154936	2.53335	Rps29	2.783e-30	1.64412	Actn4	6.46118e-17	3.10878	Fam71b	5.97469e-24	22.155	Fastkd3	8.4758e-197	3.00719	Rhoq	4.58757e-122	3.52721	Amotl1	0.00154029	2.09892				Nop58	1.108e-16	1.58505	Mettl9	5.69486e-29	1.75984	Nfya	5.7431e-07	1.64897
1015	Zfp967	0.155166	1.99125	Fam89b	3.87758e-30	1.51906	Dhx8	7.0901e-17	1.62665	Gyg	6.10177e-24	2.03102	Cd151	8.58993e-197	1.5744	Chst12	4.73458e-122	3.48887	Sox11	0.00155566	2.60793				Mgat2	1.11329e-16	1.53038	Pbrm1	5.88989e-29	2.474	Bin3	6.6777e-07	1.54032
1016	Pla1a	0.156888	1.63628	Mmp12	3.9707e-30	11.489	Eif2b5	7.18126e-17	1.85727	Ankrd10	6.50021e-24	2.26899	Capn13	9.68133e-197	2.09111	Ces1d	4.78332e-122	39.0149	Samd12	0.00157469	5.00017				Ints6l	1.13923e-16	1.87638	Prmt1	5.98411e-29	2.22854	Nckipsd	6.77148e-07	2.22474
1017	Disp2	0.157282	1.99217	Akna	4.45629e-30	1.54064	Rbfox2	7.61134e-17	1.54136	Nlk	6.53079e-24	3.39996	Gfpt1	1.00132e-196	3.26433	Btd	5.47032e-122	4.21046	Vwa1	0.00157763	2.67832				Arid1a	1.37893e-16	1.70245	Grik5	6.00814e-29	3.73412	Dglucy	6.90884e-07	2.10877
1018	Fcgr1	0.157497	2.83836	Alox5	5.8718e-30	1.73305	Aars	7.62328e-17	1.80676	Retreg1	6.75459e-24	1.72559	Ckmt2	1.52519e-196	25.8555	Slc35f5	7.22012e-122	2.81951	Psmd7	0.00158074	1.58189				Ubxn7	1.38518e-16	1.77642	Itpkb	6.03721e-29	2.24455	Abcb7	7.13112e-07	1.8878
1019	Gm35339	0.158601	4.08732	Sbno2	6.9382e-30	1.90281	Zfp384	7.67893e-17	1.76234	Cbx4	8.78748e-24	2.5816	Spg7	1.97837e-196	1.91648	Sesn3	7.92626e-122	3.19838	Flt1	0.00158897	9.46373				Ccdc47	1.43096e-16	1.67934	Ate1	6.93889e-29	2.03351	Fndc7	7.22251e-07	2.24487
1020	Ugt1a1	0.15934	2.03159	Trim30c	8.03172e-30	4.73698	Tbc1d17	7.77598e-17	1.92878	Hhex	8.98398e-24	2.3866	Kti12	2.4702e-196	2.43847	Jkamp	1.25924e-121	3.26486	Atp2c2	0.00161525	1.97076				Hcfc2	1.47757e-16	2.73803	Kcnq4	7.40186e-29	5.93765	Fmnl2	7.89162e-07	2.24869
1021	Cd4	0.160029	3.70834	Dpp7	1.18571e-29	2.02953	Hmbox1	7.83155e-17	1.52779	Srsf10	9.10378e-24	1.50558	Abcb8	2.67225e-196	2.57795	Plin3	1.29046e-121	2.31726	Esam	0.00162446	2.9496				Psd4	1.85305e-16	1.7454	H2aw	7.52735e-29	2.01323	Eya3	8.0215e-07	1.90143
1022	Ttll13	0.160094	2.5136	Ccdc88a	1.26294e-29	1.60012	Hibch	8.17276e-17	1.66119	Cd79b	9.85963e-24	2.3309	Adck5	3.18882e-196	1.80045	Gm8773	1.34061e-121	24.0734	Rnf128	0.00163467	1.50742				Stat3	1.90271e-16	1.5191	Foxn3	8.27906e-29	2.3533	Klf8	8.09222e-07	8.20398
1023	Elavl3	0.160761	2.60781	Cxcl1	1.33348e-29	3.51509	Snx12	8.20897e-17	2.30297	Ikbkb	1.08098e-23	1.75209	Car9	3.26823e-196	2.24258	Gprasp1	1.54646e-121	4.27359	Plk2	0.00163479	2.02418				Rasgrp1	1.9737e-16	1.60207	Lrpprc	9.80047e-29	2.90748	Nbeal2	8.37151e-07	1.6647
1024	Dcst1	0.165747	3.19577	Cd38	1.36496e-29	1.8597	Mepce	8.35509e-17	2.08743	Cd79a	1.08731e-23	11.4735	Dmbt1	7.0733e-196	3.15887	Fgf1	1.64036e-121	15.1641	Foxp1	0.00163546	1.72684				Hectd1	2.1951e-16	1.62299	Mfge8	1.17374e-28	2.56343	Wnt6	1.00898e-06	3.40412
1025	Trim30b	0.16856	1.96608	Ap2a2	1.42203e-29	1.591	Rcn1	8.69186e-17	1.885	Tle3	1.10379e-23	2.00327	Pecr	9.57822e-196	2.66874	Emc10	3.0736e-121	2.49663	Ppp1r12b	0.00165292	1.84454				Myb	2.29845e-16	1.80806	Siva1	1.43378e-28	1.8987	Gtsf1	1.11355e-06	14.6902
1026	Fcgr4	0.170719	3.12497	Dnajc13	1.44602e-29	1.60379	Khdc4	9.22204e-17	1.99772	Mat2b	1.21561e-23	1.66555	Uchl3	3.17481e-195	1.80421	Zfp704	3.19818e-121	2.97203	Adgrb1	0.00165412	8.12638				Adamts6	2.41198e-16	5.96832	Wdr6	1.44201e-28	3.57886	Mmd	1.14335e-06	1.72764
1027	Serpinb1b	0.170749	6.18244	Scoc	2.6022e-29	1.58631	Tfrc	9.2677e-17	1.62223	Klhl25	1.22105e-23	4.74937	Acot8	3.4981e-195	2.16642	Nr2f1	3.50971e-121	12.5878	Sez6l	0.00169462	4.6233				Bet1l	2.48345e-16	1.71827	Stxbp6	1.54543e-28	2.68454	Gpr18	1.17192e-06	1.7168
1028	Efcab12	0.17187	6.9141	Tbc1d10a	2.63749e-29	1.76986	Spns1	9.42028e-17	1.58507	Nsd1	1.50535e-23	1.57818	Ms4a12	5.76145e-195	8.88472	Serpine2	4.03591e-121	8.58849	Gm1123	0.00169716	1.90661				Rgs13	2.51133e-16	2.51019	Zadh2	1.58845e-28	2.6505	Vps51	1.30053e-06	1.78015
1029	Gm49368	0.172949	5.78939	Cd300lb	3.04149e-29	1.80896	Pitrm1	9.44864e-17	1.89466	Rpl18	1.51813e-23	1.79738	Bok	1.54237e-194	2.07883	Arhgap5	4.85426e-121	2.67228	Sox9	0.00171541	2.0953				Cxxc5	2.62567e-16	2.02237	Atxn1	2.67535e-28	2.17753	Clasp1	1.51432e-06	1.70543
1030	Rdh9	0.178905	9.20149	Eif4e	3.42902e-29	2.51807	Dab2ip	9.47952e-17	1.95265	Cpsf6	1.60562e-23	1.69548	Srd5a1	1.8444e-194	3.21059	Lrch2	5.3994e-121	8.37398	Wfdc18	0.00173273	4.23426				Derl1	2.86968e-16	1.60724	Ndufs3	2.89648e-28	1.74934	Itpripl2	1.53124e-06	1.51988
1031	Pcdhb15	0.182471	1.63574	Kctd6	3.62568e-29	3.14716	Numb	9.55219e-17	1.64666	Hspa14	1.65154e-23	1.65501	Cryl1	2.24696e-194	1.69521	Pygl	8.08958e-121	3.04114	Igkc	0.00177424	7.27862				Zcwpw1	2.88445e-16	1.91281	Rilpl1	3.04303e-28	2.5741	Cpsf1	1.58827e-06	1.7805
1032	Gcsam	0.182849	2.1154	Il17ra	4.00804e-29	2.15131	Relch	9.88665e-17	2.12306	1700025G04Rik	1.83624e-23	2.57515	Sipa1l3	4.11903e-194	1.53492	Ostc	8.44265e-121	2.87088	Vdr	0.00180123	1.82918				Mylk3	2.94473e-16	3.54089	Grpel1	3.17185e-28	1.58995	Tmem154	1.59632e-06	2.58682
1033	BC147527	0.185027	1.69236	Dhx58	4.46269e-29	3.1263	Sbf2	1.06864e-16	1.94916	Hif1an	2.02176e-23	3.38243	Dpyd	4.95156e-194	3.00396	Kdm5b	8.52332e-121	3.52434	Stk25	0.00180372	1.70115				Abcd3	2.97429e-16	2.4248	Rab11fip2	3.18708e-28	3.23478	Pdk3	1.712e-06	1.89804
1034	Rnft2	0.187215	2.57559	Etv3	5.16944e-29	1.80164	Sc5d	1.07014e-16	1.9088	Esco1	2.23446e-23	2.68009	Ass1	5.04891e-194	2.5236	Chst2	1.14115e-120	7.19173	Pcdhb4	0.00186836	11.7116				Zscan2	3.20045e-16	3.4826	Dusp27	3.57553e-28	26.5933	Rbm3	1.75822e-06	1.66013
1035	Dnah7a	0.187623	2.30331	Akr1b10	5.17991e-29	2.3475	Uap1	1.24748e-16	2.12616	Pole4	2.63778e-23	1.59259	C1galt1	5.2082e-194	2.49813	Itgb1	1.99299e-120	2.45214	Lrrtm4	0.00187052	23.2618				Fzd7	3.22261e-16	3.31198	Ktn1	3.94615e-28	2.08022	Wdr86	1.82172e-06	3.23972
1036	Sspo	0.191203	2.71645	Hspa1a	5.37877e-29	2.63272	Ssh1	1.28495e-16	1.71834	Dapl1	2.69601e-23	37.8291	Atg101	5.28078e-194	1.92441	Morc4	2.27387e-120	6.27564	Col22a1	0.0018981	13.991				Ahi1	3.32041e-16	4.01183	Tbl1x	4.17683e-28	2.18335	Tmem88	1.98766e-06	2.76951
1037	Slc10a1	0.193806	3.94274	Snx24	6.0741e-29	2.48894	Gde1	1.34706e-16	2.07539	Nt5dc1	2.73286e-23	2.27878	BC003965	5.39116e-194	1.91792	Evi5	2.38366e-120	2.9177	Fgf12	0.00192765	6.61632				Sik3	3.60853e-16	1.60882	Smim10l1	4.27936e-28	1.94839	Mcm5	2.11264e-06	1.50077
1038	Ucp2	0.198604	2.41481	Coro7	6.72424e-29	1.76794	Sephs1	1.3677e-16	1.50297	Rpsa	2.91966e-23	1.9799	Magi1	8.16112e-194	1.92228	Cdk4	2.7747e-120	2.13076	Pcdhb14	0.00193177	6.55109				Gripap1	3.95395e-16	1.52912	Phf24	4.42173e-28	11.7878	Mreg	2.16623e-06	7.90734
1039	Tuba8	0.200752	1.8882	Znfx1	7.56383e-29	1.54864	Eif2b1	1.40604e-16	2.43629	Efr3a	3.05759e-23	1.87805	Erg28	1.39291e-193	2.07482	S100a11	3.03025e-120	3.77125	Pacsin3	0.00193398	3.27709				Slc32a1	4.06067e-16	48.8688	Arid2	4.89694e-28	2.3903	Dennd3	2.31336e-06	2.86913
1040	Gfap	0.20097	5.65827	Pld2	8.39046e-29	2.08498	Ppip5k2	1.43661e-16	1.72861	Elf4	3.09945e-23	1.85189	Lima1	1.61424e-193	2.18443	Ntm	4.01293e-120	25.4893	Fabp4	0.00193838	3.63463				Kmt2d	4.19667e-16	1.62839	Pfn2	5.06933e-28	3.62167	Gpr68	2.36595e-06	3.24379
1041	Cd300ld3	0.205326	1.89347	Lbx2	8.41053e-29	3.40784	Psd3	1.44621e-16	1.75898	Tmem128	3.25513e-23	1.59437	Cks2	1.62113e-193	1.68823	Arsa	4.18145e-120	5.46626	Lrrc4b	0.0019547	5.07056				Cd27	4.33754e-16	2.00558	Pik3r3	5.07552e-28	2.03497	Adgrg5	2.41466e-06	2.34615
1042	Cryba4	0.206965	5.09955	Tbc1d16	9.38918e-29	2.04894	Pgm3	1.45191e-16	1.84949	Zfp52	4.21155e-23	3.14258	Gclc	1.70908e-193	1.5706	Sfr1	5.61785e-120	3.146	Ift81	0.00195494	2.1394				Ptbp1	4.49069e-16	1.56682	Ginm1	5.23109e-28	1.98214	Epop	2.60368e-06	2.1213
1043	D830030K20Rik	0.207644	1.50744	Heatr5a	1.12838e-28	1.79341	Taz	1.54285e-16	2.30783	Ddx10	4.49433e-23	2.33562	Nfs1	2.36579e-193	1.64471	Kdelr1	5.71172e-120	2.32368	Llgl2	0.00196677	2.09024				Fbxw7	4.51734e-16	1.71828	Tgfb2	5.38213e-28	2.26226	Gpr155	3.09624e-06	2.6462
1044	Gbgt1	0.211034	1.99776	Zc3h12c	1.13217e-28	2.17901	Slc35a2	1.5572e-16	2.16063	Eif4ebp2	5.00152e-23	1.66773	Dnpep	3.93923e-193	1.79901	Sh3bp4	6.28208e-120	5.00654	Dennd5b	0.00196732	2.5156				Ctla2b	4.56587e-16	3.23104	C1qtnf12	5.55521e-28	2.37532	Pik3cb	3.15587e-06	2.19523
1045	Cd101	0.211963	4.40176	Asb10	1.18009e-28	4.83197	Sec23a	1.56279e-16	1.73618	Nrgn	5.02833e-23	3.32048	Acot13	4.06599e-193	1.73469	Fmnl2	8.31033e-120	4.40553	Hook1	0.00197342	1.87377				Ptpn2	4.64685e-16	1.51954	Arhgef26	6.19921e-28	5.61627	Arhgap31	3.2997e-06	1.51725
1046	Zfp385c	0.214582	1.93483	Kcnk6	1.43512e-28	2.24636	Camk1d	1.62656e-16	2.05813	AI467606	5.03361e-23	2.59168	Tuft1	4.09451e-193	1.60094	Ssbp3	1.53632e-119	4.01768	Pbx1	0.00198018	1.50837				Dnmt1	4.65171e-16	1.7618	Kif1b	6.97579e-28	2.32157	Dffa	3.38146e-06	2.02279
1047	Iqcd	0.216122	4.07876	Polb	1.45944e-28	1.67855	Rnf38	1.6401e-16	1.83846	Rbm22	5.41878e-23	1.70883	Dhrs4	8.58491e-193	1.83728	Pdia6	6.06901e-119	3.13627	Gulp1	0.00199344	2.82243				Asxl1	4.80546e-16	2.02018	Ston1	7.45855e-28	3.16843	Paf1	4.16446e-06	2.04077
1048	Zfp773	0.216604	3.37924	Tmem219	1.76761e-28	1.63841	Cnn3	1.65901e-16	1.65899	Cxxc5	6.45428e-23	2.26196	Ahcyl2	8.79028e-193	2.56714	Filip1l	7.88182e-119	2.3427	Cidec	0.00200046	1.99567				Med14	4.82449e-16	1.58863	Bnip2	7.91623e-28	1.72224	Bst1	4.35104e-06	2.94147
1049	Tmem52	0.219137	5.70443	Sde2	1.86038e-28	2.00772	Prkca	1.71435e-16	2.01554	Eml4	6.72184e-23	1.61831	Acp6	1.42399e-192	2.17216	Ccdc90b	7.95508e-119	2.78049	Tmtc2	0.0020314	2.28658				Dusp16	5.03352e-16	1.79595	Rheb	8.13984e-28	2.46977	Snapc1	4.55267e-06	1.81633
1050	Tmprss5	0.221187	1.69001	Inka1	2.291e-28	2.03236	Chuk	1.78437e-16	2.08602	Swt1	7.37083e-23	2.20353	Cyb5b	1.48817e-192	1.7912	Wtip	9.51474e-119	2.45609	Mid2	0.00203241	2.50455				Trip11	5.71802e-16	1.55971	Ap1s2	8.56009e-28	2.25076	Tpm3-rs7	4.7567e-06	1.62387
1051	Mapk10	0.221428	2.08752	Gnl3	2.59917e-28	1.74009	Zfp397	1.80309e-16	2.00843	Ppp3cb	8.57758e-23	1.84019	Ccl20	2.25053e-192	13.019	Septin2	1.11105e-118	2.65798	Gnpnat1	0.00204792	1.80265				Scaf4	5.90992e-16	2.09741	Foxp1	8.82814e-28	2.40816	Card9	4.78058e-06	1.67391
1052	Dlgap2	0.224061	3.82206	Clcn7	3.38549e-28	1.86856	Rrp9	1.91103e-16	1.61669	Arhgap31	8.61482e-23	2.32717	Lpcat3	2.25143e-192	1.93412	Arl6	1.32847e-118	5.53	Eng	0.00205518	2.88048				Orai2	6.48333e-16	2.26097	Pigyl	9.13318e-28	1.93276	Cd200r1	5.15515e-06	1.77215
1053	Wfikkn1	0.224066	2.70978	Gbp8	3.39475e-28	2.02012	Aspscr1	1.93396e-16	2.77317	Brd4	8.82776e-23	1.59061	Lclat1	2.38237e-192	2.28811	Dst	1.33219e-118	1.80411	Slc2a13	0.0020602	3.46168				Emd	6.49028e-16	1.99271	Bnc2	1.03303e-27	4.39506	Id2	5.22832e-06	2.73072
1054	Slfn1	0.226897	2.81623	Ndel1	3.58553e-28	1.67091	Fam8a1	1.95851e-16	1.60472	Rab5a	9.23465e-23	1.55087	Exosc7	3.57068e-192	2.04257	Btbd3	3.22712e-118	3.4645	Pam	0.00209514	1.73907				Gfpt2	7.00692e-16	2.27046	Arhgef18	1.10053e-27	2.65054	Lfng	5.31692e-06	1.97656
1055	Arhgdib	0.227296	2.06832	Atp6v1h	3.62553e-28	1.83343	Gstm2	1.95995e-16	2.04415	Mtmr12	9.98199e-23	3.09338	Bnip1	4.55118e-192	2.05464	Erlec1	3.32567e-118	2.51464	Gldc	0.00210134	12.2503				Abca7	7.55244e-16	2.60412	Ghr	1.35202e-27	2.06788	Zfp971	5.4856e-06	2.90091
1056	Cdkn2a	0.2275	2.56695	Id2	4.28374e-28	2.07687	Gpat4	2.17319e-16	1.95434	Cdk12	1.06776e-22	1.55069	H2-T3	4.83203e-192	4.58696	Gamt	4.24949e-118	2.35159	Tjp1	0.00211753	1.7611				Cwc25	7.62763e-16	1.56947	Cby1	1.3988e-27	2.7602	Slc25a30	5.85039e-06	2.00227
1057	Catsper4	0.229324	3.18509	Plxna4	4.65604e-28	2.12156	Coasy	2.17709e-16	2.06464	Ncapd3	1.08356e-22	2.43762	0610009B22Rik	6.22434e-192	1.53604	Triqk	4.29037e-118	7.14996	Hoxa11	0.00214863	4.59808				Gzmd	7.81164e-16	61.2102	Inpp4a	1.44719e-27	2.43916	Zbtb17	6.16591e-06	1.66739
1058	Pigz	0.230876	4.39215	Ulk2	4.89379e-28	1.62071	Trmt6	2.21526e-16	1.6559	Fgr	1.09948e-22	2.6946	Hmbs	6.95824e-192	1.76214	Dync2h1	6.15281e-118	5.83286	Plxnb3	0.00215108	3.15431				Krit1	8.9985e-16	1.69834	Slc2a12	1.52634e-27	7.1745	Marveld1	6.33798e-06	1.66659
1059	Zfp354b	0.232225	6.10246	Bcl6	6.11692e-28	2.25575	Pkp4	2.26142e-16	1.7217	Lta4h	1.10615e-22	1.97298	Fdx1	7.83475e-192	1.58129	Pcbp4	7.80014e-118	5.01856	Col11a1	0.00215651	3.20886				Fbxo33	9.07647e-16	1.85846	Ccs	1.66632e-27	1.97014	Madd	6.49153e-06	1.65151
1060	Gm10401	0.233524	4.9918	Incenp	6.60749e-28	1.69562	Sap30bp	2.26886e-16	1.88915	Nsmaf	1.12292e-22	2.48259	Ethe1	8.81668e-192	3.37404	Rhbdl1	1.64761e-117	7.59672	Errfi1	0.00216267	2.28515				Zrsr2	9.24573e-16	1.638	Cdc25b	1.67043e-27	4.33569	Dhx35	6.56148e-06	2.48855
1061	Keg1	0.234164	4.71543	Nt5dc2	7.37598e-28	1.84373	Ctnna1	2.27428e-16	3.07969	Prkd2	1.2113e-22	2.98073	Immt	1.29515e-191	2.25824	Ccn4	2.01588e-117	10.0547	Tubb3	0.00216362	7.04807				Prkd2	9.79637e-16	2.03824	Chd3	1.73128e-27	2.57933	Oas3	7.49346e-06	3.61359
1062	Pfn1	0.234174	1.53502	Nup98	8.70782e-28	1.69028	Insig2	2.31904e-16	1.79656	Abhd8	1.34506e-22	2.67296	Coq6	1.88079e-191	1.98409	P4hb	2.18804e-117	2.58884	Fcer2a	0.0021652	4.20989				R3hdm1	1.05161e-15	1.57039	Thap12	1.76293e-27	2.20661	Nob1	7.75398e-06	1.54118
1063	Ubd	0.235886	1.63629	Tmem170b	8.86912e-28	2.29633	Med11	2.42201e-16	1.7904	Ep400	1.3461e-22	1.7954	Slc31a1	2.27745e-191	1.81891	Tnfrsf1a	3.10136e-117	2.21381	Gal3st1	0.00217103	2.89423				Dido1	1.12505e-15	1.76888	Cdc42bpb	1.78038e-27	2.25338	Spata6	7.98974e-06	1.62546
1064	Cib3	0.243036	1.51326	Stard3nl	1.2579e-27	1.57226	Nxf1	2.43423e-16	2.49509	Zc3h13	1.4299e-22	1.97971	Adk	2.86457e-191	1.79686	Cacna1a	4.3082e-117	6.18097	Sema3e	0.00217329	2.06079				Nab2	1.16593e-15	1.62421	Cldnd1	1.92392e-27	1.97029	Osgin2	8.19208e-06	2.2409
1065	Casq1	0.24767	1.65967	Relt	1.35849e-27	2.73957	Gpalpp1	2.45641e-16	1.81213	Glipr1	1.68812e-22	1.55496	Ctnnd1	7.36337e-191	1.69803	Pja2	5.08199e-117	2.79799	Fam171a1	0.00217836	4.41448				Vezf1	1.21158e-15	1.61612	Macf1	1.9755e-27	2.26981	Tnfsf14	8.48157e-06	3.09612
1066	Prg2	0.248921	129.741	Vmp1	1.36477e-27	1.64071	Lrrc42	2.49302e-16	2.19845	Tstd3	1.89544e-22	4.03703	Ttc32	1.64285e-190	1.59081	Cask	5.23056e-117	3.57727	Efna1	0.00220504	1.90849				Dnajb2	1.24163e-15	1.95917	Camta1	1.99763e-27	1.73353	L1cam	1.00281e-05	2.17588
1067	Plxnb3	0.250173	2.57979	Tbc1d14	1.54699e-27	1.55072	Sec23ip	2.53254e-16	1.70853	Clcf1	1.93753e-22	4.26056	Faah	1.81729e-190	2.44861	Aldh1a3	7.10592e-117	7.95698	Dhrs9	0.00220585	1.84046				Sbno1	1.25511e-15	1.52244	Osgep	2.04724e-27	1.8486	Ccdc134	1.05601e-05	1.55877
1068	Glrp1	0.255238	2.74911	Fbxw4	1.76186e-27	1.81876	Pcgf5	2.63024e-16	1.63211	Zcchc18	2.11611e-22	6.17981	Tyms	2.49636e-190	2.04311	Ednra	7.76037e-117	5.98652	Cks2	0.00220745	1.61598				Lyrm9	1.28429e-15	2.2486	Commd3	2.27339e-27	1.83987	Calm1	1.22661e-05	1.5563
1069	Col28a1	0.257225	2.10402	Agpat3	2.04639e-27	1.51349	Cds2	2.82575e-16	1.83029	Prkca	2.4404e-22	2.44907	Cltb	2.81728e-190	1.85119	1500011B03Rik	7.86221e-117	2.87133	Tat	0.00222759	4.85096				Dnajb6	1.31819e-15	1.50573	Arhgap10	2.86271e-27	2.41423	Lpcat4	1.26389e-05	2.32866
1070	C6	0.258128	3.55414	Rbm7	2.0525e-27	1.55578	F11r	2.90098e-16	1.55234	Supt20	2.79412e-22	2.02989	Stard7	3.45689e-190	1.95938	Ergic3	8.49744e-117	2.2524	Ppm1e	0.00226133	4.11155				Trim39	1.33546e-15	1.96366	Guk1	3.33789e-27	1.79815	Actg1	1.30392e-05	2.84371
1071	Scrt1	0.258837	3.0857	Susd1	2.10895e-27	2.5898	Atp13a1	2.95292e-16	2.17648	Slc25a36	2.84148e-22	1.87924	Ruvbl2	4.99323e-190	2.03033	Dap	9.20398e-117	2.25321	Scnn1a	0.00227471	2.25153				Ak8	1.39486e-15	3.34132	Dchs1	3.35793e-27	3.25437	Rab30	1.33135e-05	2.42663
1072	Vsnl1	0.262219	2.83243	Fam20c	2.33708e-27	2.99953	Alad	2.9797e-16	1.66227	Dgat1	3.26133e-22	3.34055	Rnf32	6.05646e-190	4.33483	Scpep1	1.28267e-116	2.57369	Col8a1	0.00228573	1.96268				Elf4	1.40275e-15	1.53041	Unc119	3.46403e-27	2.17864	Dtwd2	1.34373e-05	3.09254
1073	Fsd2	0.262882	3.78412	Sft2d2	2.66753e-27	1.53294	Bhlhe40	3.00604e-16	1.80541	Chd1	3.4346e-22	1.91017	Cldn12	6.71349e-190	3.23534	Pi16	1.71753e-116	15.3539	Nyap1	0.00230588	2.72913				Tbc1d9b	1.4745e-15	1.5378	Sdk2	3.50583e-27	3.98973	Eid3	1.37351e-05	2.64505
1074	Prelid3a	0.26576	4.2428	Rufy3	3.70282e-27	2.4856	Phlda1	3.02319e-16	1.50027	Cd40lg	3.76493e-22	51.9575	Fndc5	1.17559e-189	3.00358	Stub1	1.93464e-116	2.0143	Nova2	0.00231585	5.4288				Zeb1	1.52782e-15	1.6186	Ndufs2	3.55059e-27	1.81018	Tmem170b	1.50319e-05	1.79326
1075	Sult4a1	0.267715	2.61613	Ralgds	3.89321e-27	1.60403	Cenpc1	3.10763e-16	1.53113	Stag2	3.95337e-22	1.53863	Fastkd2	1.35143e-189	2.51663	Itgav	2.5066e-116	2.10233	Col27a1	0.00234405	3.16488				Letm2	1.58724e-15	2.52797	Emc10	3.69358e-27	1.71553	Ak8	1.52204e-05	2.5865
1076	Slc17a8	0.270432	4.38553	Nceh1	5.6433e-27	2.26431	Lypla1	3.19913e-16	2.66288	Rbm27	4.7778e-22	1.87545	Mthfd1	1.63179e-189	2.70206	Prrc2b	4.05571e-116	2.71461	Sox3	0.00234958	12.3575				Spata5	1.69488e-15	2.13243	Epdr1	3.97169e-27	5.64312	Noa1	1.53346e-05	1.74943
1077	Hs3st3a1	0.270716	1.62162	Sirpb1b	8.42483e-27	4.4805	Rab3d	3.23694e-16	1.71028	Hbp1	5.83068e-22	1.74718	Pmpcb	2.04203e-189	1.8382	Impad1	4.30094e-116	2.69641	Rnaseh2a	0.00238156	1.53343				Bsdc1	1.75089e-15	1.5893	Echdc2	4.03137e-27	4.11357	Prkab2	1.54422e-05	2.35329
1078	Kcnj9	0.275552	2.04334	Spg21	8.52614e-27	1.59362	Rnmt	3.28984e-16	2.34879	Zfp638	6.48514e-22	1.69904	Krt19	2.30754e-189	5.67945	Lsp1	5.22721e-116	4.55715	Kitl	0.00241257	2.59209				Adgrl1	1.76252e-15	1.55005	Cenpb	4.35832e-27	1.76894	Bcap29	1.69946e-05	1.64392
1079	Rnase12	0.277816	3.52102	Fam214b	1.14135e-26	1.64177	Ints6	3.42426e-16	1.89681	Itch	6.51475e-22	1.62831	Sigirr	2.74148e-189	2.16095	Brd3	7.91748e-116	3.07351	Prkce	0.00243259	2.16132				Arhgap39	1.79087e-15	1.579	Mrpl42	5.14965e-27	1.54036	Slc22a4	1.95176e-05	4.71201
1080	Pla2g2d	0.283432	2.36669	Cyp4v3	1.22395e-26	2.37316	Snapc1	3.44917e-16	1.70828	Ptpn4	6.93521e-22	3.22148	Mrps6	2.85856e-189	1.89549	Hoxa11	8.40043e-116	4.61993	Lgi4	0.00243411	6.09914				Asph	1.87264e-15	1.9635	Dpp10	5.3409e-27	8.60133	Gm9844	2.04091e-05	4.22853
1081	Vmn2r26	0.283958	29.1197	Ccl8	1.2775e-26	3.79793	H2ax	3.45916e-16	1.69885	Rps3	7.89658e-22	1.76551	Timm50	3.68234e-189	1.87317	Fam184a	1.05817e-115	14.0233	Btnl9	0.00243744	6.31727				Supt5	1.8954e-15	1.5409	Acyp2	5.53033e-27	3.10433	Mpp7	2.08959e-05	1.81286
1082	Atp2b2	0.287875	6.85129	Trim30d	1.35461e-26	2.56473	Slmap	3.49098e-16	2.20969	Rbck1	9.09033e-22	1.50446	Phb	3.90616e-189	2.27463	Add1	1.17734e-115	2.37621	Mgam	0.00244188	2.0587				Spry2	1.9466e-15	1.70619	Idh3g	5.89162e-27	1.87432	Taf4b	2.16127e-05	2.23057
1083	Ttc16	0.289351	1.52578	Irf1	1.38615e-26	1.70527	Gnl3l	3.58835e-16	1.9469	Zbp1	1.01563e-21	1.727	Hint2	7.14686e-189	2.06782	Vangl1	1.1779e-115	8.99211	Tead3	0.00244946	2.95154				Cisd2	1.95907e-15	1.54647	Ccdc146	7.29649e-27	53.1087	2610318N02Rik	2.19421e-05	3.21303
1084	Dppa3	0.292386	1.70901	Lamtor3	1.47717e-26	1.61662	Tollip	3.6494e-16	2.06729	Brd9	1.02846e-21	1.62788	Tm2d3	7.1777e-189	1.74789	Fzd3	1.43998e-115	10.1883	Hapln1	0.00245032	4.89972				Mob3a	2.10995e-15	1.77167	Psmd6	7.34322e-27	1.92131	Cfl1	2.21864e-05	1.55416
1085	Neil2	0.293154	3.48161	Hip1	2.1166e-26	2.27236	Rassf3	3.84215e-16	2.18369	Nab1	1.03079e-21	2.02251	Plagl2	8.57777e-189	1.90342	Npnt	1.73528e-115	7.86507	Fat4	0.00245625	2.52766				Ddx10	2.18561e-15	1.83642	Smim11	7.56972e-27	1.90688	Kdm4a	2.24112e-05	1.69305
1086	Ms4a4a	0.296529	4.47441	Lpcat1	2.27256e-26	2.25363	Rnft1	3.98321e-16	1.78686	Rrad	1.04593e-21	2.48418	Ano1	8.79068e-189	2.07271	Aard	1.95228e-115	6.15301	Tmem200a	0.00254565	2.91535				Rmi1	2.3265e-15	1.6021	Sox4	7.81413e-27	1.51344	Orc3	2.32681e-05	1.60473
1087	Esyt3	0.2987	1.86078	Exoc6	2.32118e-26	1.60222	Abcb7	3.99186e-16	1.82692	Mppe1	1.09764e-21	3.17167	Sult2b1	1.83124e-188	1.88412	Eri3	3.10762e-115	2.70698	Cdca7	0.0025461	2.49354				Il27ra	2.37614e-15	2.81853	2700081O15Rik	8.49165e-27	2.51909	Tmsb4x	2.4462e-05	2.02471
1088	Mreg	0.298882	2.46571	Tmem144	2.45696e-26	3.98966	Chkb	4.02659e-16	2.02525	Atp8b4	1.11432e-21	5.50911	Mcf2l	2.20808e-188	2.96719	Mxd4	6.13082e-115	2.21383	Dock9	0.00255251	2.80974				Ston2	2.54554e-15	1.92258	Gnaq	8.81279e-27	2.49513	Rspry1	2.61453e-05	1.6366
1089	Neurod6	0.302003	14.986	Rap2a	2.52173e-26	1.57358	Stambp	4.18926e-16	2.34071	Hilpda	1.16209e-21	2.84663	Yipf1	2.47305e-188	2.57237	Colgalt1	7.88171e-115	2.57078	Ttc3	0.00256011	1.78058				Taf7	2.76373e-15	1.79777	Pyurf	9.45665e-27	2.15225	Shkbp1	2.62448e-05	1.79193
1090	Gm10277	0.305445	2.52374	Pi4k2a	2.56147e-26	1.59477	Wsb2	4.2782e-16	2.65172	Nlrc5	1.24564e-21	3.5122	Htr4	3.73535e-188	18.1603	Pid1	9.24559e-115	2.94586	Cs	0.00257108	1.55082				Mef2d	2.93063e-15	1.51251	Msi2	9.57885e-27	2.11461	Dnajc27	2.65108e-05	2.66961
1091	Cfl1	0.30621	1.81029	Fam167b	2.63049e-26	2.12103	Wbp1	4.32071e-16	1.89713	Rchy1	1.29276e-21	1.62976	Gcsh	4.58921e-188	1.59227	Esam	1.06372e-114	4.32613	Hmgcs1	0.00259623	1.63393				Celsr2	3.15894e-15	4.51693	Tnik	9.62187e-27	2.88904	Rps6ka2	2.65582e-05	3.7846
1092	Ifi202b	0.306406	10.936	Zfp655	2.87362e-26	1.81728	Terf2	4.38769e-16	1.56521	Rpa1	1.34585e-21	1.9308	Ldlr	7.84068e-188	2.23752	Anxa5	1.21966e-114	2.87059	Efnb1	0.00264695	1.80484				Klf7	3.51579e-15	1.78016	Idh3b	9.67667e-27	1.73059	Gdpd3	2.80862e-05	1.60706
1093	Gm12185	0.310021	3.30999	Tet3	2.89674e-26	1.5006	Mbip	4.40652e-16	1.65948	Kpna1	1.39378e-21	2.06727	Pard3	7.88563e-188	2.09619	Plac9b	1.29212e-114	47.4563	Sectm1b	0.0026475	1.51925				Kin	3.56713e-15	1.61325	Irs1	9.69855e-27	2.86349	Ift57	2.89158e-05	1.99197
1094	Sh3bgrl3	0.312806	2.2439	Dok1	3.02804e-26	1.75716	Ube3b	4.59906e-16	2.06578	Thada	1.46575e-21	3.18203	Mrpl15	9.01434e-188	2.00228	Myof	1.95525e-114	3.6035	Camk2n2	0.00264768	4.15297				Cnga1	3.70168e-15	36.7079	Atl3	1.03359e-26	2.69609	Gramd2	3.01615e-05	2.02711
1095	Abca14	0.315276	4.63356	Lrch1	3.46735e-26	1.92369	Ehmt2	4.68848e-16	2.57902	Tbcel	1.53385e-21	2.42505	Decr2	9.18994e-188	1.82866	Ackr3	2.26806e-114	6.76047	Grpel2	0.00266463	2.12402				Papolg	4.01537e-15	1.95456	Ahsa1	1.08737e-26	1.57092	Mtmr4	3.15471e-05	1.897
1096	Irx3	0.31708	4.25289	Per1	3.70286e-26	1.70307	Isg20l2	4.72222e-16	1.57413	Rsl1d1	1.6819e-21	1.53895	Snx7	1.20844e-187	2.20917	Fstl3	2.71583e-114	8.69044	Hand2	0.00270279	2.7217				C2cd3	4.49209e-15	1.66803	Mavs	1.10979e-26	2.16601	Cstf3	3.45838e-05	1.68743
1097	Adora3	0.319718	3.73363	Anks1	3.91208e-26	2.09748	Cdk19	4.91022e-16	1.51547	Ccm2	1.74321e-21	2.06011	Tvp23b	2.54543e-187	2.06892	Mbtps1	2.79828e-114	2.91258	Actn1	0.00270548	1.70356				Casc3	4.49246e-15	1.7517	Zfp512b	1.18691e-26	2.58883	Kif1a	3.49141e-05	1.95759
1098	Kcnk12	0.32078	6.2709	Egr2	4.32158e-26	2.51424	8030462N17Rik	4.97335e-16	1.53441	Prrc2b	1.9008e-21	1.80097	Gca	3.03088e-187	3.16336	Adm	2.91703e-114	4.80769	Irf6	0.00275883	1.839				Snrnp48	4.65129e-15	1.68652	Pcbp4	1.23404e-26	3.31244	Slc4a11	3.59701e-05	2.2012
1099	Cntnap2	0.32482	7.64426	Trpv4	4.72123e-26	2.85336	Agpat1	5.14677e-16	2.13971	Ccndbp1	2.41452e-21	1.70198	Pdha1	4.25931e-187	1.93742	Vash2	3.3464e-114	17.3106	Rnf217	0.00277985	2.41038				Opa3	4.91032e-15	1.87799	Cdadc1	1.27685e-26	2.44568	Phka2	3.62533e-05	2.03516
1100	Blvrb	0.326302	2.92472	Ppbp	4.94174e-26	3.20116	Fbxo28	5.24171e-16	1.86966	Tnfsf14	2.6981e-21	3.82189	Trmt1	4.80556e-187	1.94079	Trpc1	5.66637e-114	10.0955	Nupr1	0.00279869	1.96247				Ppp4r3a	5.32032e-15	1.59178	Loxl2	1.29037e-26	1.65232	Slc52a3	3.70079e-05	2.75525
1101	BC049352	0.328806	7.13227	Ppcdc	5.66496e-26	1.63011	Heatr3	5.46167e-16	1.54163	Stap1	3.19344e-21	1.50195	Fnbp1l	5.03282e-187	1.65909	Rasl10a	8.10216e-114	26.5332	Atp12a	0.00283377	1.73028				Dym	5.64664e-15	2.00104	Txnip	1.34918e-26	2.87559	Cenpl	4.28967e-05	1.64713
1102	Treml4	0.334295	3.36446	Cyth1	7.92515e-26	1.52985	Scyl2	5.47742e-16	1.84946	Dctn4	3.30411e-21	1.57462	Car12	5.42681e-187	5.29824	Calhm5	8.47751e-114	13.411	Krba1	0.00283602	2.19558				Srrd	5.6542e-15	1.60491	Fkbp1a	1.39597e-26	2.21542	Ankrd55	4.4159e-05	6.49256
1103	Ccna1	0.338549	7.08662	Tgs1	9.32253e-26	1.7806	Rtca	5.50564e-16	1.64012	Usp38	4.16896e-21	2.66344	Sypl	7.15841e-187	3.50374	Spsb1	9.14487e-114	4.14489	Dqx1	0.00284902	2.99109				Atl3	5.91442e-15	1.50572	Ndufa5	1.6037e-26	2.8729	Dhx58	4.68321e-05	2.42809
1104	Adam30	0.340375	1.50507	Nudt9	9.42119e-26	1.61354	Klc1	5.68656e-16	2.13082	Rpl8	4.21371e-21	1.66862	Vsig2	7.29532e-187	7.77194	Il17rd	9.67297e-114	13.1548	Cdo1	0.00287399	3.60841				B3galnt2	6.39808e-15	3.01843	Ankmy2	1.69377e-26	2.2393	Prr22	4.77867e-05	12.7854
1105	Marco	0.344266	3.91944	Mtss1	9.92404e-26	1.79774	Micu1	5.97182e-16	2.2169	Gpcpd1	5.20004e-21	2.49585	Gpd1	1.93105e-186	3.25979	Ccser2	9.7961e-114	3.4874	E130114P18Rik	0.0028918	3.28392				Cnot6l	7.13845e-15	1.52837	Dennd5a	1.71431e-26	1.73643	Nqo2	5.03565e-05	1.62005
1106	Adgb	0.345347	2.86439	Ifitm6	1.12851e-25	5.68196	Cacfd1	6.07343e-16	2.22188	Rps7	5.70329e-21	1.80022	Brix1	2.49123e-186	1.97739	Fcgrt	1.28197e-113	1.56564	Kdr	0.00289702	5.5077				Fhl3	7.38947e-15	2.15173	Mrpl20	1.77423e-26	2.2709	Cfap45	5.15229e-05	1.72658
1107	D6Ertd527e	0.346655	11.4326	Lrp6	1.28599e-25	1.61303	Acad8	6.2004e-16	1.56606	Trim12c	5.77385e-21	1.93533	Cfap298	2.60151e-186	2.17189	Ddb1	1.34908e-113	2.14841	Fads2	0.00290132	1.92712				Sox5	7.67033e-15	3.44863	Hdac2	1.85037e-26	2.07352	Mki67	5.15329e-05	1.56187
1108	Lhfpl3	0.348669	2.12681	Gpr155	1.38554e-25	3.43712	Sec22a	6.25466e-16	1.54509	Rpl38	6.10533e-21	1.84198	Zfp467	2.84837e-186	1.72883	Tmtc2	1.40019e-113	5.23476	Dok5	0.00290298	6.05475				Pga5	8.13843e-15	16.8233	Kcns1	1.89143e-26	133.63	Rnf157	5.44366e-05	2.38123
1109	Actc1	0.352536	2.09332	Sfmbt1	1.4555e-25	1.92667	Dennd4c	6.26025e-16	1.8101	Crebzf	6.46068e-21	2.21101	Ppp2cb	2.95461e-186	1.66257	Ext2	1.72015e-113	3.27477	5330417C22Rik	0.0029474	1.99649				Procr	8.44304e-15	4.25945	Ciao2b	2.00471e-26	1.7401	Flvcr1	5.8267e-05	2.7926
1110	Selp	0.36336	3.71001	Kcnip3	1.58327e-25	3.30585	Lrch3	6.3278e-16	1.63738	Cyth1	7.47643e-21	1.77164	Mogs	3.99341e-186	2.23578	Fhl1	1.79832e-113	1.59856	Aqp4	0.00297187	2.17182				Bcap29	9.33271e-15	1.8851	Ctnna3	2.05136e-26	8.48133	E2f3	5.99828e-05	1.53477
1111	Trf	0.366804	2.2268	Vps33a	1.60683e-25	2.01861	Scaf1	6.33238e-16	2.38969	Stat1	7.51173e-21	1.56738	Mycl	4.27149e-186	2.2575	Nav1	2.04869e-113	4.43662	Ntrk2	0.00304388	2.55856				H1f5	9.41075e-15	2.29124	Tnnt1	2.12157e-26	4.01852	Ly6i	6.22207e-05	22.506
1112	Fer1l4	0.367484	2.61857	Map3k1	1.71591e-25	1.5556	Gse1	6.44624e-16	2.32093	Rps13	7.85837e-21	1.73017	Kdsr	6.59388e-186	2.06401	Mturn	2.24247e-113	8.26884	Epha2	0.00305456	3.11401				Taf1	9.46557e-15	1.66026	Rrad	2.17501e-26	2.16006	Rhof	6.27922e-05	2.29771
1113	Dnase1l3	0.369165	2.58121	Dtx4	1.77974e-25	1.82832	Zbtb10	6.46961e-16	1.80305	Rpl9	7.92433e-21	1.72025	Retnlb	7.81139e-186	6.80024	Polr2m	2.52494e-113	2.04047	Slc6a14	0.00307294	1.62336				Cpsf2	9.56743e-15	1.66162	Nae1	2.21936e-26	2.05085	Ints9	7.05799e-05	1.71327
1114	Wdr93	0.372031	3.90756	Rab39	1.92122e-25	4.38893	Pdxdc1	6.54609e-16	2.66304	Chordc1	8.03541e-21	1.66882	Atg4d	1.15677e-185	1.70321	Gpsm2	3.91966e-113	3.55337	Ptprg	0.00307744	3.792				Brd8	9.8305e-15	1.7186	Nlgn2	2.31404e-26	3.90434	Supv3l1	7.22166e-05	2.54898
1115	Gm12666	0.386716	7.12733	Pdxk	2.05349e-25	2.22331	Mmut	6.66261e-16	1.74238	Actn2	8.23211e-21	54.0661	Yars	1.38458e-185	1.61384	Zc2hc1a	4.05813e-113	5.07332	Reg3b	0.00308941	1.55699				Nup50	1.11386e-14	1.56435	Bicd2	2.48591e-26	3.08138	Plac8	7.78388e-05	2.09002
1116	Plbd1	0.389109	2.37946	Ifi209	2.5805e-25	2.06156	Abhd17b	6.7266e-16	1.8106	Mysm1	9.45644e-21	1.82882	Rce1	1.52423e-185	2.122	Pnmal2	4.07722e-113	9.46646	Arhgap32	0.00310565	2.61678				Helz	1.12759e-14	1.50064	Cpped1	2.73129e-26	2.3271	Traf6	8.62745e-05	1.82295
1117	Asb16	0.389865	5.48973	Fam110a	2.82348e-25	1.88748	Hk1	6.84356e-16	1.7384	Sult2b1	1.0323e-20	3.9511	Nanp	1.74659e-185	2.33299	Kcnj8	4.12813e-113	4.96967	Gja4	0.00313333	4.69962				Mtmr1	1.13308e-14	1.8136	Cdk8	2.76541e-26	2.62991	Dgkg	8.69181e-05	5.0262
1118	Gnrh1	0.390759	2.28295	Gm4951	3.14725e-25	4.34872	Rab3gap2	7.59365e-16	1.74078	Cdk13	1.04259e-20	1.97768	Chmp6	2.21911e-185	1.68193	Tex264	5.50679e-113	2.53855	Kcnk2	0.0031579	4.36867				Nemf	1.17845e-14	1.73801	Csad	2.97017e-26	2.70901	Pianp	8.73009e-05	3.74443
1119	Ksr2	0.395824	3.17941	Arap3	4.29056e-25	1.72282	Atp6v0a2	7.72137e-16	2.4786	Tomm34	1.08886e-20	2.02588	Mrps5	2.34097e-185	1.76871	Rabac1	5.51886e-113	2.73425	Eppk1	0.00318056	2.28212				Rfx7	1.48774e-14	1.74091	Prkce	3.26372e-26	2.63687	Tmem39a	9.01922e-05	2.38272
1120	Ppbp	0.399275	3.82676	Itgav	4.61611e-25	1.87609	Nacc1	7.7589e-16	1.87433	Rps18	1.2253e-20	1.71372	Cdc34	3.32178e-185	1.53281	Disp1	6.74612e-113	6.39244	Prkaa2	0.00319631	2.03471				Armc3	1.69454e-14	3.48905	Tubg2	3.36379e-26	15.3223	Spag17	9.02744e-05	22.9399
1121	Necab2	0.40762	1.86871	Nab2	5.48975e-25	1.9612	Cdk5	7.89204e-16	1.56615	Inpp5b	1.32942e-20	2.60243	Iqgap2	3.5781e-185	2.17291	Slc16a9	7.414e-113	11.3503	Gjc2	0.00320538	4.65641				1600014C10Rik	1.75228e-14	1.84942	Glo1	3.4843e-26	1.93533	Alms1	9.46628e-05	2.64798
1122	Clhc1	0.420714	2.44054	Zfp263	5.9302e-25	1.94938	Pcnx	7.92166e-16	1.56022	Spns3	1.45915e-20	4.58418	Slc30a10	4.24935e-185	2.25471	Lpp	9.08103e-113	1.61956	Lrrc26	0.0032126	2.06257				Arl5b	1.79935e-14	1.73534	Dync1li2	3.63147e-26	2.18214	Spaca9	9.46748e-05	1.95859
1123	Tnnc1	0.42216	2.86492	Ccl22	6.40664e-25	2.50518	Zscan26	8.06128e-16	2.18147	Nfrkb	1.57919e-20	2.71634	Mrpl39	4.28126e-185	1.73918	Slc39a6	9.96457e-113	5.22453	Pax5	0.00325259	4.88933				Tbcel	1.85823e-14	2.12698	Hspa1a	3.84147e-26	1.61209	Fabp5	0.000104462	2.8724
1124	Pcdhga1	0.427302	3.80939	Mthfs	6.99376e-25	1.52974	Cdadc1	8.10258e-16	1.68976	Scml4	1.58807e-20	3.1089	Tgfa	1.77537e-184	2.31944	Mcfd2	1.2347e-112	2.04341	Igll1	0.00325718	178.778				Insyn2b	1.90056e-14	8.30983	Gyg	4.19289e-26	1.92905	Pfn1	0.00010627	1.5205
1125	Irgc1	0.430478	4.03723	Ago3	7.01947e-25	1.76134	Ap1ar	8.1047e-16	2.05327	Cmip	1.62338e-20	1.75269	Nln	2.26526e-184	1.92163	Gpc1	1.42926e-112	5.64827	Ret	0.00326266	5.32834				Pitrm1	1.92836e-14	1.67158	Nphp1	4.26307e-26	2.30882	C2cd3	0.000109112	1.71153
1126	Asb5	0.435238	4.76585	Samd8	7.05889e-25	1.65076	Zdhhc9	8.33021e-16	1.60145	Cep57	1.72701e-20	2.01594	Mrps34	2.56162e-184	1.86516	Rgma	1.86723e-112	6.65617	Hsd17b10	0.00342843	1.55729				Cep250	2.05098e-14	1.69982	Zfp322a	4.26756e-26	3.41856	Unc119b	0.000111487	1.71071
1127	Gm17455	0.435681	2.0497	Camk2a	8.56942e-25	3.05081	Acad9	8.76489e-16	1.69924	Agfg1	1.87241e-20	2.01521	Plekha8	3.1325e-184	1.77502	Shisa4	2.33651e-112	4.43131	Mpzl3	0.00344625	3.09053				Kri1	2.05982e-14	2.3197	Actn4	4.44014e-26	1.51393	Mmp12	0.000123712	4.61449
1128	Mroh7	0.437098	4.97203	Mvb12b	1.08166e-24	1.62489	Nat9	9.0152e-16	2.47716	Arg1	1.98636e-20	19.3978	Ndufv1	3.28422e-184	2.53456	Cnep1r1	2.58986e-112	3.0197	Acsm3	0.00345067	3.34659				Nfx1	2.34478e-14	1.53049	Glrx2	4.73769e-26	1.87496	Rnf144b	0.000125736	2.66116
1129	Csta2	0.437655	39.9094	Cpeb2	1.09306e-24	1.51754	Pcmtd2	9.43921e-16	1.85053	Cox6a2	2.00485e-20	53.6572	Tbrg4	3.55692e-184	1.86045	Zfp30	2.73175e-112	7.05982	Ryk	0.00348076	1.8641				Zranb1	2.34759e-14	1.97829	Tbc1d1	5.27322e-26	2.38538	Alg8	0.000128032	1.84638
1130	Wfdc13	0.443872	4.51667	Ctbs	1.1064e-24	2.02929	Mbd6	9.6096e-16	2.29281	Soat2	2.10058e-20	4.62208	Ppil1	3.73528e-184	1.99087	Ccdc127	3.34798e-112	3.13618	Agt	0.00348363	3.19797				Prkx	2.36224e-14	1.5766	Ndufs1	5.59148e-26	1.69146	Mbnl3	0.000130503	2.16788
1131	Tmigd3	0.447932	1.62313	Cd209g	1.23429e-24	2.75258	Capn7	9.65219e-16	2.17288	Dut	2.23751e-20	1.82715	Etfdh	3.86857e-184	1.80024	Flot2	4.71997e-112	3.25758	Rem1	0.00353064	2.99476				Vps33b	2.59158e-14	2.42001	Mrpl53	5.71769e-26	1.85227	1700056E22Rik	0.000131061	1.5894
1132	Il27	0.448169	3.29123	Usp12	1.35853e-24	1.50692	Hint3	9.71404e-16	2.95213	Mast3	2.29597e-20	2.12922	Acss1	4.36623e-184	2.00796	Poglut2	5.38622e-112	4.12466	Endod1	0.00353343	2.02434				Hes1	2.76589e-14	3.5629	Acbd4	5.94942e-26	3.46182	Pik3r6	0.000132325	1.76901
1133	Gm10718	0.448371	7.32093	Plekhg5	1.89183e-24	2.39573	Bsdc1	9.98138e-16	1.86482	Ddx43	2.33351e-20	10.0256	Mrpl28	4.41015e-184	1.65418	Slc50a1	7.33534e-112	2.41853	Ralgapa2	0.00360101	2.73924				Eif2s3y	2.76874e-14	1.92167	Ccnd2	6.07676e-26	2.3974	Lrrc63	0.000134325	17.5617
1134	Hpx	0.461054	9.60724	Mcemp1	1.91743e-24	4.00522	Pwwp3a	1.00573e-15	1.70413	Prkcb	2.41359e-20	1.54485	Acad8	4.49463e-184	1.95693	Pianp	8.72744e-112	12.4389	Efr3b	0.00367879	7.16954				Lrch1	2.95877e-14	1.73911	Dtd1	6.41186e-26	2.6228	Dok2	0.000137873	1.68161
1135	Ccr1	0.463502	1.77737	Dnaaf3	2.17938e-24	2.61634	Cfap97	1.02412e-15	1.63829	Pear1	3.22292e-20	3.36928	1700066B19Rik	5.37844e-184	3.86794	Chd3	1.36138e-111	2.05538	Abhd17b	0.00370128	1.84225				Prkca	3.29704e-14	1.54994	Dhrs7	6.69901e-26	2.13457	B4galt3	0.000145741	1.72534
1136	Bcl2a1a	0.466979	2.3722	Lcorl	3.28256e-24	1.62016	Pcsk7	1.03281e-15	2.05082	Jmy	3.54691e-20	2.27941	Dram2	6.73541e-184	1.84019	Gab1	1.77835e-111	2.98218	Mdk	0.00370826	1.57208				Khdc4	3.36189e-14	1.69506	Slc22a17	6.80733e-26	2.84198	Gm9774	0.000153124	1.58769
1137	Ms4a6b	0.470634	2.70667	Trpv2	4.38828e-24	2.14884	Mpzl1	1.03809e-15	2.56364	Rpl34	4.44399e-20	1.71892	Ces2c	7.69481e-184	1.79636	Cldnd1	2.83771e-111	2.45575	Dchs1	0.00373154	2.42255				Ddit4	3.45205e-14	2.42899	Zfp532	7.21816e-26	3.65249	Ldlr	0.000153885	1.8933
1138	Cacna1s	0.473495	5.67401	Rap2c	5.00468e-24	1.62222	D10Wsu102e	1.04439e-15	1.58768	Phkg1	4.7012e-20	8.92295	Card10	8.51532e-184	3.16415	Megf9	4.28926e-111	4.4797	Crym	0.00374494	4.92342				Bicra	3.61946e-14	1.71526	Ppm1a	7.32864e-26	1.93568	Cxcr3	0.000165794	2.59677
1139	Gm29609	0.475708	3.35487	Mtr	6.29578e-24	2.01437	Rab13	1.04609e-15	1.67764	Cemip2	4.78016e-20	2.86775	Coasy	8.5535e-184	1.90449	Mettl9	7.5197e-111	2.09049	9330159F19Rik	0.00379505	4.43387				Apmap	3.74457e-14	2.5017	Taf1a	8.6592e-26	4.33613	Camkk2	0.000167997	1.71171
1140	Mapk8ip2	0.475932	5.26505	Slc25a33	6.72313e-24	2.17897	Abhd4	1.09519e-15	1.50421	Aip	5.05528e-20	1.52095	Acp5	9.0502e-184	1.71063	Ptpra	8.69523e-111	1.97349	Syn2	0.00379857	4.11176				Pabpc1	3.75422e-14	1.62434	Ogfrl1	8.67217e-26	1.60134	Olfr433	0.000168479	8.52752
1141	Padi3	0.479099	1.90114	Tmem50b	6.9331e-24	1.58784	Cpeb4	1.12072e-15	2.57455	Atg12	5.06269e-20	1.8486	F3	1.44453e-183	4.21051	Lamp2	1.2075e-110	2.0504	Lgi1	0.00381644	10.6268				Ino80c	3.85969e-14	1.5195	Uqcrc1	8.75266e-26	1.58224	Rufy3	0.000169872	1.56993
1142	Slc25a31	0.49238	2.10242	Aagab	7.28403e-24	1.5745	Pxmp4	1.16748e-15	1.94516	Hpcal1	5.21409e-20	1.7002	Lrfn4	1.70305e-183	2.6523	Tent5a	1.41678e-110	2.61233	Scrg1	0.0038486	3.99467				Tmed8	4.27608e-14	3.54455	Tjp1	9.07308e-26	1.66293	Pinx1	0.000176403	1.61099
1143	P2rx5	0.495997	2.71103	Ifit1	9.97323e-24	2.41325	Scamp1	1.20752e-15	1.57707	Tob2	5.22342e-20	1.69907	L2hgdh	2.15374e-183	2.72181	Kcnb2	2.00024e-110	16.218	Tomm40	0.00387584	1.79493				Tjap1	5.05037e-14	1.83292	Arhgap5	9.22311e-26	1.61191	Trim7	0.000195763	2.27246
1144	Serpina3f	0.49706	2.47164	Plcb2	1.09744e-23	1.6337	Arrdc4	1.22422e-15	2.09636	Zfp51	5.24253e-20	4.53318	Uxt	3.00265e-183	1.70461	Vldlr	2.21195e-110	6.78178	Vpreb2	0.0038832	180.896				Mis18a	5.75615e-14	1.54	Angptl2	9.2935e-26	1.55907	Nlrx1	0.000218001	1.63609
1145	Gm9999	0.497238	3.10749	Cybc1	1.18513e-23	2.00943	Tmem97	1.30986e-15	1.957	Nup98	5.80862e-20	2.14546	Slc25a35	3.18673e-183	3.4352	Has2	2.23793e-110	28.8396	Rnpepl1	0.00389402	1.54158				Uspl1	5.82009e-14	2.00704	Snhg4	9.57903e-26	2.31047	BC147527	0.00022648	1.80509
1146	Gm36028	0.497694	2.25739	Guca1a	1.3517e-23	1.93455	Dpagt1	1.31147e-15	1.58945	Zfp592	5.99403e-20	1.78943	Ppip5k1	4.96324e-183	1.61109	Paxx	2.3054e-110	2.65241	Abhd11	0.00391512	1.80332				Mysm1	5.85247e-14	1.5148	Mesd	9.85596e-26	1.91798	Prkcg	0.000232012	4.2064
1147	Ascl1	0.499215	2.66224	Zfp984	1.82721e-23	1.75304	Arrdc1	1.32277e-15	2.08622	Ccr8	6.93664e-20	16.9734	Bex2	6.21099e-183	3.06029	Mamstr	2.64299e-110	16.3088	Nos2	0.00392855	1.7112				Tial1	6.52219e-14	1.60263	Stom	1.07464e-25	2.59353	Ccr6	0.00023294	2.98345
1148	Cpne9	0.501937	3.5808	Pcf11	2.09243e-23	1.60087	Suclg2	1.37403e-15	2.35309	Unc13d	7.83097e-20	2.33763	Acvr1b	6.25692e-183	1.87044	Tgfbr2	3.20088e-110	2.39176	Cblc	0.00393184	2.16053				Abca13	6.56405e-14	15.0329	4930523C07Rik	1.08855e-25	2.05125	Cgas	0.000250057	1.76785
1149	Chst13	0.506071	1.84801	Dram1	2.15255e-23	2.90914	Aldh16a1	1.38854e-15	1.85465	Armc7	8.16638e-20	3.53375	Mrps27	9.03863e-183	2.80163	Gypc	3.61968e-110	4.48344	Ktn1	0.00396559	1.70538				Icam2	6.56701e-14	1.82551	Pcdh18	1.38888e-25	2.5892	Dthd1	0.000260364	8.39052
1150	Tceal6	0.515584	1.68482	Nfya	2.16604e-23	1.64509	Flcn	1.42179e-15	1.72586	R3hdm1	8.33455e-20	1.69418	Papss1	1.30919e-182	1.70861	Zfr	4.8271e-110	2.82823	Tle4	0.00397776	2.63726				Fam217b	8.17818e-14	2.73667	Ube2d1	1.47231e-25	2.48119	Cd300c	0.000268394	2.05668
1151	Cxcl9	0.519417	2.60157	Ripk1	2.46358e-23	1.5224	Atxn1	1.42898e-15	1.78943	Evi2	8.3842e-20	2.14378	Fahd2a	1.52239e-182	1.55042	Trio	4.88471e-110	2.84691	Mageh1	0.00403348	2.60023				Gla	9.74722e-14	2.35541	Prrc2b	1.48085e-25	2.0179	Abca17	0.000270416	25.2981
1152	Col24a1	0.523698	3.99038	Ciita	2.6934e-23	2.16457	Slc35f6	1.50262e-15	1.59878	Cfap126	8.4067e-20	2.68027	Stx3	1.61251e-182	1.73359	Cdc26	5.22602e-110	1.96345	Defb25	0.00406931	8.98981				Rif1	1.03994e-13	1.52288	Prorsd1	1.512e-25	1.66114	Marcksl1	0.000272537	1.68374
1153	Pla2g7	0.529862	2.73479	P2ry10b	2.81156e-23	3.33201	Cmss1	1.50321e-15	1.50734	Rps11	8.56945e-20	1.67783	Arfip2	3.60855e-182	2.22428	Sec62	5.57675e-110	2.63547	Otc	0.00408953	3.77758				Hspa4l	1.11545e-13	2.10101	Trnau1ap	1.68956e-25	1.71577	Rttn	0.000273894	2.28853
1154	Pilra	0.530503	3.46917	Nt5c2	2.92395e-23	1.61956	Clstn1	1.52992e-15	2.10503	Aff1	8.72081e-20	1.86097	Clcn3	4.23039e-182	1.90799	Nbdy	5.72078e-110	2.33989	Erg	0.00415318	4.47817				Dtnb	1.18129e-13	2.35467	Zfp827	1.73934e-25	4.03904	H2bu2	0.000275089	1.85154
1155	Cacna1f	0.538071	3.27765	Sesn1	2.99964e-23	1.71828	Zfp950	1.63357e-15	1.60285	Pds5a	8.99884e-20	1.5687	Krt8	4.44148e-182	5.95472	Cbx5	7.18966e-110	2.63479	Pard6b	0.00420389	2.13716				Traf5	1.19596e-13	1.82751	Kif5b	1.7429e-25	2.37192	Elac1	0.000291801	1.91883
1156	Psors1c2	0.543004	9.02449	Mmp9	3.80706e-23	1.97874	Dnaja3	1.63665e-15	2.07102	Kdm2a	9.21676e-20	1.56584	Cobl	5.00747e-182	2.76469	Selenos	8.6773e-110	2.12221	Chsy3	0.00421565	3.52944				Atxn1	1.22093e-13	1.74825	Prpsap1	1.74923e-25	2.25528	Eml5	0.000322823	2.62596
1157	Cd200r3	0.550603	6.11724	Btaf1	3.94929e-23	1.62301	Ptdss2	1.6425e-15	2.09977	Rell1	1.03931e-19	3.36449	H2bc4	7.04342e-182	1.53768	Zfp771	9.12039e-110	2.58949	Ccdc85c	0.00437259	2.07646				Zfp263	1.30703e-13	1.97867	Ndufa12	1.85206e-25	2.36928	Tnfaip2	0.000325344	1.66518
1158	Serpinb2	0.55225	2.76407	Slc23a2	4.17644e-23	1.91672	Ptpn9	1.68391e-15	1.6806	Rps16	1.04385e-19	1.74751	Nsun2	7.82631e-182	1.70168	Fyn	1.06376e-109	2.99735	Khdrbs3	0.00438159	2.15871				H2bc15	1.32993e-13	2.84924	Ube2h	1.85779e-25	1.92039	Nrg1	0.000333899	6.6014
1159	Vmn1r43	0.553076	4.05624	Zfp516	4.47003e-23	1.8591	Ap2a1	1.68833e-15	1.95881	Panx1	1.13189e-19	3.31179	Cdpf1	7.88679e-182	1.83265	Gprc5b	1.3321e-109	14.7649	Tbx1	0.00443182	4.09193				Nrbf2	1.3509e-13	1.55421	Gm3248	2.00324e-25	24.0003	Tssk6	0.000343865	3.21132
1160	Lpar3	0.55611	3.90114	Plbd2	4.98182e-23	1.61878	Stard4	1.70576e-15	2.38175	Eml5	1.15572e-19	8.37477	Pgd	8.56024e-182	1.70402	Hook3	1.54429e-109	2.53394	Zbtb7b	0.00443756	1.84996				Gm7694	1.37053e-13	3.2022	Ndufv2	2.03279e-25	2.14896	Icam4	0.000344153	3.96617
1161	Tcp11	0.556609	5.24118	Eid3	5.29062e-23	5.3402	Tusc2	1.73805e-15	1.5146	Cir1	1.17939e-19	1.59931	Echdc1	8.84008e-182	2.07371	Shank1	1.94334e-109	12.5252	Rps6kl1	0.00443931	10.3865				Cenpl	1.3944e-13	1.78665	Mrpl54	2.11351e-25	1.54513	Tnfsf8	0.000366752	3.16725
1162	Tmem176a	0.558138	2.49725	Trim8	5.34196e-23	1.64148	Mrgbp	1.85882e-15	2.21383	Tmem64	1.25391e-19	3.11218	Naa35	1.53196e-181	1.66159	Cd81	2.36414e-109	3.53797	Esrra	0.00446656	1.61735				Ino80	1.41673e-13	2.12937	Rec8	2.15358e-25	16.7111	Retnla	0.000368436	1.99469
1163	Cd5l	0.560523	8.25495	Ptrhd1	5.74845e-23	1.60765	Entr1	1.96326e-15	1.53552	Msi2	1.32176e-19	1.60911	Zdhhc21	1.58662e-181	1.94308	Gpm6b	3.72949e-109	2.64671	Foxa3	0.00449202	2.2623				Mxi1	1.42068e-13	1.94358	Ndufs5	2.17174e-25	2.50075	Actb	0.000385369	2.12011
1164	Aqp9	0.569157	2.3574	Tent5c	7.74436e-23	1.78632	Msantd4	1.96789e-15	1.71566	Snrnp40	1.45326e-19	1.59739	Tspan3	1.61534e-181	2.36449	Wasf1	6.00871e-109	14.4548	Gpc1	0.00457527	2.5205				Tmx3	1.43521e-13	1.66959	Higd1a	2.34375e-25	1.82382	Borcs5	0.000491997	2.07459
1165	AC147806.2	0.569758	2.09119	Irak2	8.56293e-23	1.5075	Strbp	2.00643e-15	2.101	Dhx9	1.54146e-19	1.52613	Prkg2	1.75254e-181	4.23959	Dmd	6.40091e-109	3.46948	Defb45	0.00462083	5.7071				Alkbh1	1.47662e-13	1.816	Apcdd1	2.49189e-25	9.5175	Usp38	0.000501742	1.51699
1166	Krt78	0.576776	1.67972	Klf2	1.17822e-22	1.98644	Ptcd3	2.01153e-15	1.50998	Rps21	1.59931e-19	1.64284	Mpnd	1.90714e-181	1.51435	Ift74	7.12697e-109	3.80402	Krtap3-1	0.00472626	1.95218				Jak3	1.50754e-13	2.31706	Dpm1	2.5184e-25	1.67361	Fzd10	0.000513823	10.7566
1167	Il1a	0.58403	1.79569	Mki67	1.30472e-22	1.80826	Lpin2	2.02248e-15	2.34889	Yaf2	1.77174e-19	1.75927	Tradd	1.95917e-181	1.7185	Fads2	1.05566e-108	2.89482	Sema3g	0.00476962	12.4361				Ing3	1.5769e-13	1.6438	Fbxo9	2.75818e-25	2.033	Aasdh	0.000539856	1.72094
1168	Olfr78	0.589081	3.73337	Fgd3	1.44266e-22	1.82102	Gopc	2.11825e-15	1.62243	Rbm33	1.87308e-19	1.98686	Tusc2	2.08722e-181	1.60893	Arsj	1.4087e-108	14.4895	Vangl1	0.00484281	3.28366				Mak16	1.61354e-13	1.53849	Psmd13	2.82574e-25	1.52722	Dnajb5	0.000542435	1.96425
1169	Gm826	0.598349	9.37725	Tap1	1.82403e-22	1.73359	Pithd1	2.15914e-15	2.12209	Ddx27	1.93523e-19	2.25486	Dld	2.24772e-181	1.89943	Efnb3	1.60842e-108	8.39612	Ankrd61	0.00486118	17.9154				Fam53c	1.63961e-13	2.19629	Ncan	2.83456e-25	28.9537	Boll	0.000620126	15.9418
1170	Pilrb2	0.598522	3.28176	Clgn	1.90532e-22	10.3898	Tprkb	2.25387e-15	1.55244	Gramd4	1.94603e-19	3.64722	Bod1	2.98714e-181	1.7061	Nfe2l3	1.6481e-108	22.0408	Ntsr1	0.00490861	9.85577				Man2a2	1.65524e-13	1.73045	Dock9	2.90083e-25	3.14868	Ccnd2	0.000630629	1.9133
1171	Rnase10	0.605281	4.87859	Nod2	2.17457e-22	5.50954	Ids	2.27165e-15	1.82433	Elf2	1.94658e-19	1.59892	Atp2a3	3.19789e-181	2.58099	Cfdp1	1.72363e-108	1.84655	Mindy1	0.00493316	2.04649				Olfr1033	1.66081e-13	16.8463	Tpd52l2	2.94067e-25	1.70137	Zfp959	0.000654387	1.51318
1172	Mpeg1	0.611741	1.76173	Il15	2.49358e-22	1.68382	Las1l	2.38431e-15	1.89977	Eif4e3	2.35413e-19	2.1122	Klf9	4.21701e-181	2.16943	Arhgap23	2.83458e-108	4.55477	Klc4	0.00496506	1.86109				Abca2	1.68899e-13	2.44082	Scn2a	3.09792e-25	7.23992	Arl10	0.000751427	1.81451
1173	Gm525	0.615346	3.76371	Myo9a	2.79988e-22	1.50428	Mterf3	2.45692e-15	2.0313	Mllt3	3.10208e-19	2.19379	Cps1	4.69025e-181	9.33288	Gria4	4.57348e-108	8.43395	Dio1	0.00502272	1.79535				Gmeb2	1.77027e-13	2.37896	Lrba	3.45867e-25	2.47495	Scd4	0.000773223	34.509
1174	Chil1	0.621305	3.57215	Ankfy1	2.93363e-22	1.50787	Ubr4	2.49429e-15	2.92548	Fbxl12	3.1734e-19	2.59272	Lgals4	6.60093e-181	5.5332	Nisch	4.61208e-108	2.0135	Mrpl53	0.00504233	1.78142				Hrh4	1.85144e-13	35.1265	Dstn	3.47393e-25	7.23026	Map3k6	0.000783564	2.06303
1175	Cd72	0.627039	3.41752	Igsf8	3.0106e-22	1.65493	Brpf1	2.57739e-15	2.32842	Tsc22d3	3.43322e-19	1.53289	Nme6	9.37197e-181	2.14385	Prrg1	6.00106e-108	6.21541	Thsd7a	0.00507668	2.0913				Zfp704	1.93084e-13	1.54409	Mrps28	3.5887e-25	1.79409	Snx21	0.000823776	1.5316
1176	Maf	0.633626	1.59905	Diaph2	3.23406e-22	1.51252	Ggh	2.63761e-15	3.68571	Adcy7	3.66164e-19	1.59047	Mtif3	9.44712e-181	2.55066	Fads3	9.89749e-108	6.76594	Fbll1	0.00510896	48.5379				Ccny	2.00897e-13	1.65181	Actr10	4.16132e-25	1.72152	Mt2	0.000861586	1.64689
1177	Apoc4	0.635753	1.79619	Fpr2	4.60665e-22	2.51585	Mgat4b	2.65739e-15	2.3489	Crot	4.1195e-19	2.24196	Pop5	1.34768e-180	1.73159	Stt3a	1.16465e-107	2.4555	Col12a1	0.0052107	2.82943				Cspp1	2.01837e-13	1.57081	Ndufs8	4.37789e-25	1.66249	Ica1l	0.000930926	5.97088
1178	Ccr3	0.652203	21.9666	Tbkbp1	5.04419e-22	1.67596	Spred2	2.84478e-15	2.06521	Ing2	4.19991e-19	1.61284	Mrpl49	1.56832e-180	1.67909	Ilk	1.22448e-107	1.88749	Lrba	0.00526857	1.89064				Ywhaz	2.03482e-13	1.50243	Car11	4.41893e-25	5.60943	Zswim4	0.000989445	1.6009
1179	H2-DMb1	0.67015	2.52309	Abhd15	5.05676e-22	5.20555	Zfp524	2.8953e-15	1.61285	Rps10	4.72553e-19	1.66607	Mrps9	1.64588e-180	1.77789	Srpr	1.47875e-107	2.3972	Fkbp10	0.00529403	1.59247				Fam234b	2.04139e-13	1.52066	Mtfr1l	4.53221e-25	1.8194	Ust	0.0010206	1.84724
1180	Psma8	0.670982	3.43903	Bscl2	6.04829e-22	1.67658	Fbxw8	2.90964e-15	1.54229	Rpl30	5.1621e-19	1.56279	Pef1	1.71568e-180	2.11896	Fam216a	1.78424e-107	3.42956	Actl6b	0.00529717	36.5965				Agap2	2.58545e-13	2.14173	Mrpl27	4.59666e-25	1.50789	Gmeb1	0.00105071	1.51609
1181	Mab21l1	0.67113	1.65959	Neurl1a	6.56936e-22	1.87446	Krt20	2.94618e-15	8.48193	Slc2a3	5.18374e-19	2.50424	Tmem254a	2.26968e-180	2.73385	Gng8	2.44515e-107	15.0123	Sorbs2	0.00530323	2.27943				Dazl	2.64113e-13	33.5156	Msantd4	4.71923e-25	2.16584	Adgrg6	0.00105982	2.2519
1182	B430306N03Rik	0.674595	2.1727	Vac14	6.6251e-22	1.78616	Gtf3c1	2.96147e-15	2.70092	Dcaf7	5.39188e-19	2.0573	C1galt1c1	2.37337e-180	2.56458	Pigyl	2.91909e-107	2.92239	Jph2	0.00532317	2.95711				H4c9	2.68456e-13	1.94623	Xpa	4.8337e-25	1.82645	Esyt3	0.00109416	6.72596
1183	Fpr1	0.676783	3.84939	Mfng	6.92836e-22	1.59564	Ceacam20	2.97147e-15	14.6475	Slc16a6	5.64866e-19	1.83188	Arc	3.39189e-180	4.60526	Bmp6	3.0808e-107	9.29459	Arl14	0.00540408	2.12165				Elk4	2.77436e-13	1.67555	Mark1	6.06066e-25	5.14847	Rwdd2a	0.00109649	1.52347
1184	Syt6	0.677655	1.76506	Txndc16	8.72027e-22	1.80358	Med12	2.98643e-15	1.83617	Senp7	6.04305e-19	2.14862	Hmgcl	3.4236e-180	1.59643	Pakap	3.10388e-107	3.35392	Apol7a	0.00547364	2.26551				C130050O18Rik	2.80442e-13	3.9707	Degs1	6.08528e-25	1.75359	Lman2l	0.00110797	1.67655
1185	Vwa2	0.678418	50.8041	Psd3	8.78902e-22	2.0273	Lrrc8a	3.08369e-15	1.83415	Arih1	6.24029e-19	1.63783	Trappc6a	4.0289e-180	1.94126	Gna11	3.38458e-107	1.56956	Vwf	0.00551289	2.21578				Sik2	2.86553e-13	1.61305	Osbpl5	6.45192e-25	3.04217	Tnfrsf8	0.0011131	5.02682
1186	Rd3l	0.698949	3.78216	Arhgef10l	1.14329e-21	1.55681	Ing5	3.23835e-15	1.6102	Orc4	6.77004e-19	2.10266	Slc51b	5.24995e-180	3.87899	Tram1	6.9792e-107	2.31072	Strbp	0.00559073	2.07148				Fem1c	2.93102e-13	1.5183	Ndufa8	6.57227e-25	1.9419	Zdhhc23	0.0011536	2.59316
1187	Rpl39l	0.699114	4.43984	Thap8	1.22341e-21	4.49506	Cspp1	3.34222e-15	2.23917	Sft2d2	7.70738e-19	1.71962	Dctpp1	5.26138e-180	1.74293	Adam33	7.35548e-107	5.05923	Smlr1	0.00564937	5.40207				Tmem88	2.93679e-13	2.66651	Atraid	6.74714e-25	1.58387	Exd1	0.00117182	14.7006
1188	Tctex1d4	0.706028	2.98496	F10	1.47508e-21	4.40857	Gon7	3.43212e-15	1.94346	Slc25a30	8.66545e-19	2.83047	Lyplal1	1.41652e-179	2.03577	Yif1a	7.46998e-107	2.77418	Ankmy1	0.00566518	6.78232				Ifitm10	2.94472e-13	4.79969	Ptprf	6.7886e-25	1.97627	Chml	0.00126517	2.38541
1189	Ptpn18	0.706564	2.32495	Disc1	1.65329e-21	2.15701	Rdm1	3.48789e-15	1.51096	Zup1	8.85985e-19	1.95341	Capn8	1.52267e-179	2.07672	Tjp1	7.98926e-107	2.60298	P2ry1	0.00571491	3.32375				Rufy1	2.94542e-13	1.55532	Dexi	7.4875e-25	2.40398	Mms22l	0.00127378	1.50975
1190	Krt79	0.7069	3.01506	Gpr146	2.03607e-21	1.95849	Eps15l1	3.64445e-15	1.84547	Cdc42ep3	9.34166e-19	2.02078	Mllt3	1.65667e-179	1.93372	Zfp449	9.16885e-107	8.41303	Phgdh	0.00572905	2.59575				Ino80d	3.0199e-13	1.80319	Ecm1	7.72538e-25	2.15583	Tcf19	0.0012806	1.76836
1191	Tmc1	0.707282	2.94943	Pigz	2.1608e-21	1.69952	Aqp8	3.69649e-15	11.2241	Slc16a10	9.76059e-19	2.71669	Cmss1	1.97508e-179	1.75231	Bag5	1.40604e-106	3.04713	Ube2ql1	0.00574984	18.7594				Gon4l	3.49647e-13	1.50805	Mrps12	8.06952e-25	1.53935	Xlr	0.00129051	1.6786
1192	Fndc8	0.726027	2.68117	Slc45a4	2.45092e-21	2.23849	Zadh2	3.96606e-15	1.94674	Rad54l2	1.02694e-18	2.75827	Smim20	2.9736e-179	1.80114	Rab11fip2	1.47045e-106	4.28337	Adra2b	0.00580566	9.97295				Otud4	3.4985e-13	1.57673	Ech1	8.77532e-25	1.87964	Dnali1	0.00146228	4.45668
1193	Mmp25	0.727084	3.67545	Cib2	3.17839e-21	1.72087	Faf1	4.07377e-15	2.81654	Ngdn	1.04007e-18	1.65101	Acadm	3.12537e-179	2.03851	Tek	1.5036e-106	8.02206	Sema3b	0.00583156	2.68927				Atp8b2	3.67059e-13	2.0564	Ccn1	8.87137e-25	2.58419	Faap100	0.00148498	1.52285
1194	Pld5	0.735696	7.82348	Nmd3	3.47782e-21	1.59407	Fut8	4.09431e-15	2.72545	Tmem30a	1.14868e-18	1.52557	Erfe	4.24802e-179	8.02714	Gpr85	1.53623e-106	9.2356	L1cam	0.00583708	4.94654				Mfsd14a	3.75474e-13	1.66247	Rnf7	9.36768e-25	1.63164	Slc6a13	0.0014946	2.69047
1195	Stab1	0.746153	1.83399	Hivep1	3.66586e-21	1.52043	Sinhcaf	4.11636e-15	1.9896	Med14	1.17049e-18	1.92094	Alkbh7	4.59854e-179	1.815	Ctdspl	1.61925e-106	3.70254	Opcml	0.00584272	4.12481				Vmn2r97	3.76671e-13	53.4651	Acadvl	9.4651e-25	1.909	Pla1a	0.00151817	3.85128
1196	Ogdhl	0.753349	10.1303	Dmxl1	3.6737e-21	1.62426	Dhdds	4.1383e-15	1.64192	Rps23	1.2941e-18	1.69886	Itgb6	5.64213e-179	1.69676	Ssr3	2.30425e-106	2.35631	Cdkl5	0.00587332	4.4015				Cdk2	4.11118e-13	1.87038	Chn1	9.81447e-25	4.50049	Ccdc180	0.00152883	3.00674
1197	Cebpe	0.755066	1.88599	Batf2	3.87342e-21	3.20806	Ric1	4.16479e-15	1.89891	Traf5	1.30582e-18	2.45481	Pdss2	7.16209e-179	2.82869	Nr3c1	2.42744e-106	1.87583	H4c3	0.00589876	2.17893				Med12	4.15552e-13	1.58009	Enho	1.00149e-24	3.16312	Gm10778	0.00155796	10.6832
1198	F5	0.766241	7.61359	Dhx34	3.93755e-21	2.29289	Srp54a	4.26896e-15	1.67085	Rplp2	1.32739e-18	1.58074	Coa7	8.26039e-179	1.82136	Ppp2r3a	2.97977e-106	2.95429	Ascl2	0.00590159	3.4022				Plcg1	4.39945e-13	2.15166	Tfpi	1.01975e-24	1.55074	Gvin1	0.00160269	3.52279
1199	Krt4	0.770914	3.78093	Slc49a4	4.2318e-21	2.10992	Setd1a	4.38435e-15	1.60442	Trabd	1.34677e-18	1.66693	Ap1s1	9.3064e-179	1.66004	Arl5a	2.98056e-106	2.76957	Tspan9	0.00590538	2.02258				Zfp800	4.49702e-13	1.63421	Ndufa11	1.01983e-24	2.8733	Nos3	0.00165488	2.01087
1200	Elfn2	0.771241	3.66599	Jun	4.49316e-21	1.72733	Slc25a1	4.7415e-15	2.15138	Ikzf5	1.37957e-18	2.34913	Mycn	9.84884e-179	2.69132	Lefty1	3.44898e-106	5.54083	Ntn5	0.00592422	16.6537				Sh2d3c	4.75616e-13	2.77817	Sipa1l1	1.08866e-24	1.8078	Gpr146	0.00168345	1.53711
1201	Snap91	0.771271	15.0684	Mctp1	4.74298e-21	1.6829	Serhl	4.79152e-15	2.76279	Tnni1	1.39988e-18	3.62247	Slc7a7	1.00029e-178	1.68414	Lrrn2	3.67849e-106	12.0877	Cnksr2	0.00596416	3.47233				Ganc	5.21277e-13	1.68454	Pnisr	1.09537e-24	2.21823	Rpsa	0.00175115	1.50977
1202	Ccl8	0.773704	3.01265	Cacul1	5.06046e-21	1.72159	Rasa4	4.81288e-15	2.04463	Rpl17	1.52288e-18	1.70132	Dolpp1	1.51653e-178	2.38615	Dpy19l1	4.31585e-106	2.7691	Dthd1	0.00600957	23.3721				Usp47	5.53249e-13	1.63034	Twsg1	1.20949e-24	1.89988	Zfp456	0.00179834	1.84908
1203	Egfem1	0.792131	5.84597	Spp1	5.67062e-21	10.86	Palld	4.90235e-15	1.70499	Dock11	1.54793e-18	2.23593	Ccdc122	2.93232e-178	2.27219	Kif3a	4.36854e-106	4.13908	Susd5	0.00602852	31.8694				Atg16l1	5.63935e-13	2.05399	Sec23a	1.26011e-24	1.88381	Fancd2	0.00184849	2.74142
1204	Fpr2	0.805692	4.67203	Secisbp2l	6.12153e-21	1.60692	Scd2	5.11372e-15	2.38117	Rif1	1.6887e-18	2.21925	Scamp1	3.13382e-178	1.97906	Gbp2	5.22356e-106	4.77065	Lhx6	0.00605944	6.36348				Otud5	5.86059e-13	1.62844	Adamts17	1.44808e-24	5.02789	Med26	0.00186888	2.1505
1205	Tdrd9	0.812927	4.11754	Ago4	6.7428e-21	2.37624	Acp5	5.11518e-15	1.63852	Osbpl3	1.99423e-18	2.69407	Fkbp4	4.28768e-178	2.52574	Yipf3	6.03696e-106	1.93291	Sgip1	0.00607366	3.28831				Braf	6.06974e-13	1.83078	Epha4	1.46005e-24	3.72507	Rps11	0.00192381	1.57312
1206	Msh4	0.819521	4.27393	Mindy2	8.37336e-21	1.64624	Golga4	5.22112e-15	3.24036	Vrk1	2.1215e-18	1.63852	Dctd	4.634e-178	3.83219	Prokr1	6.81546e-106	47.5301	Spc24	0.00608567	1.92223				Kdm4c	6.25311e-13	1.88463	Ttc23	1.49073e-24	5.16226	Olfr432	0.00197612	2.88861
1207	Trank1	0.832606	6.99047	Dtnbp1	8.43609e-21	1.52864	Gba	5.59059e-15	1.79048	Pank2	2.13707e-18	1.73999	Fut9	5.15704e-178	10.6371	Olfm1	7.6787e-106	2.90303	Mmp2	0.00609116	1.77792				Spaca9	6.42247e-13	1.81317	Mrpl51	1.55603e-24	1.59488	Capn11	0.00199243	3.37761
1208	Clca4a	0.835207	3.26069	Rasgrp4	8.71028e-21	1.94197	Taf3	5.79511e-15	1.61648	Fam76b	2.15309e-18	1.98213	Poldip2	8.13202e-178	1.68917	Fut10	1.30706e-105	6.44875	Aplp2	0.00609429	1.89545				Arid4a	7.06069e-13	1.55593	Psmd12	1.67759e-24	1.80022	Prok2	0.0020511	1.66721
1209	Slc7a3	0.835937	2.87318	Sap25	9.17992e-21	1.6869	Gle1	6.13109e-15	1.6868	Sbf1	2.39054e-18	2.03506	Pkdcc	1.30143e-177	1.7859	Cd47	1.31995e-105	2.124	Vash1	0.00609945	7.15316				Dstyk	7.45928e-13	2.39266	Cyhr1	1.804e-24	1.64368	Lrrc40	0.00208722	1.61543
1210	Unc93b1	0.839278	2.26513	Tgfbrap1	9.21995e-21	1.53904	Sos2	6.20884e-15	1.50363	Alkbh1	2.70296e-18	2.31408	Mrps12	1.57784e-177	1.72765	Ppl	2.46587e-105	12.3314	Scarf1	0.00612397	3.05603				Dock11	1.00822e-12	1.57836	Mrps36	1.83955e-24	1.74995	Bbs12	0.00210089	2.39817
1211	Art2b	0.844001	5.52112	Lrmda	1.37966e-20	3.10993	Ppme1	6.23447e-15	1.98401	Rpl18a	2.75802e-18	1.66303	Chchd7	1.7087e-177	1.76071	Kcnq4	2.69796e-105	11.9918	Shank3	0.00612895	5.09653				Nob1	1.03678e-12	1.79217	Lgi1	1.87923e-24	9.37804	H4c2	0.00219149	1.86415
1212	Clta	0.855552	2.284	Idua	1.59363e-20	2.25745	Kdm4a	6.24253e-15	1.57127	Tex9	2.81761e-18	3.51772	Tmub1	2.86059e-177	2.39293	Qser1	3.42082e-105	3.69631	Slc44a1	0.00613265	1.53493				Slc38a9	1.21479e-12	1.85057	Rgs2	1.92756e-24	1.79886	Gm4070	0.0023271	2.36904
1213	Ppy	0.857748	4.65291	Mcoln1	1.6204e-20	1.69701	Lonp1	6.27641e-15	2.8278	H2-Q10	3.35663e-18	4.28083	Mul1	3.27943e-177	1.54606	Septin11	4.25312e-105	2.82184	Matn4	0.00615961	4.44399				Tspo2	1.22951e-12	8.31263	Ndufb2	1.92983e-24	2.4057	Nme9	0.00251308	2.10061
1214	Tlx2	0.858211	1.97304	Tpcn2	1.62096e-20	2.54541	Zfp217	6.31369e-15	1.69044	Trgv7	3.38404e-18	19138.4	Trappc5	3.62359e-177	1.67547	Gprasp2	5.3287e-105	10.3437	Chic1	0.00616368	2.27169				Ppm1h	1.3306e-12	1.57604	Snapc2	2.30977e-24	2.73062	Asf1b	0.00257761	1.50068
1215	Cntn4	0.862557	1.86007	Tubgcp5	1.71291e-20	1.82573	Pdlim2	6.35789e-15	1.93492	Zfp871	3.66678e-18	1.87884	Impa2	4.19532e-177	1.75649	Dzip1l	5.81763e-105	21.1012	Col16a1	0.00623794	1.64963				Fbxo11	1.33374e-12	1.50377	Eri3	2.3401e-24	2.2026	Cryaa	0.0025857	6.23044
1216	P2ry4	0.864171	4.30423	Map3k3	1.75093e-20	2.01122	Tmem263	6.58937e-15	2.38067	Myh13	4.04001e-18	153.023	Hibadh	5.403e-177	1.76734	Tbl1x	6.68433e-105	2.60644	Eya1	0.00630224	4.89746				Arfgap2	1.4749e-12	1.56121	Ndufs7	2.3756e-24	1.91795	Pfkfb3	0.00258743	1.6203
1217	A530064D06Rik	0.869851	9.00578	Tmem88	1.79534e-20	2.78715	Bak1	6.61033e-15	2.86702	Chd6	4.29993e-18	1.68411	Fam162a	6.36133e-177	2.03608	Ier5l	6.71481e-105	2.50226	Abcf1	0.00631045	1.50911				Phlpp1	1.49683e-12	2.54093	Myzap	2.42927e-24	2.41813	Plk4	0.00280999	1.57809
1218	Psg17	0.875197	41.9301	Dpep2	1.85449e-20	2.91833	Dmap1	6.7775e-15	1.85258	Fhl2	4.58378e-18	1.68364	Rps19bp1	8.97861e-177	1.69854	Snx21	7.39692e-105	3.83954	Sh2d4a	0.00633733	3.47719				Arpc1a	1.50321e-12	2.05731	Ift57	2.58362e-24	2.92969	Cd1d1	0.00293125	1.77637
1219	Mmp13	0.87621	2.01989	B3galnt1	1.88643e-20	1.73314	Ammecr1l	6.78778e-15	1.65913	Nfyb	4.83882e-18	1.93114	Bcas1	9.61834e-177	2.90188	Steap2	7.54582e-105	9.07601	Shisa4	0.0063462	2.40901				Atg16l2	1.5172e-12	1.97028	Sdr39u1	2.80494e-24	3.60524	Prima1	0.00300183	14.049
1220	Gdap1	0.879086	10.8286	Arl8b	2.00805e-20	1.57794	Ipo8	7.15619e-15	1.68126	Rasa2	4.90215e-18	1.62449	Yae1d1	1.16196e-176	2.07385	Aplp1	7.65588e-105	9.09679	Cyp2w1	0.00634857	30.7633				Rab27a	1.54801e-12	1.64193	Slc20a2	2.87988e-24	3.64026	Ly75	0.00303806	2.25329
1221	Dgki	0.880776	3.37171	H2-DMb2	2.25181e-20	1.57742	Tbce	7.26659e-15	1.80511	Akap8	5.44845e-18	1.81827	Naxd	1.27786e-176	1.5983	Pafah1b2	8.19062e-105	2.53379	Amn	0.00639249	3.05779				Mob2	1.78454e-12	1.53838	Cgrrf1	2.97483e-24	2.10544	Il1rn	0.00305	1.68899
1222	Olr1	0.89552	2.71395	Sec24a	2.61748e-20	1.60071	Amd1	7.33031e-15	1.96453	Pcmt1	5.60351e-18	1.5031	Utp20	1.28935e-176	2.20306	Emc7	9.15161e-105	2.26288	Pyurf	0.00651226	1.80409				Ms4a3	1.91602e-12	9354.73	Mpv17	3.18551e-24	2.44143	Mid1	0.00323872	1.64413
1223	Defb42	0.905421	25.2412	Clasp2	2.63159e-20	1.66013	Retreg3	7.37117e-15	2.39971	Kdm1a	6.25632e-18	1.6216	Lrrc75a	1.37762e-176	1.64411	Wdr35	9.38424e-105	5.81732	Adgra2	0.00656808	2.00429				Olfr765	1.93626e-12	19646.7	2310022B05Rik	3.24467e-24	2.64017	C130050O18Rik	0.00353189	1.67314
1224	Mc5r	0.908567	1.85706	Pdcd2l	2.65246e-20	1.67809	Fam102b	7.53144e-15	2.37006	Fgd3	6.38669e-18	2.25554	Mvp	2.23666e-176	1.87306	Zfp580	9.6076e-105	3.00226	Six4	0.00657312	6.38129				Cdk6	2.08261e-12	1.5045	Gtf2i	3.27614e-24	1.97251	Trmt44	0.00358961	2.54306
1225	Dab2	0.94542	1.9575	Klf10	2.67362e-20	1.74076	Arhgap12	7.70961e-15	2.01032	Stab2	6.81757e-18	17.2592	Acaa2	2.7276e-176	2.5432	Cc2d2a	9.96679e-105	5.67412	Clstn1	0.00658239	1.93758				Supt6	2.25179e-12	1.59543	Numbl	3.64721e-24	2.62586	Nhsl2	0.00367218	1.55137
1226	Foxl1	0.946331	1.55854	Mefv	3.14799e-20	3.87783	Stx17	8.42952e-15	2.15235	Edaradd	6.90638e-18	30.1705	Tnks1bp1	2.91864e-176	1.55611	Arcn1	9.9827e-105	2.0733	Trpc1	0.00665238	2.96038				St3gal1	2.44768e-12	1.78827	Lmna	3.78177e-24	1.91008	Dpys	0.00380141	3.78705
1227	Qrich2	0.953888	4.89234	Eif1a	3.93307e-20	1.56488	Pdk3	8.45957e-15	1.52574	Gtf2i	8.91736e-18	1.59105	Khdrbs3	3.2794e-176	2.2123	Snai1	1.01269e-104	6.90024	Myzap	0.00667916	1.85939				Krr1	2.5895e-12	2.5405	Tspyl1	3.91795e-24	2.01572	Arap2	0.00387878	1.62387
1228	Afp	0.959388	6.64087	Atp1a3	5.30247e-20	3.19656	Med14	8.61947e-15	1.971	Plcg2	9.50904e-18	1.88738	Sytl1	8.14626e-176	1.93624	1110065P20Rik	1.23913e-104	2.89022	Zfp595	0.00669006	3.49866				Csgalnact2	2.96982e-12	1.51481	Cfap36	3.96416e-24	2.2232	Hps6	0.00392223	1.85512
1229	Itgbl1	0.960565	8.90445	Dgkd	5.31983e-20	1.5736	Cluh	8.69972e-15	2.04343	Abca2	9.55627e-18	4.10442	Tfam	1.06637e-175	1.86138	Lamc3	1.34422e-104	101.345	Nrgn	0.00670664	2.58425				Sh2b1	3.43966e-12	2.07458	Igip	4.01019e-24	4.07644	Chac1	0.00393932	3.69785
1230	Il22ra2	0.965216	2.75106	C6	5.44506e-20	4.015	Stxbp6	8.91402e-15	1.52762	Pbxip1	9.7646e-18	1.58403	Rorc	1.45114e-175	1.52819	Yif1b	1.41704e-104	2.28563	Adam11	0.00670947	3.47209				Tmx4	3.48372e-12	1.60997	Taf11	4.19112e-24	2.01978	Il11	0.00399596	6.79934
1231	Gm10719	0.970402	5.61152	Ctla2b	5.66395e-20	2.41631	Trappc12	9.00668e-15	1.50275	Xrn1	9.76626e-18	1.67409	Ddx1	1.61964e-175	1.61035	Vwa1	1.45562e-104	4.96254	Gna14	0.0067122	1.9611				Klhl15	5.8556e-12	2.57918	Egln1	4.22232e-24	2.19362	Lpar3	0.00406248	1.98125
1232	Gm10800	0.974928	9.90762	Arid4a	6.93177e-20	1.5593	Arfgap1	9.01911e-15	2.04991	Cracr2a	9.96466e-18	1.94928	Mrs2	2.14776e-175	2.18211	Phgdh	1.83898e-104	3.81791	Septin4	0.00678041	2.3112				Bbx	5.91224e-12	1.62311	Chpt1	4.52669e-24	1.58674	Slc9a6	0.00422572	2.18596
1233	A930002H24Rik	0.98369	6.20328	Fads1	7.51133e-20	1.62928	Dym	9.10685e-15	2.12134	Emsy	1.02229e-17	1.94923	Gcc2	2.60268e-175	2.24177	Pear1	1.84253e-104	4.4887	Cep170b	0.00678631	2.23231				Gnptab	5.95713e-12	2.06174	Sh3bgrl	5.13835e-24	2.52931	Eif3j2	0.00436791	1.60908
1234	Gm21748	0.984951	4.61819	Notch2	1.4247e-19	1.76845	Rbm47	9.3732e-15	2.18418	Rpl19	1.09496e-17	1.64568	Ctdspl	3.04547e-175	1.83826	Prickle2	2.04192e-104	10.5208	Tm4sf4	0.0067971	5.82725				Dnmbp	6.47145e-12	2.14822	Alkal1	5.18189e-24	10846.4	Cacna1f	0.00448342	2.82697
1235	Ccn5	0.988145	1.76832	Cfap45	1.55196e-19	3.40787	Abhd14b	9.42588e-15	1.95438	Dguok	1.12297e-17	1.64478	Proser2	3.41634e-175	3.50819	Ugdh	2.18947e-104	3.10318	Grsf1	0.00680776	1.50369				Stat2	6.73192e-12	2.35558	Lats2	5.33164e-24	1.86131	Prtn3	0.00459104	2.90545
1236	Ly6k	0.991608	4.10281	Phf20	1.6455e-19	1.73883	Zfp598	9.50501e-15	1.73156	Syne1	1.12986e-17	2.26847	Pheta1	3.64447e-175	1.70164	Cdr2l	3.22497e-104	6.40858	Ppp1r2	0.00683678	1.59				Deptor	7.15102e-12	1.59583	Kdm5b	5.55269e-24	1.88436	Pram1	0.00486981	2.28978
1237				Gm5431	1.9543e-19	3.41052	Pam	9.50656e-15	1.97597	Rora	1.13756e-17	4.33435	Flnb	3.82257e-175	1.65983	Anapc5	4.17799e-104	2.00343	Podxl	0.00687417	2.20007				Adgrl2	7.19363e-12	1.85879	Pcdhb19	5.65819e-24	13.2759	Irak3	0.00491379	2.10379
1238				Zfp513	2.11669e-19	1.76899	Marchf8	9.54961e-15	2.1753	Bod1l	1.19902e-17	1.58191	Dpy30	4.22438e-175	1.78162	Dpm3	4.23636e-104	2.33732	Crhbp	0.00688923	19.5876				Stt3a	7.61222e-12	1.52904	Map4k5	5.73574e-24	2.63045	Runx2	0.00517111	1.91496
1239				Siah2	2.6805e-19	1.64639	Parg	9.799e-15	2.22669	Tent4b	1.33535e-17	2.25301	Auts2	4.27912e-175	1.90651	Celf2	4.68975e-104	1.94938	Arfgef1	0.00689899	1.80648				Zc3h12c	8.01098e-12	1.75025	Emd	5.74939e-24	1.91008	Rasgrf2	0.00565512	1.51459
1240				Snn	2.7658e-19	2.41618	Irs2	1.01377e-14	1.88714	Taf7	1.35053e-17	1.70879	Letm1	5.12554e-175	1.7907	Dipk1b	5.36068e-104	5.46714	Antxr1	0.00692293	1.73319				Ddx52	8.11692e-12	1.65043	Snrnp27	5.80346e-24	2.08947	Rab39	0.00566634	3.22094
1241				Nktr	2.89995e-19	1.53491	Fuom	1.02401e-14	2.33182	Slc25a53	1.47539e-17	4.55758	Slc25a15	6.40255e-175	2.49931	Sap30l	6.62794e-104	2.04755	Krt222	0.00692531	13.2685				Ulk1	8.16933e-12	1.72565	Ankrd1	6.49607e-24	24181.1	Mfsd7a	0.00592239	2.03159
1242				Mapre2	3.55047e-19	1.62795	Itgb3bp	1.0372e-14	2.08383	Pde4a	1.58538e-17	2.52204	Cyp2d26	7.47444e-175	2.70807	Pik3r2	7.94047e-104	3.31409	Hsd17b2	0.00693009	1.51269				Tmem59l	8.49744e-12	9.39346	Gulp1	6.5557e-24	3.09423	Adam11	0.00597666	3.30229
1243				Trim41	4.10003e-19	1.59655	Txnrd1	1.10178e-14	2.69613	Cnnm2	1.70567e-17	3.74714	Akr1e1	8.47432e-175	1.58676	Ctxn1	8.1938e-104	3.46649	Caskin2	0.0069314	2.23836				Cnr2	8.54291e-12	2.69671	Pdcd5	6.67975e-24	2.01475	Sarm1	0.00597909	11.2138
1244				Sall1	4.80394e-19	4.65247	Clpb	1.15512e-14	1.89884	Mrtfa	1.83363e-17	2.22354	Tcaf2	9.88053e-175	3.39723	Hoxc8	9.64802e-104	42.7245	Kalrn	0.00702867	3.08526				Gdf11	8.84175e-12	4.40966	Pkd1	6.76874e-24	2.39172	Nsl1	0.00614137	2.21701
1245				Glipr1	5.44127e-19	1.51244	Timp3	1.19777e-14	1.56456	Zfp87	1.85481e-17	2.35425	Ss18l2	1.04511e-174	1.72405	Stc1	1.13733e-103	15.6585	Fut9	0.00712661	2.79718				Gtf3c1	8.85786e-12	1.6024	Fktn	6.83722e-24	3.19404	Fem1a	0.00633586	1.53249
1246				Baiap2	5.96604e-19	1.64102	Crcp	1.20645e-14	2.29612	Rab27a	1.97219e-17	2.22238	Epb41l3	1.14621e-174	2.18024	C3	1.14223e-103	29.2429	BC016579	0.00714302	3.52505				Gpatch2l	9.07758e-12	2.05992	Pkp2	6.95279e-24	2.48119	Cebpe	0.00643817	2.75453
1247				Atp7a	6.92171e-19	1.60594	Dcaf10	1.25504e-14	1.98876	Cct6a	2.06993e-17	1.95116	Fblim1	1.34199e-174	1.70355	Tspan31	1.29867e-103	2.14215	Sema3a	0.00716337	2.31182				Trmt10a	9.20622e-12	3.44852	Ap3m1	7.17387e-24	2.00789	Zfp382	0.00649373	3.34715
1248				Stat6	6.96153e-19	1.52651	Usp4	1.28566e-14	2.40335	Ubxn2a	2.29323e-17	1.74454	Naa10	1.90059e-174	1.75344	Pros1	1.33987e-103	3.50686	C2cd4b	0.00743821	2.01028				Ap3m2	1.11421e-11	2.22206	Rdh14	7.3473e-24	2.1445	Tlnrd1	0.00658521	1.58173
1249				Cxcl9	8.51619e-19	4.21286	Golgb1	1.3406e-14	3.37252	B230307C23Rik	2.34738e-17	2.0001	Myo1b	2.04209e-174	2.12233	Rbms1	1.71293e-103	2.12999	Slc37a1	0.007501	2.14317				Ppan	1.13652e-11	1.58985	Pcm1	7.37238e-24	1.70657	Purg	0.00705531	1.63716
1250				Rgl3	8.70968e-19	3.55941	Inafm1	1.35633e-14	1.59241	Tcf20	2.38015e-17	2.03571	As3mt	3.35524e-174	1.67822	Tsn	2.05861e-103	2.01285	Grhl3	0.00750421	7.58399				Traf6	1.15277e-11	1.61267	Glrx5	7.71273e-24	1.5054	Sfxn2	0.00707226	1.74239
1251				Ccdc134	9.34991e-19	1.87873	Tnpo2	1.36286e-14	1.52764	Rps3a1	2.60383e-17	1.54121	Pex7	3.61647e-174	1.74537	Hspa2	2.20762e-103	3.93966	Apold1	0.00751631	2.48516				Patl1	1.27377e-11	1.56988	Zfp945	8.01581e-24	2.1794	Usp35	0.00715646	2.67797
1252				Ostm1	9.49901e-19	1.87091	E2f5	1.37606e-14	1.52062	Phip	2.74942e-17	1.68527	AW209491	3.95264e-174	3.28874	Lrrc32	2.2343e-103	5.75746	Pitx2	0.00758433	4.81784				Setd5	1.30988e-11	1.53122	Tnfrsf1a	8.09892e-24	1.64052	Mmp19	0.00744739	1.88412
1253				Tlr9	1.08887e-18	5.32114	Lzts2	1.45599e-14	1.96387	Mthfd2	3.12798e-17	3.01277	Atpaf1	4.28369e-174	1.838	Acvrl1	2.82885e-103	2.71494	Tmem158	0.00758599	4.04477				Dph5	1.31604e-11	1.95821	Hp1bp3	8.25126e-24	1.84525	Padi3	0.00786886	7.21327
1254				Flvcr1	1.11776e-18	2.37338	Sertad3	1.45948e-14	1.8921	Trbv19	3.307e-17	104.901	Hoxa9	5.80438e-174	3.30604	Prph	2.8336e-103	7.87848	Clps	0.00765143	1.64037				Bend4	1.31871e-11	1.50747	Mdh2	8.40149e-24	2.3165	Irf8	0.00819123	3.77167
1255				Srxn1	1.20208e-18	2.6873	Kat5	1.47846e-14	1.58988	Cnst	3.60995e-17	2.76732	Cbr3	5.8691e-174	3.2152	Cyb5r3	2.89659e-103	2.17346	Tmem121	0.00769478	3.35934				Cobl	1.44269e-11	2.45541	Gpr22	8.8894e-24	14.0834	Homer1	0.00865833	1.50025
1256				Tnfsf9	1.20325e-18	2.48317	Bnip1	1.56132e-14	1.86821	Eri1	3.75207e-17	1.72034	Stoml2	7.95943e-174	1.53992	Cd276	3.16081e-103	4.18428	Cacnb4	0.00770241	3.02281				Cyren	1.58707e-11	1.58088	Mrps25	8.99829e-24	1.53626	Zfp868	0.00868567	1.65125
1257				Lrp5	1.26204e-18	1.88525	Sympk	1.58928e-14	2.15582	Havcr1	4.22792e-17	27.0513	Gfm1	8.60552e-174	2.02862	Grik5	7.50928e-103	6.2728	Sptan1	0.00771207	1.91932				Hyou1	1.71513e-11	1.62349	Emp3	9.52186e-24	1.58909	Gm49322	0.00873196	1.78151
1258				Hp	1.51696e-18	6.59582	Usf3	1.62115e-14	2.44462	Fam133b	4.25159e-17	1.56023	Med19	1.05354e-173	1.70374	Frem2	1.15691e-102	7.9547	Kcnk5	0.00771847	2.35239				Edem3	2.01187e-11	1.80207	Urod	9.54582e-24	2.35279	Enoph1	0.00884122	1.5539
1259				Ccdc86	2.49427e-18	1.64181	Pgm2	1.62518e-14	1.95711	Gtpbp1	4.34929e-17	1.82897	Mlycd	1.16139e-173	1.52126	S100a10	1.33578e-102	3.3534	Nbea	0.00776099	2.46227				Ctse	2.06561e-11	2.69223	Smyd2	9.99371e-24	2.0998	Gm4707	0.00888886	2.75174
1260				Rab43	2.55829e-18	2.22606	Fads2	1.63846e-14	1.7851	Arfrp1	4.4308e-17	1.63836	Ecsit	1.67168e-173	1.78345	Gabarapl1	1.35131e-102	2.98032	Cutal	0.00776742	2.59496				Zfp53	2.07185e-11	2.27161	Rab40b	1.10899e-23	4.68175	Nlrp1a	0.00905528	2.15073
1261				Cpne2	2.82374e-18	1.92501	Aim2	1.64754e-14	1.99883	Sik3	4.93361e-17	1.77303	Pno1	1.69299e-173	1.90747	Ift81	1.36389e-102	4.11141	Irf2bp1	0.00780828	2.50544				Pdcd11	2.07598e-11	2.03078	Psip1	1.22218e-23	1.75897	Nxpe3	0.00913655	2.05448
1262				Nhsl2	2.99988e-18	1.85615	Setdb1	1.70052e-14	1.89995	Ntan1	5.71868e-17	1.74092	Dapk2	2.71671e-173	1.72531	Rbbp7	1.38516e-102	1.95845	Folr1	0.00782641	2.52109				Zfand4	2.1301e-11	3.20632	Cnksr2	1.22645e-23	7.66948	Slc5a11	0.00916342	5.24266
1263				Clec4b1	3.04537e-18	3.09092	Ppard	1.80313e-14	2.46368	Asf1a	5.77521e-17	1.84493	Epha2	3.11145e-173	3.01407	Unc50	1.54194e-102	2.09202	Gnao1	0.00786265	2.34944				Ppard	2.15686e-11	1.73341	Pink1	1.30481e-23	1.6076	Gprc5c	0.00931667	1.71774
1264				Rad51b	3.05248e-18	1.97973	Daxx	1.82552e-14	1.8485	Stk39	6.1752e-17	2.70357	Lypla1	3.18073e-173	1.51732	Fgd1	1.80744e-102	4.97332	Fdps	0.00793609	1.50348				Zfp275	2.20651e-11	2.19672	Spop	1.34489e-23	1.67904	Zfp968	0.00935643	2.44174
1265				N4bp1	3.21795e-18	1.59794	Cpped1	1.84367e-14	1.73693	Cr1l	6.61874e-17	1.50154	Hunk	3.29037e-173	2.55984	Mapk12	1.86426e-102	9.37422	Gpsm2	0.00793856	2.14995				Trio	2.2503e-11	1.66785	Mcts2	1.41441e-23	2.48238	Xkrx	0.0096369	2.58496
1266				Tdrkh	3.37657e-18	1.98174	1700025G04Rik	1.85927e-14	1.90333	Gnptg	6.64934e-17	2.42725	Mdp1	3.7239e-173	1.71507	Ifi27	2.14472e-102	2.38755	Grik5	0.00798049	2.86323				Leng1	2.75368e-11	1.64412	Dnlz	1.45054e-23	1.84045	Cars	0.0102219	1.55435
1267				Tbc1d5	3.39854e-18	1.57307	Gcdh	1.86648e-14	1.5717	Rps24	6.68072e-17	1.70449	Hmgcs1	5.29043e-173	2.47081	Ube2l6	2.50945e-102	2.28599	Robo1	0.0081357	2.77355				Prdm15	2.82461e-11	2.25185	Klhdc2	1.47988e-23	1.61644	Vps9d1	0.0102435	1.58298
1268				Smim3	3.40726e-18	1.52436	Pex3	1.89386e-14	1.76757	Nosip	6.8357e-17	1.62563	Eef2kmt	5.64901e-173	1.94567	Klf2	2.76135e-102	1.95072	Ablim3	0.00816943	5.37116				Uty	2.90598e-11	2.66911	Kpna6	1.48731e-23	2.70103	Il1rap	0.0107334	1.57205
1269				Phf23	3.42961e-18	1.61086	Adprhl2	1.98611e-14	2.14857	Dok1	7.93847e-17	1.9544	Prelid3b	6.38666e-173	1.70159	Clu	2.8921e-102	5.61231	Bche	0.00819678	3.1656				D430042O09Rik	3.1741e-11	1.69914	Emc8	1.49967e-23	1.65197	Tg	0.0119413	3.72743
1270				Il27	3.59633e-18	4.02688	Trim56	2.05766e-14	1.62949	Tnfrsf25	8.16795e-17	9.16113	Slc10a5	7.31854e-173	4.43252	Hs2st1	3.39589e-102	3.12643	Acacb	0.00823394	3.67248				Cnnm2	3.2467e-11	2.44594	Mapre3	1.53446e-23	2.8445	Nrg2	0.0120765	2.76419
1271				Arf2	4.03044e-18	1.52064	Dop1a	2.07978e-14	2.62307	Cldnd1	8.3012e-17	1.71222	Plac8	8.77753e-173	1.61828	Ube2r2	6.82021e-102	2.05034	Leng9	0.00824742	1.74704				Icam4	3.3e-11	3.28701	Akr1b10	1.58615e-23	2.43821	Tmc8	0.0128015	1.607
1272				Itprip	4.07368e-18	2.00182	Zfp869	2.16492e-14	1.53275	Mynn	8.6539e-17	2.82253	Pex26	1.05636e-172	2.35342	Pigt	7.01934e-102	2.30126	Jakmip2	0.00828147	10.5066				Crtc2	3.80908e-11	1.50963	Mrpl14	1.71504e-23	1.63222	Rrad	0.0129923	1.63413
1273				Nlrp1a	4.41903e-18	5.33525	Cnot10	2.16511e-14	2.25011	Zcchc10	8.87473e-17	2.0783	Phactr4	1.11236e-172	1.53135	Pard3b	8.91722e-102	2.64727	Ccdc34	0.00837165	2.00948				Snx29	4.24232e-11	2.02688	Phax	1.96174e-23	1.78888	Eml6	0.0132757	2.90787
1274				Ppp1r9a	4.52566e-18	1.85006	Alg14	2.16951e-14	1.66227	Pdxp	9.67058e-17	3.58098	Prkci	1.67666e-172	1.53651	Hdlbp	9.67891e-102	2.02169	Galr2	0.00845365	4.41252				Nrip3	4.47007e-11	15.9585	Slc25a12	2.06185e-23	2.41356	Car5b	0.0135318	2.31719
1275				Manba	4.63645e-18	1.76544	Mcu	2.19984e-14	2.71252	Ass1	1.01171e-16	3.87196	Pabpc4	2.04869e-172	1.74447	Surf4	1.01377e-101	2.32304	Slc7a9	0.00845765	3.18226				Hsd17b7	4.50316e-11	2.72375	Lgr4	2.11245e-23	1.90009	Il22ra2	0.0138916	5.02083
1276				Ccr2	6.04127e-18	4.04973	Fblim1	2.27788e-14	1.53016	Hdac1	1.02109e-16	1.77818	Pmvk	2.19955e-172	1.53436	5730409E04Rik	1.14358e-101	3.66193	Col24a1	0.00847108	3.38005				Med7	4.52474e-11	1.56148	Sdhc	2.16858e-23	1.54531	Kantr	0.0140943	1.62355
1277				Lipe	6.24464e-18	1.97584	Tsc22d1	2.30787e-14	1.96319	Ddx42	1.04982e-16	1.57841	1110059E24Rik	2.26051e-172	1.51211	B3glct	1.70782e-101	4.71978	Mid1ip1	0.00850045	1.75339				Rnf6	4.56853e-11	1.80437	1810058I24Rik	2.18731e-23	1.69169	H2ac12	0.0142044	8.69512
1278				Cgas	6.3848e-18	1.97504	Mlycd	2.42284e-14	2.03119	Setx	1.05264e-16	1.91464	2810004N23Rik	2.45918e-172	1.85379	Idh2	2.85465e-101	1.79895	Dkk2	0.008546	3.141				Traf3	4.57017e-11	1.59898	Spag7	2.24495e-23	1.73906	Slfn8	0.0143161	1.73999
1279				Uhrf1bp1	1.01148e-17	3.57603	Hsdl2	2.42676e-14	1.82568	Kat6a	1.06941e-16	1.91691	Gstz1	2.93941e-172	2.2639	Psmd7	3.17712e-101	2.14094	Slc22a18	0.0087196	2.53595				Mau2	4.67649e-11	1.99078	Isoc1	2.24662e-23	1.9441	Celsr3	0.0143676	4.68736
1280				Tbc1d31	1.1083e-17	2.14982	Fbh1	2.46937e-14	1.63272	Rpl27a	1.12055e-16	1.51036	Arhgdig	2.94767e-172	5.99081	Slc39a7	3.2179e-101	2.2507	Opn1sw	0.00874058	9.74513				Rsf1	4.79021e-11	1.85489	Mpc1	2.35931e-23	1.90447	Arhgef4	0.0146219	2.35522
1281				Stk40	1.48347e-17	1.64935	Ngrn	2.52391e-14	2.39731	Trmt10c	1.13849e-16	2.40604	C2cd4a	3.04909e-172	5.79897	Spcs1	3.68015e-101	2.11225	Spns2	0.00884594	2.73273				Atp2a1	4.8217e-11	3.28549	Mettl7a1	2.64292e-23	1.88849	Rbm44	0.016242	8.17327
1282				Dnajb9	2.0966e-17	1.50491	C1qtnf6	2.62536e-14	1.77268	Bach2	1.32854e-16	3.87713	Hmgcr	3.06956e-172	2.11045	Pdia4	3.7942e-101	2.41493	Krt15	0.00895169	4.29154				Arhgef39	5.08808e-11	2.11306	Map4	2.67087e-23	1.87784	Akap17b	0.0162872	2.38577
1283				Dnah2	2.1682e-17	4.85813	Eif2ak1	2.63231e-14	2.15972	Orai2	1.41028e-16	2.70831	Mtfp1	3.3214e-172	2.83962	Mypop	3.8044e-101	8.91686	C1qbp	0.00896725	1.51223				Sgsh	5.33437e-11	2.88121	Colec10	2.78148e-23	10.2151	Plag1	0.0165669	1.66064
1284				F830016B08Rik	2.40888e-17	3.49871	Mllt3	2.75769e-14	2.38844	Plcg1	1.42332e-16	3.21365	Aldh3b2	3.71317e-172	6.6561	Klhl9	4.17182e-101	2.3463	Myom3	0.00897078	6.07408				Mllt10	5.67595e-11	1.75463	Hk1	3.00501e-23	2.41977	Irgc1	0.0166411	2.88245
1285				Sult1a1	2.81691e-17	1.50098	Nploc4	2.84105e-14	1.65706	Nfkbie	1.43436e-16	1.52129	Cdca7	4.36411e-172	2.94751	Hcfc1r1	4.40389e-101	2.24452	Mapk4	0.00909283	5.86386				Bcr	6.13106e-11	2.06783	Psmb5	3.01802e-23	1.81046	Samd15	0.0170393	1.93798
1286				Arid5a	2.83574e-17	1.59935	Vav3	2.85028e-14	2.03121	Kbtbd11	1.53037e-16	2.33728	Gars	4.4138e-172	1.6244	Dchs2	4.42081e-101	68.2444	Rusc2	0.00910827	1.99975				Prf1	6.52094e-11	4.87702	Clec11a	3.3238e-23	2.78564	Serpina3g	0.0179198	1.97017
1287				Mid1	2.92812e-17	2.84437	Fam13b	2.86201e-14	1.80908	Rps20	1.59647e-16	1.53838	Mrpl36	6.57462e-172	1.63664	Smim7	4.49351e-101	1.83472	Sdc2	0.00911532	2.11686				Tbce	6.77418e-11	2.03702	Gatad1	4.00843e-23	1.69461	Mcmdc2	0.0189287	5.30648
1288				Stard3	2.94809e-17	1.54261	Pak1	2.94969e-14	1.6082	Memo1	1.63665e-16	2.16553	Zfand1	7.16445e-172	1.70944	Rap2a	4.64689e-101	2.19219	Abtb2	0.00913468	1.67579				Wdr86	6.93854e-11	2.76008	Ndufaf2	4.2961e-23	1.85382	BC049762	0.0192182	12.0126
1289				Gnat3	3.08506e-17	6.97303	Crtc2	3.16911e-14	1.8134	Tex30	1.64434e-16	2.11412	Mrpl19	7.49064e-172	2.07545	Bex3	5.51208e-101	2.00494	Agmat	0.00916773	5.57086				Pcgf5	8.01987e-11	1.58953	Thoc7	4.3036e-23	1.69372	Zglp1	0.019354	5.06512
1290				Pla2g2d	3.12574e-17	3.99019	Gdpd1	3.18152e-14	1.70018	Ccdc174	1.69781e-16	1.75941	Thyn1	1.00535e-171	1.87228	Fgf7	6.75531e-101	33.4503	Eef1a2	0.00920645	9.10355				Mmd	8.5228e-11	1.83324	Prkar2a	4.85452e-23	1.86402	Gm12184	0.0204554	2.00239
1291				Dpy19l1	3.63927e-17	1.7108	Phf2	3.26385e-14	1.76403	Snw1	1.74996e-16	1.50348	Mrpl35	1.08141e-171	1.60623	Tle1	7.12708e-101	3.15877	Prox1	0.00931589	2.3815				B4galt7	8.53215e-11	1.75089	Gm14305	5.00186e-23	2.39902	Polq	0.0206598	1.93068
1292				Cd274	4.65271e-17	1.52187	Wasl	3.37543e-14	3.46441	Ctnnbl1	1.76946e-16	1.86474	Aco2	1.14183e-171	2.49632	Zdhhc1	7.42796e-101	5.38927	Pheta1	0.00935155	2.23179				Mpv17l	9.40597e-11	1.76233	1190005I06Rik	5.04648e-23	9.39701	Chrne	0.0207417	2.57291
1293				Catip	6.0188e-17	3.6737	Parp14	3.39866e-14	1.67154	Brd8	1.81289e-16	1.87066	Mcat	1.24313e-171	2.17408	Id4	7.71004e-101	5.30988	Nkx2-3	0.00936854	2.1877				Lrrc8b	9.6101e-11	2.52972	Rbm38	5.43165e-23	2.80196	Chst11	0.0213232	1.68058
1294				Irf4	6.1154e-17	1.52602	Hgs	3.40013e-14	2.89211	Fgl2	1.88289e-16	1.91227	Akr1b8	1.39589e-171	3.97489	Tmem200a	1.09744e-100	10.688	Parva	0.00944079	1.65012				Tmem154	1.02062e-10	1.98012	Clstn1	5.57603e-23	1.86965	Spef2	0.021618	2.24894
1295				Pqlc2	6.22327e-17	2.04558	Ceacam1	3.40665e-14	7.28144	Blk	1.88928e-16	20.9248	Rpp25l	1.97992e-171	1.79945	Ccn1	1.23014e-100	4.4366	Bmpr1a	0.00944601	1.81604				Gnl3l	1.04785e-10	1.52201	Zcchc3	5.59246e-23	2.63969	Nap1l2	0.0220501	3.36902
1296				Bst1	8.11986e-17	4.51361	Akap7	3.40784e-14	1.83243	Rpl32	2.0557e-16	1.52935	Usf3	2.29459e-171	1.93641	Gorasp2	1.35745e-100	2.50198	Pclo	0.00952516	1.63589				H2bc11	1.09793e-10	1.94501	Ripor1	5.66591e-23	2.41496	Slc2a3	0.0221681	2.0408
1297				Mfap3	8.15844e-17	1.68746	Chmp1b	3.46071e-14	2.4816	Lats2	2.0871e-16	1.84888	Gpatch4	2.43867e-171	2.53939	Dnajb4	1.5378e-100	2.92228	Zfp979	0.00957055	6.9469				Phf8	1.23249e-10	1.59744	Mpc2	5.813e-23	1.7919	Cyp4f17	0.0226926	1.85011
1298				Fbxo30	9.53781e-17	1.764	Wdr5	3.47844e-14	1.61761	Chrne	2.30025e-16	22.5322	Rcc1l	2.60607e-171	2.76941	Zfp423	1.72069e-100	13.6676	Acta1	0.00959503	4.23564				Wdtc1	1.29243e-10	1.70582	Lancl1	6.16035e-23	2.12406	1700109H08Rik	0.0236887	3.59441
1299				Kbtbd2	1.28409e-16	1.74802	Rad17	3.69973e-14	1.97127	Nrarp	2.34322e-16	3.6731	Mrps22	2.62375e-171	1.82275	Copa	2.07492e-100	2.26149	Scnn1g	0.00961142	2.22421				H1f3	1.33887e-10	2.26072	Dag1	6.18973e-23	1.57714	Opn3	0.0239445	4.77622
1300				Map3k5	1.59582e-16	1.53301	Spopl	3.85501e-14	1.77335	Ostm1	2.44406e-16	2.2094	Lrrc66	2.6265e-171	2.17526	Zbed3	3.27325e-100	3.6035	Myo3a	0.00968764	3.86003				4930503L19Rik	1.45338e-10	1.79176	Ash1l	6.78395e-23	1.81187	Calcb	0.0239897	10.8324
1301				Ints12	2.07769e-16	1.62612	Galt	3.86092e-14	2.25109	Cd209d	2.58831e-16	19.9044	Mtg1	4.3911e-171	2.02586	Chodl	3.65504e-100	9.78003	Egfl7	0.00968776	4.088				Atr	1.50717e-10	1.84635	Bloc1s1	7.17172e-23	2.14524	Adgre4	0.0240178	1.51951
1302				Mdm2	2.18129e-16	1.79582	Tarbp2	3.87408e-14	1.61335	Fam83a	2.62995e-16	365.422	Aco1	4.41462e-171	1.53788	Hoxb4	4.08106e-100	5.86969	Adgrl2	0.0100039	2.57255				Mesp2	1.69058e-10	5.82729	Mfn2	7.50056e-23	1.72673	Lrguk	0.0243899	3.78289
1303				Itgax	2.33681e-16	1.59731	Cask	3.93174e-14	1.88372	Rpl39	2.65724e-16	1.5372	Anxa1	5.20517e-171	1.65748	Smad1	4.2759e-100	3.44839	Kat6b	0.0101016	2.27843				Slco2b1	1.72791e-10	2.07283	Map1a	7.52024e-23	4.29653	Siah2	0.0244978	2.04459
1304				Atp1b4	2.44658e-16	117.645	Mrpl37	3.93479e-14	2.23667	Ggps1	2.69056e-16	1.96236	Abhd13	5.25559e-171	2.21844	Ccpg1	4.80393e-100	2.39959	Afap1	0.0101019	2.36418				H2ac13	1.85833e-10	2.85786	Get4	7.90216e-23	1.72008	Phf11d	0.0249405	1.6952
1305				Patl1	2.49485e-16	1.58876	Acat2	4.0126e-14	1.57387	Cers4	2.8436e-16	2.06479	Mfsd6	5.58879e-171	1.91447	Cks1b	7.58692e-100	1.88098	Prkcq	0.0101141	2.58638				Sp4	2.01806e-10	1.76404	Sdhb	8.4066e-23	1.84734	Rhov	0.0254648	1.72813
1306				Pikfyve	2.78795e-16	1.70555	Nme7	4.16958e-14	1.65472	Tmem229b	2.90131e-16	3.16519	Gar1	5.64986e-171	1.99695	Zfp148	9.39722e-100	2.43039	Mex3a	0.0101183	3.05744				Vps52	2.09538e-10	1.54318	Nnat	8.45676e-23	4.98156	Exoc8	0.0266632	1.6401
1307				Rhobtb1	3.10636e-16	1.82572	Irf9	4.25194e-14	1.51074	Suco	2.93044e-16	1.89334	Camk1d	6.06389e-171	1.57101	Smim10l1	1.22657e-99	1.81321	Ccnb1	0.0101386	1.84578				Dgkd	2.10587e-10	1.54562	Zfp664	9.38386e-23	1.86374	Fcrl1	0.027397	1.9741
1308				Abcc5	3.32094e-16	1.51777	Hspa4l	4.29086e-14	1.61421	Cd101	3.29602e-16	2.15547	Mrpl22	6.32922e-171	1.69145	Angptl1	1.44608e-99	9.95352	Ccdc85a	0.0101844	3.06309				Pomt1	2.28415e-10	2.40026	Irf2bpl	9.44798e-23	1.71408	Uchl4	0.0292711	2.54129
1309				Oser1	3.44724e-16	1.55744	C2cd3	4.32365e-14	1.54982	Il23r	3.5852e-16	215.347	Sdccag8	7.87664e-171	2.13844	Mgat2	1.89843e-99	2.48724	Cyb561	0.0102861	1.58846				Acsf2	2.4298e-10	1.6428	Esyt1	9.48678e-23	1.97091	AI182371	0.0304957	10.6229
1310				Nlrp1b	3.62491e-16	2.09298	Vps54	4.42416e-14	2.24943	Tfam	3.77341e-16	1.91619	Bex4	8.30191e-171	3.47355	Nt5c3b	2.25109e-99	2.53378	Art3	0.0102868	4.22199				Isg20l2	2.88336e-10	1.76144	Ehbp1	1.02554e-22	3.58919	Tmem72	0.0326213	1.96798
1311				Treml4	4.51942e-16	3.23977	Fam53c	4.45269e-14	1.62865	Fam102a	3.77834e-16	1.52457	Mob2	9.49619e-171	1.5943	Prxl2c	2.64546e-99	2.7019	Lrp1b	0.0105752	18.4113				Zkscan14	2.99562e-10	1.57365	Ube2v2	1.05022e-22	1.55173	Tnnt3	0.0327266	2.25613
1312				Slamf6	4.75729e-16	1.8267	Bicral	4.60409e-14	1.69544	Rbm4b	3.78404e-16	1.98233	Lonp1	1.07443e-170	1.52908	Pdlim2	3.11056e-99	3.67166	Patj	0.0106401	2.70987				P4ha1	3.11261e-10	1.71279	Siah1a	1.07392e-22	2.61452	Kcnj13	0.0328301	4.95629
1313				Fpr1	4.86861e-16	3.2746	Rnpepl1	4.61828e-14	3.03134	Cbfb	3.9147e-16	1.51111	Defb37	1.14907e-170	5.18695	A730046J19Rik	3.7598e-99	28.7695	Sox21	0.0106822	5.48226				Rnf113a2	3.20563e-10	1.53127	Nek9	1.09643e-22	1.93262	Rad51c	0.032892	2.51778
1314				Atxn3	7.03865e-16	1.75555	Tcea3	4.89313e-14	2.11805	Mapkapk3	4.20693e-16	2.12574	Glb1	1.19576e-170	1.54684	Csgalnact2	4.19506e-99	3.69378	Arhgef38	0.0106913	3.18976				Hesx1	3.25666e-10	3.25858	Klhl30	1.10377e-22	18.0362	Dusp18	0.0330353	1.88547
1315				Peak1	7.15129e-16	1.61834	Hspbp1	4.90888e-14	1.93964	Cdyl	4.21932e-16	1.90662	Arhgap8	1.82643e-170	5.96535	B230219D22Rik	4.69943e-99	1.94068	Emilin1	0.0107235	2.04169				Nup160	3.28167e-10	1.59128	Rps6ka3	1.10967e-22	2.13119	Urb1	0.033103	1.52984
1316				Ticam1	9.7631e-16	1.81506	2900026A02Rik	4.9673e-14	2.01162	Klk1b27	4.47407e-16	23081.4	4833439L19Rik	2.17299e-170	1.66751	Zhx3	5.93955e-99	5.62315	Dnase1l2	0.0109445	2.09215				Serpini1	3.46458e-10	3.91563	Snph	1.12935e-22	14.4878	Fndc4	0.0341702	2.39776
1317				Inpp4a	9.89686e-16	1.64533	Wdr3	5.07508e-14	1.83157	Zfp622	4.70234e-16	1.50951	Mrpl41	2.2564e-170	1.6438	Agap1	6.56424e-99	3.0873	Hint2	0.0110737	1.74043				Plscr2	3.66364e-10	5.98442	Ikzf4	1.13739e-22	4.62792	Usp18	0.0348859	2.2255
1318				Ly9	9.93825e-16	1.95782	Slc4a2	5.13936e-14	2.2724	Calm4	4.73246e-16	44220.5	Akt1s1	2.45991e-170	1.6094	Dmkn	8.082e-99	23.7822	Fam13a	0.0111426	2.30937				Spata1	4.2192e-10	2.81675	Impad1	1.14882e-22	1.99836	Lbhd1	0.0355924	1.971
1319				Slc38a9	1.02199e-15	1.60551	Top3b	5.14684e-14	1.90444	Zkscan14	4.76706e-16	3.09455	Lamb3	2.87524e-170	1.50379	Syne2	8.60649e-99	2.79261	Slc25a35	0.011177	3.83895				Tdp1	4.6448e-10	1.70917	Polr2m	1.1689e-22	1.87611	Grin2b	0.0367793	4.52751
1320				Ifi213	1.13319e-15	2.20215	Ints1	5.19016e-14	1.66488	Srsf12	4.96704e-16	16.3519	Pard6b	3.86252e-170	3.16198	Daam2	8.79957e-99	7.46629	Reln	0.0111883	4.74893				Pigk	4.6824e-10	1.50407	Syn3	1.25243e-22	6.93237	Commd1b	0.0368098	2.03847
1321				Hpn	1.26294e-15	2.09722	Gsto1	5.30596e-14	2.28237	Anp32e	5.12342e-16	1.52284	Zdhhc12	5.11277e-170	2.7919	Crispld2	9.76888e-99	9.45864	Slc6a15	0.0113147	5.78974				Mark4	4.83071e-10	1.93698	Cd81	1.29427e-22	2.04529	Msantd1	0.0371791	1.61076
1322				Gtf2h2	1.29436e-15	1.8331	Wiz	5.32022e-14	2.16837	Dhps	5.82485e-16	1.81132	Polr2l	5.48429e-170	1.75807	Aida	1.39543e-98	3.04861	Zfp664	0.0113329	1.94985				Prkdc	4.90845e-10	1.59857	Tomm40l	1.33352e-22	2.36458	Cox5b-ps	0.0401038	12.3967
1323				Dmxl2	1.57584e-15	1.78282	Casc4	5.36738e-14	1.84897	Actl6a	6.31999e-16	1.55353	Ears2	6.27835e-170	3.23952	Kctd12b	1.79526e-98	3.00034	Pcsk4	0.0114158	2.89312				Slf1	4.92496e-10	1.82094	Cyc1	1.36301e-22	1.50861	AK157302	0.0404329	2.77126
1324				Tgm1	1.59011e-15	3.35651	Tmem87a	5.37423e-14	1.56242	Slc14a1	6.4258e-16	2.15321	Acsf3	7.90855e-170	1.92874	Samd5	2.59072e-98	7.54376	Daam1	0.0114242	1.92644				Ndst2	5.7038e-10	1.61932	Akt1s1	1.45579e-22	1.83474	Atg9b	0.0416308	5.86418
1325				Tgif2	1.61368e-15	1.83796	Coa4	5.40769e-14	1.60021	Ccdc88b	6.47214e-16	1.6757	Rph3al	8.87107e-170	3.78936	Cfap20	3.121e-98	2.20724	Spsb4	0.0114248	5.20323				Slc9a8	5.87353e-10	1.80503	Get1	1.5023e-22	3.84841	Pou2af1	0.0420664	1.91056
1326				Rnf144b	1.62988e-15	1.89804	Cc2d1b	5.42577e-14	1.54786	Cwc25	7.03628e-16	2.34423	Steap4	1.05108e-169	1.8643	Npr3	3.47955e-98	5.42084	Lmcd1	0.0115288	2.81057				Slc15a2	6.78281e-10	2.28173	Nsmce4a	1.61625e-22	2.20615	Cdyl2	0.0428817	1.51541
1327				Dpy19l4	5.23147e-15	2.00725	Zbtb21	5.45107e-14	1.52446	Fam214a	7.03697e-16	2.58431	Elovl6	1.1821e-169	2.17543	Larp6	4.00733e-98	25.3214	Cryab	0.0115996	2.26249				Ovgp1	7.82864e-10	10.2902	Ebf4	1.65939e-22	9.6708	Abcc4	0.0437346	1.58956
1328				Tspan10	5.32855e-15	10.9256	Tango2	5.67067e-14	1.73228	Pik3ip1	7.44099e-16	3.05061	Ddx39	1.19402e-169	1.72479	Prmt2	4.309e-98	3.21969	Tnfrsf22	0.0116718	4.63128				Gemin8	8.36575e-10	1.9638	Zranb2	1.68314e-22	1.89846	Shcbp1l	0.0442682	5.25271
1329				Ero1lb	5.72174e-15	1.96155	Acot1	5.75647e-14	1.85225	B3gnt2	8.6844e-16	3.5921	Ano7	2.00616e-169	4.14407	Bcat1	4.37701e-98	33.5096	Slc51b	0.0120155	3.48176				Phykpl	8.95087e-10	2.01789	Cct3	1.84259e-22	1.53018	1700020L24Rik	0.0445942	2.45338
1330				Tmem51	5.89181e-15	1.77299	Uck1	5.78965e-14	1.6505	Rpl13	9.57788e-16	1.59933	Nifk	2.1991e-169	1.82244	Anapc11	5.76657e-98	1.80681	Mrps28	0.0120358	1.68611				Hes5	9.04591e-10	107.697	C030006K11Rik	1.90562e-22	3.12542	Arpp21	0.0464226	4.80637
1331				Ttc25	7.0779e-15	6.89445	4833439L19Rik	5.90183e-14	2.65437	Pced1b	1.02025e-15	5.3786	Pum3	2.22502e-169	1.75048	Txnip	6.88652e-98	2.25278	Nipsnap1	0.0120478	2.45813				Aff3	9.1207e-10	2.43513	Bex3	1.95555e-22	1.60972	Cib3	0.0480855	2.64827
1332				C1rl	7.26931e-15	4.87813	Ggact	6.03717e-14	1.82233	Klhl28	1.06045e-15	2.62015	Hadhb	2.77149e-169	2.3051	Btbd7	7.74206e-98	2.08518	Ogdh	0.0120711	1.72022				H2ac6	9.43052e-10	1.77762	Esf1	1.96076e-22	1.58682	Rnf24	0.0486872	1.89867
1333				Wdr41	7.57788e-15	1.55793	Coro7	6.04032e-14	1.82175	Blm	1.06789e-15	3.11376	Tysnd1	2.98638e-169	2.10894	Ephx1	7.87144e-98	5.05431	Cyp26a1	0.0120785	4.78901				Grhl1	1.13158e-09	5.4534	Rala	1.9754e-22	1.5119	Glrp1	0.0486974	2.06796
1334				Ndst2	8.90553e-15	1.55673	Rufy1	6.082e-14	1.55019	Rbm43	1.09783e-15	2.55871	Mrpl9	3.78632e-169	1.67197	Mill2	9.8064e-98	7.73027	Pcdh10	0.0121595	7.78423				Mtrex	1.1667e-09	1.59928	Snx21	1.99106e-22	2.28649	Bfsp2	0.0492103	1.77707
1335				Lfng	9.80842e-15	1.52165	St7l	6.18355e-14	1.70411	Ccr4	1.13417e-15	284.268	Pdcd2	7.65521e-169	1.66496	Man1a2	1.07305e-97	2.50807	Ngef	0.0121688	3.8074				Ddx58	1.23584e-09	1.50011	Adnp	2.02001e-22	1.84359	Map7d3	0.0494322	1.85365
1336				Hilpda	1.1206e-14	1.6624	Muc2	6.33917e-14	5.02008	Arhgef18	1.14245e-15	2.16295	Gmnn	8.25444e-169	1.59586	Csad	1.15029e-97	3.0278	Krt13	0.0121911	37.638				Scfd2	1.24022e-09	2.74773	Fads2	2.03699e-22	1.79157	Xrcc3	0.0502801	1.95423
1337				Hps4	1.14678e-14	1.69528	Inpp5k	6.50085e-14	1.70357	Smyd3	1.26822e-15	2.77814	Ppip5k2	8.4338e-169	1.71156	Ptges	1.1807e-97	8.97181	Ptpn14	0.0122425	2.52488				Pot1a	1.45189e-09	1.50341	Pcmtd1	2.04075e-22	2.05993	Rasgrf1	0.0523805	1.77081
1338				Rffl	1.2275e-14	1.52464	Bcl9	6.7209e-14	2.14423	Nup153	1.3456e-15	1.78337	Tmx2	8.80042e-169	1.96002	Negr1	1.45011e-97	5.42508	Cnpy1	0.0122475	2.488				Il18rap	1.54008e-09	1.9941	Acadm	2.09206e-22	1.63599	Kctd4	0.0537896	3.40633
1339				Gm45716	1.41462e-14	1.8932	Ammecr1	6.80077e-14	1.95923	Rgs16	1.37128e-15	4.09447	Chchd3	9.0046e-169	1.75855	Socs1	1.5734e-97	3.59807	Crybg2	0.0122723	2.12486				Rcan3	1.65843e-09	2.59723	Csnk2a1	2.18354e-22	1.72439	Stag3	0.0559352	3.16715
1340				Cd300ld3	1.44595e-14	7.0226	Sorl1	6.85955e-14	2.44845	Zcchc9	1.4165e-15	1.60205	Stk38l	9.78589e-169	2.44364	Ahdc1	1.84117e-97	4.1407	Grb14	0.0123243	3.18631				Dpy19l3	1.74795e-09	1.86411	Fundc2	2.20334e-22	1.69836	Kirrel3	0.0562621	4.52906
1341				Pira2	1.44803e-14	1.78995	Galnt10	6.91538e-14	2.06388	Eya2	1.45191e-15	6.8302	Sfxn1	1.0121e-168	1.84562	Serinc1	2.01623e-97	2.10845	Cyb5b	0.0123337	1.51293				Relt	1.79952e-09	1.7459	St3gal2	2.24345e-22	2.62723	Ankrd66	0.056992	2.51256
1342				Usp21	1.46144e-14	1.7663	Lrrc41	7.1931e-14	2.77201	Hscb	1.68566e-15	1.6564	Glo1	1.0183e-168	1.91519	Pla2r1	2.17667e-97	18.1051	Iapp	0.0123419	1211.12				C1qtnf12	2.05344e-09	1.62359	Tceal9	2.30654e-22	1.82578	Cdc42ep4	0.0575394	1.51354
1343				Pde1b	1.70364e-14	2.24187	Ints7	7.41318e-14	1.7152	Rgs19	1.8833e-15	1.50478	Alas1	1.20483e-168	1.53641	Mdfi	2.18784e-97	4.52025	Elmo3	0.0125865	2.36663				Ddx25	2.13318e-09	10.4906	Psmc5	2.31327e-22	1.7182	H2-Eb2	0.063343	4.53396
1344				Slc2a8	1.83007e-14	1.86137	Dync1li2	7.67146e-14	2.78094	Kdm3b	1.96202e-15	2.03574	Dnajc11	1.30217e-168	1.56384	Stx2	2.74902e-97	2.89688	Eif4g1	0.0126424	1.52636				Tapt1	2.1686e-09	1.67221	Tcp1	2.31591e-22	1.73263	Dipk2b	0.0641771	7.95188
1345				Slc35c2	1.95888e-14	1.60882	D430042O09Rik	7.74061e-14	1.86141	Sacs	2.47352e-15	3.18517	Bola3	2.09283e-168	1.63687	Dnajc3	2.89245e-97	2.26564	Duox2	0.0126427	1.90278				Usp37	2.18668e-09	2.23436	G3bp2	2.32788e-22	1.64833	Plxna1	0.0667443	1.5697
1346				Fem1b	2.17458e-14	2.03444	Zdhhc6	8.02096e-14	2.4206	Xpo4	2.65227e-15	2.31432	Slc17a9	2.41442e-168	3.15804	Ly6c1	3.74848e-97	6.71016	Gsta3	0.0126756	3.06444				H2bc8	2.43876e-09	2.29692	Srpk2	2.3494e-22	2.19255	Gm9733	0.0689982	3.07937
1347				Tbpl1	2.53493e-14	1.51615	Chmp7	8.349e-14	1.55044	Nr2c2	2.71122e-15	1.89112	Pgap2	2.62688e-168	1.88175	Csdc2	3.95604e-97	14.0356	H1f10	0.0127269	2.58399				Srebf1	2.51617e-09	1.52304	Fst	2.36204e-22	6.80916	Lpo	0.069568	2.96425
1348				Senp2	2.61455e-14	1.58258	Secisbp2	8.46996e-14	1.76367	Cdkn2aip	2.71853e-15	2.11597	Mettl7a1	2.74161e-168	1.54167	Cachd1	5.03378e-97	4.06744	Nfia	0.0127769	1.7518				Fbxl20	2.54157e-09	1.50377	Ankrd40	2.40952e-22	1.86083	Pnma1	0.0699044	4.03021
1349				Fkbp1b	2.83543e-14	1.65048	Scap	8.47654e-14	1.76439	Lpcat4	2.92453e-15	3.079	Slc52a3	3.44886e-168	4.18297	Akt1s1	5.20537e-97	2.27357	Pfkl	0.0128626	1.68069				Topors	2.60394e-09	1.55466	Czib	2.46049e-22	1.8185	Ccdc146	0.0700534	4.57111
1350				Klhl18	3.47572e-14	1.71855	Tmem238	8.5533e-14	2.21711	Setd2	2.96201e-15	1.59361	Mlxipl	3.68261e-168	3.27319	Cacng7	5.77991e-97	8.74166	Fcgbp	0.0129159	2.44719				Zfp626	2.96928e-09	2.07365	Tada2b	2.47989e-22	3.19541	Pde4c	0.0737205	1.8289
1351				Rsad2	4.3247e-14	6.73935	Pgam5	8.7163e-14	1.65117	Msl2	2.97157e-15	1.99198	Got2	4.06735e-168	1.69665	Nptn	6.3459e-97	1.82911	Calcrl	0.0129362	2.85248				Tasor2	3.19361e-09	1.52651	Rab3a	2.53661e-22	3.24423	Tmem202	0.0737538	1.95455
1352				Irak4	4.64464e-14	1.63525	Ralgds	8.84393e-14	2.08734	2410004B18Rik	3.22965e-15	1.93593	Psmg3	5.4449e-168	1.60843	Scn7a	6.49089e-97	3.61438	Hadha	0.0129773	1.59442				Mcm3	3.61187e-09	1.51769	Armcx3	2.77749e-22	1.6969	Tmem150c	0.0739158	2.86793
1353				Il4i1	5.61154e-14	1.50635	Fbxl17	8.87938e-14	1.94239	Scamp3	3.48271e-15	1.6219	Smim10l1	9.22282e-168	1.63108	Npas3	8.08281e-97	20.6384	Pkia	0.013033	2.02154				Rps6ka2	3.7999e-09	2.42891	Ing4	2.80436e-22	1.66053	Tgm1	0.0759323	1.77446
1354				Zbtb34	6.89676e-14	1.87789	Arhgap21	9.27252e-14	2.11195	Atf1	3.54551e-15	1.69279	Thnsl2	1.38711e-167	2.34746	Fibin	1.05083e-96	7.22646	Scn3b	0.0131628	4.47744				Thumpd2	4.18051e-09	2.09571	Marchf2	2.91885e-22	1.82711	Afmid	0.0765735	1.5974
1355				Pvr	7.25242e-14	2.14372	Slc25a25	9.35652e-14	1.76874	Sox18	3.91663e-15	5.03528	Oxld1	1.47354e-167	1.67367	Selenow	1.05484e-96	2.80001	Trp53i11	0.0133416	2.06757				Hk1	4.49032e-09	1.53091	Gpc1	2.99209e-22	2.52937	Neto1	0.0783729	5.29049
1356				Ppt2	7.39348e-14	1.51728	Tmc6	9.38556e-14	2.05644	Rnf20	4.07161e-15	1.75403	Cmc1	1.77814e-167	1.61233	Magee1	1.55856e-96	9.36505	Nrtn	0.0135546	2.87823				Vipr1	4.51567e-09	1.65974	Tnrc6c	3.05711e-22	2.21497	Morn4	0.0805703	7.26016
1357				Dvl2	9.45511e-14	1.91625	Kdm3b	9.43409e-14	1.94393	Fam117b	4.2772e-15	1.80175	Lipg	2.56779e-167	5.38655	Gstm1	2.01e-96	1.62446	Dlc1	0.0136055	1.83113				Abca5	4.54019e-09	2.36901	Laptm4a	3.08245e-22	1.9783	Rasl2-9	0.0825284	1.82614
1358				Phka2	9.50817e-14	2.04971	Hyou1	9.57497e-14	2.311	Zfp511	4.32444e-15	2.09284	Fam83f	2.71124e-167	2.43218	Abca6	2.28353e-96	12.6396	Trib3	0.0136282	2.70458				Atl2	4.63227e-09	1.60325	Insig2	3.13484e-22	1.96088	Aqp3	0.0830291	1.5823
1359				Itpripl1	9.90233e-14	2.02378	Fbxo8	9.89054e-14	2.63547	Med11	4.33354e-15	1.72052	Gadd45gip1	2.94761e-167	1.75711	Ak5	2.34069e-96	28.6178	Hoxd3	0.013786	3.20445				Ppm1l	4.76857e-09	2.18615	Ndufc1	3.26355e-22	2.21699	Aloxe3	0.0839264	5.15417
1360				Psme2b	1.01533e-13	2.30953	Sbf1	1.04169e-13	2.02103	Eif2s3y	4.43261e-15	1.98764	Tm7sf2	2.95063e-167	2.62	Igf2bp2	2.63342e-96	3.36201	Ppp2r2b	0.0138539	3.93594				Nsun4	4.89019e-09	2.20321	Kalrn	3.43885e-22	4.73368	Trim30d	0.0851935	1.50953
1361				Mybpc3	1.05024e-13	19.3902	Skiv2l	1.05018e-13	1.67565	Shld3	4.72276e-15	4.51681	Ogg1	3.1725e-167	1.84877	Pcdh9	2.89641e-96	16.7726	Apln	0.0140496	2.53358				Snip1	4.94551e-09	1.97141	Fam104a	3.44605e-22	1.72236	Kcnh8	0.089128	4.14399
1362				Apba1	1.11277e-13	2.44396	H1f4	1.0523e-13	2.00677	Rara	4.86648e-15	1.52848	Enpp5	3.65592e-167	2.31336	Hspb8	3.10255e-96	6.46027	Fdx1	0.0141489	1.61977				Wnt11	5.16694e-09	2.20527	Tmem14a	3.54238e-22	4.86185	Dlgap3	0.0898454	2.90346
1363				Kcnj16	1.13253e-13	3.68325	Tmem39a	1.05352e-13	1.95508	Epb41	4.95616e-15	1.52283	Tmem94	3.69898e-167	2.37997	Ror2	3.25495e-96	7.42597	Omp	0.0141581	1.81552				Atp13a1	5.55154e-09	1.5724	Arhgef40	3.67095e-22	2.85951	S100a3	0.0911676	4.77449
1364				Fam78a	1.5648e-13	1.81025	Reep4	1.06977e-13	2.29396	Mmd	5.09745e-15	1.64479	Serpinb6a	6.60434e-167	2.64983	Leprot	3.67329e-96	1.98133	9130008F23Rik	0.014243	2.35144				Tiam1	5.85067e-09	1.67937	Septin2	3.83786e-22	1.70556	Gm21992	0.0922281	2.40396
1365				Chka	1.95298e-13	1.92966	Fam98c	1.09575e-13	2.66801	Rcor1	5.33265e-15	1.6679	Ndfip2	7.31784e-167	2.01809	Fam220a	3.7046e-96	2.47384	Mmp7	0.014252	2.50216				Zfp51	6.03674e-09	1.81437	Ccny	3.85127e-22	1.8328	Zbtb32	0.0928335	5.18949
1366				Tmcc1	2.81161e-13	1.65838	Mier3	1.15102e-13	1.60854	Creb1	5.37843e-15	2.06805	Tox	7.93945e-167	2.44439	Tax1bp3	3.95396e-96	1.98545	Ctxn1	0.0142628	2.00941				Fgfr1	6.62542e-09	2.63713	Ei24	4.15998e-22	1.68699	Slc23a4	0.0934608	1.80795
1367				Gpr141	3.10503e-13	5.2683	Caap1	1.15113e-13	2.0539	Ascc3	5.96812e-15	1.58695	Prodh	1.15279e-166	2.8652	Jcad	4.2546e-96	4.15246	Ccser2	0.0144336	2.12308				Tmem104	7.19251e-09	1.61086	Rabac1	4.19472e-22	1.6843	Ddx20	0.0936603	1.51234
1368				Sema4b	3.31123e-13	1.68004	Ap3m1	1.15164e-13	2.83634	Rnf114	6.01839e-15	1.6263	Rnaseh2a	1.15777e-166	1.83281	Sulf2	4.47953e-96	3.9379	Alad	0.0144487	1.68003				Rpap2	7.61218e-09	1.76295	Emc7	4.32268e-22	1.57203	Fn1	0.0958159	3.0357
1369				Nckipsd	3.34076e-13	2.30706	Uhrf1bp1l	1.18936e-13	1.71458	Pim3	6.30179e-15	1.77707	Cln6	1.30888e-166	1.85705	Gap43	4.69197e-96	6.17687	Apba2	0.0144839	6.88014				Hspa13	8.35538e-09	1.88428	Emilin3	4.40435e-22	12.1048	Kif17	0.0966871	2.06585
1370				Pgf	3.36777e-13	5.94383	Fer	1.1929e-13	1.62	Rmnd5b	6.39247e-15	1.91486	Unc13b	1.34812e-166	2.01027	Spg20	5.51217e-96	3.07017	Pklr	0.0145442	4.61297				Pknox1	8.86387e-09	1.53637	Aimp1	4.50562e-22	1.696	6030468B19Rik	0.097781	3.81636
1371				Naaa	4.75953e-13	1.57534	Golga3	1.22534e-13	2.25381	Lin54	6.64455e-15	2.26308	Tm9sf4	1.70624e-166	2.07856	Myo9a	5.75409e-96	2.47004	Igkv12-89	0.0145506	370.035				Ttll13	9.1338e-09	7.70153	Tsnax	4.58937e-22	2.0594	Zfp438	0.0986966	2.18117
1372				Adgb	4.81309e-13	3.80304	Tfb2m	1.22749e-13	2.46178	H3c6	7.01168e-15	1.51727	Cpt1a	2.05877e-166	1.74202	Klhl22	6.30323e-96	3.66336	Atp1a2	0.014698	1.96864				Polr1e	9.29293e-09	1.91094	Uqcrc2	4.68751e-22	1.52144	Elavl4	0.0988351	1.72661
1373				Tmem185b	5.12813e-13	1.54765	Nckap1	1.30137e-13	2.28053	Atp8b2	7.15597e-15	2.1023	Selenoi	2.3498e-166	1.64615	Nucb1	8.43142e-96	1.73198	Idh1	0.0147254	1.76272				Trbv12-2	1.00018e-08	3.0612	Borcs7	4.85303e-22	2.01348	Rbm12b1	0.0993057	1.57628
1374				Zbtb4	5.25272e-13	1.61792	Fbxo7	1.30836e-13	1.63497	Os9	7.41036e-15	1.61839	Cog8	2.89992e-166	1.64201	Tpd52l2	9.15643e-96	2.22891	Cavin2	0.0147724	2.37759				Trmt10c	1.00872e-08	1.63329	Rbbp7	5.25953e-22	1.54368	Zmynd12	0.0996199	6.18749
1375				Dna2	5.31765e-13	1.87106	Ddx23	1.32087e-13	2.06768	Tspyl1	7.47789e-15	1.74827	Dbt	3.10546e-166	2.23527	Klhl7	9.41484e-96	3.60539	Vcan	0.0147898	1.86421				Fam124b	1.02805e-08	3.63813	Plagl1	5.43546e-22	2.22733	Zfp972	0.101032	2.79837
1376				Dppa3	5.56663e-13	7.66147	Dnajc17	1.32138e-13	1.54011	Pcgf5	7.89255e-15	1.99145	Etv4	3.32464e-166	8.35116	Zfp251	1.37914e-95	6.31488	Cct3	0.0147917	1.57394				Tnfsf9	1.09571e-08	1.51599	Tesk1	5.67846e-22	2.00303	Olfr111	0.10139	3.31349
1377				Kcnj9	6.88173e-13	7.03754	Cln3	1.33237e-13	1.98336	Abt1	8.06286e-15	2.31062	Ccdc85c	3.51644e-166	2.10696	Angptl7	1.39081e-95	32.7552	Fn1	0.014801	1.50336				Cep295	1.14448e-08	1.62675	Rab5b	5.83298e-22	1.86213	Zfp473	0.101791	1.82248
1378				Slc26a11	7.07991e-13	1.73692	Arrdc3	1.37345e-13	2.07274	Zfp652	8.11608e-15	1.65062	Mrpl37	4.57695e-166	1.73831	Mlec	1.50263e-95	1.78961	Serhl	0.0148915	1.7481				Hsp90aa1	1.17744e-08	1.99381	Cc2d2a	5.90273e-22	3.60255	Tvp23a	0.106549	1.99876
1379				Unc93a2	8.26764e-13	3.47444	Tmem107	1.37933e-13	1.6842	Pcsk7	8.53872e-15	1.85022	Polr1c	4.92399e-166	1.57223	Rsu1	1.52948e-95	1.51876	Cdk1	0.0149925	1.90639				Mdn1	1.22426e-08	1.59346	Psmb6	6.12387e-22	2.10006	Pld6	0.107892	3.55621
1380				Cyb5r1	9.5796e-13	1.77946	Pi4k2b	1.4462e-13	1.85964	Chd8	9.63319e-15	1.73346	Igdcc4	5.95513e-166	2.46767	Cetn3	2.12256e-95	1.76332	Cd200	0.0151069	2.29808				Dph6	1.33751e-08	1.68359	Dapk3	6.25078e-22	1.90876	Ankrd33b	0.108026	2.63888
1381				Ifit2	1.13521e-12	7.24871	Znhit6	1.47168e-13	1.98254	Pkn2	9.67048e-15	1.52793	Slc25a17	6.25918e-166	1.62693	Ugp2	2.93681e-95	1.70034	Abca12	0.015135	3.49902				Uba6	1.35207e-08	1.6471	Prxl2a	6.38075e-22	3.72336	Ptger2	0.119712	1.97367
1382				Skint3	1.39234e-12	4.65682	Ppfibp2	1.47742e-13	2.26276	Nt5c3b	9.71346e-15	1.60963	Slc25a20	7.01409e-166	1.89272	Fgf16	3.86889e-95	66.3982	Pcdh20	0.0151498	4.62861				Dop1a	1.58113e-08	1.63619	Pik3ip1	6.41361e-22	2.5277	Spdya	0.121688	2.5749
1383				Ppm1n	1.82368e-12	5.21738	Zfyve19	1.48002e-13	1.52005	Tmx3	9.99119e-15	1.73086	Mtch2	7.92018e-166	1.72024	Rnf11	4.05583e-95	2.43315	Myo5c	0.0151931	1.82963				Rag1	1.63779e-08	6.36743	Tef	6.60704e-22	2.43597	Nectin4	0.125371	1.70212
1384				Borcs6	2.06771e-12	1.66572	Zdhhc21	1.49826e-13	2.53829	Rps6kb1	1.00525e-14	1.63094	Echs1	9.59557e-166	2.11786	Bag3	6.37065e-95	3.05926	Cobll1	0.0153901	2.82174				Pom121	1.69454e-08	1.5136	Mrpl18	6.61528e-22	1.58543	Nlrp10	0.126292	7.79697
1385				Kcng2	2.2208e-12	2.83317	D1Ertd622e	1.541e-13	1.56974	Prpf4	1.01133e-14	2.34601	Tfb2m	1.02256e-165	1.80337	Slc16a4	8.85115e-95	22.4333	Lhfpl2	0.0156375	1.51927				Pogz	1.71252e-08	1.61521	Mpped2	7.04313e-22	4.83782	Ncam2	0.130096	1.53776
1386				Lyzl4	2.25955e-12	2.02365	Nudt4	1.54144e-13	3.29531	Phkg2	1.05483e-14	1.549	Polr2h	1.09655e-165	1.8737	Tmem65	1.28989e-94	2.26115	Syt15	0.015682	3.53838				Bcl2l13	1.78276e-08	1.50241	Tln1	8.03426e-22	2.18276	Fam89a	0.130865	1.99262
1387				Skp2	2.36358e-12	2.19604	Fam120b	1.54239e-13	1.60097	Snrk	1.09064e-14	1.89315	Pgm1	1.50804e-165	1.64745	Lrrc58	1.83847e-94	2.24751	Fam107a	0.0156993	2.4416				Ints2	1.87476e-08	2.68662	Purb	8.10102e-22	2.11385	H2ac13	0.136449	1.75373
1388				Cln5	2.36741e-12	1.50514	Tmem250-ps	1.57358e-13	1.83628	Numa1	1.09083e-14	1.52748	Mid1ip1	1.76803e-165	1.7067	Rpn2	2.31409e-94	1.84397	Glp2r	0.0156993	3.31705				Zfp607a	1.9368e-08	2.25388	Ipo13	9.22215e-22	3.01514	Zcwpw2	0.144293	3.3381
1389				Gpnmb	2.88722e-12	15.5029	Trappc8	1.59587e-13	2.1591	Epc1	1.11678e-14	1.75315	Idh3b	1.99866e-165	2.16115	Tceal5	2.53565e-94	22.7503	Prpsap1	0.0157832	1.95902				Carns1	2.02629e-08	3.17797	Rcor3	9.56242e-22	2.89868	Tmem80	0.145419	1.55347
1390				Mtmr14	3.09415e-12	1.52109	Ephb4	1.61096e-13	1.97313	Ldb1	1.19421e-14	1.57386	Lin7c	2.28133e-165	1.65997	Pmm1	3.0485e-94	2.73717	Tmem151b	0.0159965	8.60385				Lyzl4	2.18548e-08	3.66522	Crocc	9.63571e-22	3.25588	Scn2b	0.146544	1.95278
1391				Bmp2	3.18992e-12	2.34834	Pgpep1	1.61481e-13	2.33467	Rgcc	1.21084e-14	2.55673	Mrps7	2.34357e-165	1.64794	Abcc5	4.73337e-94	3.36291	Galnt3	0.0160252	1.62301				Rem2	2.39157e-08	6.47464	Grsf1	1.01849e-21	2.05334	Gm16253	0.14767	2.09215
1392				Washc5	3.45761e-12	1.51894	Ptges2	1.62366e-13	1.88933	Erap1	1.32538e-14	1.69535	Timm44	2.8244e-165	1.61458	Zfp512b	5.10339e-94	3.55019	Hopx	0.0160934	1.85346				Rad18	2.43043e-08	1.54975	Wdr13	1.04887e-21	2.37035	Cadm3	0.161928	1.52241
1393				Acsl1	4.05659e-12	1.60671	Ppp1r13b	1.64924e-13	1.9575	Nos3	1.41935e-14	4.86928	Metap1	4.36301e-165	1.72093	Ggcx	6.2911e-94	6.48804	Dpyd	0.0161011	2.42969				Cnksr3	2.45598e-08	1.57585	Ptpn21	1.11649e-21	3.44639	Chrnb2	0.162093	1.71123
1394				Rasgrf2	4.18361e-12	2.00975	Spsb2	1.83604e-13	1.81976	Trip11	1.4755e-14	1.54506	Scrn2	6.733e-165	2.35484	Nptxr	6.31085e-94	11.3333	Tex12	0.0161924	13.4259				Srp54a	2.56546e-08	1.75431	Zfp286	1.12954e-21	5.75841	Siglec1	0.166039	2.57137
1395				Tmem221	4.32507e-12	2.89237	Dcaf5	1.84794e-13	1.95617	Nsmce3	1.48912e-14	1.73973	Ugp2	7.47949e-165	1.72109	Copg1	6.78983e-94	2.67196	Rftn2	0.0162521	2.3659				Slc9a1	2.7926e-08	1.88076	Myh10	1.26022e-21	1.8772	Rragb	0.168118	2.40219
1396				Mthfr	5.18461e-12	1.52111	Cish	1.91432e-13	1.63229	Pan3	1.5911e-14	1.58671	Cib1	1.26292e-164	1.99697	Foxf1	8.88172e-94	2.55289	Cluh	0.0163021	2.60701				Snx25	2.86753e-08	1.86088	Carnmt1	1.27575e-21	1.82074	Proser2	0.169106	1.61879
1397				Armc8	5.69007e-12	1.61107	Prkci	1.99019e-13	1.94488	Ramp3	1.79473e-14	4.2389	Timm17a	1.2806e-164	1.69759	Scn1b	9.17734e-94	2.43758	Golm1	0.0163148	1.56576				Car9	2.95823e-08	2.97389	Tmem159	1.29391e-21	2.48217	Insyn2b	0.173221	2.4959
1398				Hnmt	6.05577e-12	2.1441	Pcyt2	1.99108e-13	2.32158	Cdc40	1.96764e-14	1.81451	Nt5c	1.51421e-164	2.56499	Septin7	9.39283e-94	2.14077	Zfp846	0.0163855	2.82384				Tmem39a	3.0344e-08	1.55838	Cnst	1.40789e-21	3.18841	Grip2	0.178158	1.55303
1399				Cacna1f	6.59314e-12	3.6752	Mgat4a	1.99203e-13	2.40756	Neil1	2.05223e-14	2.71926	Mrps28	1.65116e-164	1.80574	Hoxd11	1.08865e-93	2.19468	Enpp1	0.0163999	1.51757				Zdhhc17	3.14392e-08	1.9004	Selenow	1.46054e-21	2.84519	Zfp953	0.179631	1.9675
1400				Arsb	6.90628e-12	1.70906	Kmt2d	2.00936e-13	3.06565	Dtx3l	2.0919e-14	2.07083	Sil1	1.82919e-164	1.70188	Nectin3	1.40696e-93	2.7025	Tlr3	0.0167079	2.72701				Atm	3.14987e-08	1.78203	Cited4	1.53427e-21	2.04584	Ikzf4	0.185757	1.72256
1401				Vps50	7.35052e-12	1.50161	Pi4ka	2.01424e-13	2.19355	Ncbp3	2.19669e-14	2.28943	Mrpl1	2.38465e-164	1.54298	Art4	1.60555e-93	18.531	Etfbkmt	0.0169166	1.56138				H3c11	3.48156e-08	2.45786	H2az2	1.54848e-21	1.75237	Cenpt	0.187031	1.52081
1402				Malt1	7.6854e-12	1.72956	Galnt7	2.02899e-13	2.01517	B9d2	2.22986e-14	1.78487	Tmem208	2.91576e-164	1.72537	Sorcs2	1.65837e-93	7.29598	Ovol1	0.0171437	2.94752				Rbm20	4.11118e-08	3.43795	Zc2hc1a	1.60334e-21	2.92496	Psma8	0.191041	2.58873
1403				Capns2	9.18657e-12	6.00586	Jun	2.04213e-13	1.65146	Ctps2	2.23297e-14	2.37489	Ubac1	3.24827e-164	1.82596	Bloc1s1	1.69454e-93	1.92915	Shroom3	0.0172202	2.14707				Nxpe4	4.12701e-08	2.86827	Eif4a2	1.6308e-21	1.74125	Olfr889	0.197231	1.93004
1404				Zup1	9.67893e-12	1.57566	Morc2a	2.14706e-13	1.7221	Dtnb	2.37374e-14	2.89926	Qars	4.31882e-164	1.55335	Rbm46	2.14068e-93	39.0161	Ppm1j	0.0173036	2.53274				Chd1l	4.38912e-08	1.95847	Acot6	1.63313e-21	6.22709	Hsh2d	0.207823	2.30523
1405				Olr1	1.01213e-11	3.83086	Insr	2.21441e-13	2.05197	Cep250	2.41245e-14	2.24531	Yif1a	4.62012e-164	1.71578	Itgb8	2.39528e-93	17.1054	Adtrp	0.0173375	2.42067				Gls2	4.65346e-08	3.06759	Kat2b	1.71671e-21	2.2706	Gng4	0.216654	2.19921
1406				Ddhd1	1.06045e-11	2.1225	Trappc11	2.33927e-13	1.61414	Dcps	2.47232e-14	1.67426	Gcdh	5.46759e-164	2.26321	Slc36a4	2.94416e-93	3.37335	Sgsm3	0.0173528	1.60563				Asb1	5.27006e-08	2.19188	Ndufab1	1.74206e-21	1.81346	Fanca	0.21827	2.11378
1407				Klhl38	1.08706e-11	3.9605	Ppfibp1	2.37071e-13	1.86953	Spata6	2.50332e-14	2.22643	Socs2	5.80478e-164	1.53042	Vps37d	3.12591e-93	13.3762	Ano9	0.0175345	1.9131				Pacs2	5.42722e-08	1.51354	Fyttd1	1.77347e-21	1.89678	Frmd5	0.218902	3.25018
1408				Tmem268	1.31126e-11	1.5785	Rmnd1	2.51174e-13	1.88417	Zc3h12a	2.5136e-14	1.65296	Trib1	7.4107e-164	2.93642	Svopl	4.06483e-93	19.9808	Cbx5	0.0175698	1.68549				Tars2	5.79665e-08	1.51461	Hibadh	2.08017e-21	1.50816	Kcnn1	0.220019	1.63061
1409				A730071L15Rik	1.35506e-11	9.4469	Ccdc93	2.52571e-13	1.64144	Asxl2	2.81219e-14	1.80326	Slc1a5	8.63179e-164	2.09639	Tmem159	4.28832e-93	2.9869	Tram1l1	0.0177326	4.70339				Zfp346	5.95745e-08	1.63088	Senp6	2.08169e-21	1.71158	Car7	0.220178	1.63618
1410				Dhdh	1.54529e-11	1.77461	Laptm4b	2.5356e-13	2.22766	Dnmt1	3.23699e-14	1.65729	Selenbp1	8.99337e-164	2.13692	Hmgn1	7.88856e-93	2.22971	Mmachc	0.017829	1.55269				Ppp2r3a	5.98435e-08	1.59341	Ttc7b	2.10999e-21	2.9123	M1ap	0.221567	1.86777
1411				Zfp951	1.64475e-11	2.50437	Gna11	2.55329e-13	2.84628	Trav16	3.2416e-14	308.737	Emc4	9.05474e-164	1.73965	Notch2	1.04626e-92	2.69442	Sqle	0.0179171	2.10221				Paqr7	6.18147e-08	1.58399	Ndufs4	2.17104e-21	1.61826	Tnfrsf4	0.225255	7.82424
1412				Cabp4	1.79939e-11	3.28494	Map3k11	2.5906e-13	2.2507	Ubxn7	3.37548e-14	1.84808	Selenbp2	9.09967e-164	2.27079	Ccdc157	1.11705e-92	6.32082	Pcdhb12	0.0179594	10.522				Klrb1b	6.38238e-08	1.64794	Mbnl1	2.37305e-21	2.26942	Gm14391	0.231356	2.57181
1413				Zfp217	1.94047e-11	1.57041	R3hcc1l	2.59617e-13	1.62585	Cd163l1	3.54046e-14	419.933	Gjb2	1.38876e-163	3.80456	Rab18	1.15867e-92	1.76148	Tle2	0.0181223	3.12818				Unk	6.87607e-08	1.6931	Ier5l	2.38306e-21	1.50475	Etnk2	0.231561	1.53468
1414				Gprc5c	1.97772e-11	3.41267	Sephs2	2.64397e-13	2.0293	Zfyve28	3.60506e-14	8.27892	Nop16	1.56946e-163	1.64186	Mark1	1.19433e-92	11.071	Thsd1	0.0181302	2.10211				Pigc	7.13669e-08	1.9648	Churc1	2.55891e-21	1.5571	Gm14698	0.243636	3.09337
1415				Nmral1	1.98142e-11	1.76324	Sac3d1	2.6838e-13	1.62344	Rbm26	3.82977e-14	1.5456	Suclg1	1.91521e-163	3.4846	Matr3	1.22146e-92	2.00589	Kcnq3	0.0184347	14.4088				Cpb1	7.44577e-08	2.32752	Phf10	2.9006e-21	1.75337	Lzts1	0.24541	1.6377
1416				Zbtb2	1.99946e-11	1.84892	Ralgapb	2.75477e-13	2.26288	Rngtt	4.01803e-14	2.14119	Ttc22	2.34642e-163	1.73932	Sec11a	1.34412e-92	1.90894	Tcf7l2	0.0184424	1.96425				Slco2a1	7.55344e-08	1.62943	Ccdc85c	2.90757e-21	2.52699	Adam1a	0.250853	2.71815
1417				Dnajc16	2.22052e-11	2.51505	Fhl2	2.75654e-13	1.72222	Zmat5	4.33965e-14	1.60758	Apol10a	2.38619e-163	3.80178	Eif4g1	1.44666e-92	1.84104	Pnmal1	0.0184929	10.8671				Ncbp3	7.60043e-08	1.64556	Asph	2.98433e-21	1.71296	Tcte3	0.258534	3.12322
1418				Sirpb1a	2.26313e-11	11.4522	Gpsm2	2.77995e-13	1.82316	Clp1	4.57412e-14	2.41985	Aasdhppt	2.66997e-163	1.70474	Ust	1.60689e-92	6.32525	Cyp39a1	0.018547	3.73985				Ccdc88c	8.01561e-08	1.57898	Lca5	3.00558e-21	4.78311	Rdh12	0.262369	1.95462
1419				Pyroxd2	2.59032e-11	2.10549	Agl	2.86839e-13	1.90128	Trdv2-2	4.76403e-14	158.206	Igsf9	2.75979e-163	1.56126	Ephb3	2.01825e-92	4.70868	St6galnac2	0.0185944	3.62892				Ccdc69	8.06486e-08	1.78246	Blcap	3.01138e-21	2.59239	Gm29666	0.266912	1.94144
1420				Fhod1	2.60775e-11	1.52262	Samd8	2.89329e-13	1.68473	Otud1	4.78419e-14	2.66385	Atic	3.2375e-163	1.85638	Cnpy4	2.08832e-92	3.32449	Pga5	0.0186124	16.0482				2700097O09Rik	8.20532e-08	2.14426	Ptpn11	3.0273e-21	1.96831	Rmdn2	0.277224	1.67678
1421				Gm9733	2.81278e-11	14.4841	Prkab1	2.90531e-13	2.67489	Chd7	4.80136e-14	1.59785	Dus1l	3.70163e-163	1.53555	Fzd7	2.09323e-92	3.96823	Phf21b	0.0186225	4.79769				Usp20	8.22895e-08	1.80745	Mrpl33	3.0391e-21	1.86426	Myl6b	0.28157	1.62451
1422				Fsd2	2.85877e-11	2.62728	Gng11	2.94929e-13	1.79969	Ap3m2	4.90126e-14	3.35182	Znrd2	5.06286e-163	1.6224	Fam20a	2.39021e-92	18.7094	Gpc4	0.0188575	2.4044				Galm	8.74552e-08	1.50261	Flywch1	3.20299e-21	2.33821	Ajap1	0.290972	1.76056
1423				Ifi205	2.90725e-11	2.44804	Klhdc10	2.96642e-13	2.012	Zbtb11	5.06423e-14	1.77074	Stk16	5.53658e-163	1.54965	Ptprf	2.92713e-92	3.88722	Bpnt1	0.0188965	2.07552				Mid1	8.91489e-08	1.84792	Nek7	3.23774e-21	1.90009	Prdm8	0.312163	1.76782
1424				Nlrc5	3.41997e-11	2.07499	Dalrd3	3.03529e-13	2.25891	Crmp1	5.16144e-14	9.81515	Mfn1	6.16329e-163	1.54571	Pbrm1	2.9789e-92	2.02696	Thbs2	0.0189219	1.63696				Brca1	9.03669e-08	1.82209	Morf4l2	3.69767e-21	1.53719	B630019K06Rik	0.31257	2.03685
1425				Iffo1	3.55781e-11	1.78056	Nsdhl	3.04457e-13	1.6575	Ormdl1	5.21404e-14	2.0427	Tomm70a	7.9567e-163	1.81498	Sec61a1	3.50373e-92	2.26865	Nos3	0.0190201	4.15172				Lif	1.00257e-07	2.95176	Nr1d2	3.98159e-21	3.01252	Calr3	0.313278	2.09533
1426				Bicd2	4.07334e-11	1.55066	Slc33a1	3.05427e-13	1.53969	9930111J21Rik2	5.33768e-14	1.78404	Ddt	9.268e-163	1.58601	Fgf5	5.62619e-92	46.4049	Foxc2	0.0191541	3.5693				H1f1	1.07177e-07	1.75696	Ppp3cb	4.05786e-21	1.8941	Lrrc18	0.328272	2.19669
1427				Hrh2	4.52104e-11	2.35581	Acss1	3.05505e-13	1.68437	Pms2	5.70522e-14	2.37107	Rnf126	9.57533e-163	1.75094	Sumf2	6.61677e-92	3.97693	Lrrtm3	0.019233	2.93283				Dbf4	1.10872e-07	1.50233	Dusp3	4.06222e-21	1.7154	Olfr552	0.328889	2.91238
1428				Tln2	4.80875e-11	1.56183	Ccdc43	3.10622e-13	1.76693	Sik2	7.25257e-14	2.18213	Rpp21	1.35119e-162	1.58918	Prickle1	7.52829e-92	6.86638	Prrg2	0.0193494	2.08481				Timeless	1.15177e-07	1.60867	Sestd1	4.09444e-21	2.58975	Tmem116	0.330965	1.53157
1429				Marco	5.7571e-11	3.63077	Trip10	3.12793e-13	2.31489	Rtn4rl1	7.35869e-14	4.14291	Upf3b	1.45224e-162	1.71105	Rgmb	7.59079e-92	3.03704	Ltk	0.0194144	9.67011				Hist1h2ap	1.26503e-07	2.78685	Mrpl4	4.13935e-21	1.56764	Srcin1	0.332793	2.26738
1430				9930111J21Rik1	6.88279e-11	3.93683	Ablim1	3.20978e-13	2.63399	2510002D24Rik	7.40496e-14	1.98416	Nme7	2.00009e-162	2.20687	Slc27a3	1.01937e-91	12.8069	Inka2	0.0195247	3.30881				Zfyve27	1.42889e-07	1.78914	Rhobtb3	4.32912e-21	2.30418	Prr18	0.339192	2.27756
1431				Cyp2r1	9.4934e-11	7.67269	Dst	3.23765e-13	2.83267	Tie1	7.41996e-14	4.38735	Acad9	2.55887e-162	1.71453	Pja1	1.07403e-91	3.04979	Fmn2	0.0195762	8.15174				Mfsd8	1.43233e-07	2.08811	Gamt	4.36642e-21	1.84858	Grhl1	0.343172	1.74561
1432				Atp6v0d2	9.8584e-11	42.5171	Yars	3.30856e-13	2.62946	Rexo1	7.82777e-14	1.64836	Pdzd3	2.77746e-162	3.60483	Sfxn1	1.10753e-91	2.35332	Mmp10	0.0196838	122.763				Tnfrsf26	1.60292e-07	1.77926	Drap1	4.56929e-21	1.89022	Dkkl1	0.345651	1.77033
1433				Olfr111	9.97563e-11	37.3887	Dexi	3.47856e-13	1.70571	Eprs	8.21864e-14	1.64529	Pex16	2.86112e-162	1.62103	Mettl1	1.38974e-91	2.97613	Ephb2	0.019772	2.67798				Tmem168	1.60727e-07	1.56126	Ncbp2	4.69778e-21	2.31198	Lrrtm2	0.349855	1.70153
1434				Acp5	1.02748e-10	1.86077	Abcf3	3.49048e-13	2.06946	Cdh5	8.43777e-14	4.92404	Ppp1r37	4.15816e-162	1.51349	Prpf19	1.4345e-91	1.81807	Ms4a18	0.0197726	5.28189				Npat	1.67493e-07	1.83728	Cct7	4.87118e-21	1.69427	Gm14327	0.356337	1.69116
1435				Hrh1	1.05777e-10	1.9619	Spint2	3.56999e-13	5.08385	Trgv6	8.62383e-14	56.5395	Cyp2s1	4.58689e-162	1.56717	Tmem184b	1.53602e-91	3.53617	Mustn1	0.0198546	2.3584				Gtf2ird2	1.76792e-07	1.86465	Abl1	5.23992e-21	1.80042	Syt8	0.360024	3.37939
1436				Ctdp1	1.1028e-10	1.52851	Snx15	3.58232e-13	1.54786	Cxcr5	8.75641e-14	20.4646	2900026A02Rik	5.0449e-162	1.64705	Aldh2	1.68016e-91	1.555	Acot8	0.0199593	1.88603				Zfp281	1.76809e-07	2.00881	Mrpl21	5.68561e-21	1.54994	Cerkl	0.361476	1.66528
1437				Gm21748	1.13723e-10	1.6798	Hk2	3.63965e-13	2.78023	Ddx18	9.1252e-14	1.51046	Best2	5.74485e-162	6.39827	Tmed9	1.74129e-91	2.17734	Slc12a8	0.0199971	1.66687				Unc80	1.90616e-07	11.5197	Ebna1bp2	6.10927e-21	1.55659	Samd11	0.362174	3.48666
1438				Art2b	1.4568e-10	1.8478	Blcap	3.896e-13	2.27535	Pik3r5	9.39937e-14	3.03109	Rpa3	5.94241e-162	1.68527	Fkbp1a	1.7566e-91	1.65382	Ffar3	0.0200299	108.598				Pole	1.91966e-07	2.58159	Dld	6.2731e-21	1.83765	Rem2	0.373831	4.26723
1439				Phf11d	1.48066e-10	1.69303	Tpcn1	3.96431e-13	2.35241	Prkx	9.60297e-14	1.91094	Glrx5	6.82309e-162	1.837	Hspa13	1.93744e-91	3.40119	Fgd5	0.0200309	2.73017				Kif20b	1.92288e-07	1.65925	Atn1	6.33552e-21	1.8265	Slc6a20a	0.374202	2.47473
1440				Srd5a3	1.51153e-10	1.55135	Rmnd5b	4.06975e-13	1.80743	Trim33	9.87019e-14	1.59262	Scnn1a	7.41597e-162	1.85059	Pgrmc2	2.58464e-91	2.7098	Pcdhb10	0.0201081	7.65613				Cdk5rap2	1.97145e-07	1.63836	Hint2	6.5874e-21	1.50019	Adhfe1	0.379453	2.44419
1441				Pomk	1.64303e-10	2.28681	Kifbp	4.08583e-13	1.72932	Glipr2	1.04665e-13	2.1073	AU040320	9.16905e-162	1.90361	Sobp	3.78712e-91	10.3632	Stpg1	0.0201662	11.939				Mmp8	2.00182e-07	2.87679	Tmem117	6.72488e-21	5.27928	Piwil2	0.383791	3.53002
1442				Adam3	1.85796e-10	3.38438	Nelfcd	4.0994e-13	2.07313	Rnf38	1.09187e-13	1.9792	Yars2	1.02957e-161	2.12604	Tenm4	4.24482e-91	10.1496	Mtm1	0.0201844	2.14957				Cd1d1	2.08432e-07	1.65238	P3h4	6.73577e-21	1.73218	Adamts3	0.411626	2.07422
1443				Espl1	1.95188e-10	2.17403	Gm49336	4.11167e-13	2.58805	Nfatc2ip	1.10458e-13	3.49218	Cpox	2.49048e-161	2.37503	Tmx4	4.32963e-91	2.87942	Mical3	0.0202018	2.41271				Mss51	2.14114e-07	5.16636	Stk16	7.02412e-21	1.81851	Gdf9	0.417367	1.6055
1444				Syce2	2.06444e-10	1.51747	Fbxo6	4.15285e-13	2.1881	Strbp	1.14321e-13	1.64484	Rpia	3.5236e-161	1.78446	Pigp	4.7994e-91	2.05175	Enpp6	0.0202146	3.4552				Zfp746	2.22306e-07	1.61037	Psma6	7.25149e-21	1.51426	Gjc3	0.419912	1.55277
1445				Itga5	2.15558e-10	1.51879	Bcl2l1	4.24229e-13	1.66963	Zscan2	1.20792e-13	4.33615	Cs	7.10322e-161	1.75533	Ntrk3	4.90322e-91	16.4609	Zfp65	0.0203236	1.71843				Dhcr7	2.23535e-07	1.52739	Snrpc	7.26936e-21	1.62705	Lrp8	0.42027	2.18909
1446				Lrwd1	2.27573e-10	1.51207	Atp8a1	4.3619e-13	2.83573	Sigirr	1.2279e-13	2.32988	Lyrm9	7.54316e-161	1.99198	Magi2	4.9192e-91	5.76694	Nectin3	0.0203308	1.72943				Elac2	2.24312e-07	1.88459	Emc4	7.27611e-21	1.97056	Mylpf	0.429182	1.71933
1447				Meig1	2.28541e-10	5.72944	Trp53bp2	4.45894e-13	2.43604	Fmnl3	1.25177e-13	1.65441	Fastk	1.22458e-160	1.54988	Cand2	5.1803e-91	11.1847	Ldlrad3	0.0204001	2.99753				Gm7072	2.26709e-07	1.57664	Micu3	7.40959e-21	2.7693	Nrg4	0.4308	3.63536
1448				Dennd2c	2.34746e-10	1.9126	Phf13	4.65834e-13	1.60956	Ankrd54	1.2979e-13	2.07593	B3gnt6	1.32867e-160	14.7837	Cyb5a	6.41932e-91	1.83534	Plekha5	0.0204946	1.8677				Sec16a	2.27683e-07	1.6039	Col4a6	7.52728e-21	3.32946	Slamf1	0.481229	2.83419
1449				Cd300ld2	2.40925e-10	7.30971	Deaf1	4.7294e-13	1.566	Cables1	1.49708e-13	2.27536	Ccnd1	2.32291e-160	1.55911	Dab2ip	6.64683e-91	2.40845	Tnr	0.0206825	69.3291				Gm49339	2.47304e-07	3.55785	Acbd6	7.58419e-21	1.55627	F8	0.493621	1.7292
1450				Atp11c	2.46991e-10	1.70476	Ehbp1l1	4.82234e-13	2.00452	Ppil2	1.58316e-13	1.52499	Zkscan1	2.60658e-160	1.85432	Sp3	6.86014e-91	2.29884	Fign	0.0208071	4.4416				Matn1	2.56883e-07	9.59547	Ndufb9	8.57502e-21	3.13525	Irf7	0.503211	1.50673
1451				Bend6	2.53173e-10	1.68383	Mtmr12	4.88135e-13	1.5811	Usp36	1.59894e-13	2.23193	Pigt	1.35942e-159	1.78482	Has1	7.08324e-91	33.2263	Tenm3	0.020924	3.07039				Rad54l2	2.62192e-07	1.73159	Ift81	8.57772e-21	2.80123	Col20a1	0.56141	2.20808
1452				Zscan18	3.13285e-10	3.73831	Uqcc1	4.88313e-13	1.8003	Pdpk1	1.61125e-13	1.77992	Psen1	1.61039e-159	1.51379	Smim11	9.73669e-91	1.53055	Fchsd1	0.0209267	2.83681				Tinf2	2.82112e-07	1.87686	Ro60	8.81186e-21	2.24129	Zfp808	0.58137	1.66131
1453				Alpk1	3.36457e-10	1.79768	Phldb1	4.9166e-13	1.74034	Apobr	1.61313e-13	2.45283	Plpp6	1.85919e-159	1.85813	Snap47	1.73188e-90	3.39355	Caskin1	0.0209876	4.05072				Maml1	3.16454e-07	1.77002	Ndufs6	8.94585e-21	1.74826	Aoc2	0.593921	2.48666
1454				Tbc1d24	3.4982e-10	2.12832	Tes	4.96722e-13	2.41802	Bloc1s2	1.61743e-13	1.56999	Cept1	1.88026e-159	1.51291	Aga	3.05315e-90	2.49074	Trmt9b	0.02103	4.33458				Mbnl3	3.51093e-07	2.33663	Wbp4	9.06641e-21	1.51008	Tmem120b	0.610018	1.92196
1455				Ankrd13d	3.54984e-10	2.36029	Uckl1	5.03217e-13	2.07631	Psmg2	1.77077e-13	1.84929	P2ry1	2.09403e-159	2.71746	Mapre3	3.58471e-90	2.8586	Stam	0.0210694	1.64037				Mynn	3.70442e-07	1.59604	Thtpa	9.72652e-21	2.41103	Slfn1	0.661117	2.80688
1456				Paqr7	3.68014e-10	1.66632	Zfp110	5.29661e-13	1.52286	Ppm1j	1.85006e-13	2.76258	Wdr77	2.25267e-159	2.03405	Tmem167	4.51397e-90	1.96894	Slc38a2	0.0211422	1.51724				Tubgcp4	3.83948e-07	1.51814	Ddr1	9.84463e-21	2.34409	Gpr135	0.666789	1.91583
1457				E130208F15Rik	4.06108e-10	3.66621	Gtf2h3	5.33693e-13	2.38266	Topbp1	1.85556e-13	1.53764	Vsig1	2.97485e-159	2.09571	Ccdc85b	5.0782e-90	1.70285	Lrfn4	0.0213526	2.66563				Hsf1	3.86283e-07	1.65168	Ube2r2	1.0041e-20	1.52363	Spink2	0.730915	3.0067
1458				Sgsh	4.60047e-10	1.81097	Frat2	5.41776e-13	1.75856	Lyrm9	1.93394e-13	2.30022	Slc7a4	4.15507e-159	3.88838	Lhfpl2	6.47682e-90	2.29397	Cgref1	0.0213986	1.68327				Exoc3l	3.92815e-07	4.04038	Ctdsp1	1.01838e-20	1.5956	Rcor2	0.751757	1.93997
1459				Gbp2b	4.77877e-10	7.3974	Brwd3	5.44686e-13	1.99626	Kri1	1.99409e-13	2.21622	Tmem11	5.36716e-159	1.63716	Aldh1a1	7.49144e-90	3.86195	Fzd10	0.021411	5.36317				Ythdc2	3.97429e-07	1.63418	Stk3	1.03168e-20	1.79414	Efcc1	0.777031	8.16529
1460				Unc93a	5.72588e-10	8026.4	Sos1	5.52458e-13	1.64969	Nkap	2.00566e-13	1.9504	Cyp51	5.9787e-159	1.99376	Plxnb2	8.04885e-90	1.54304	Slc7a3	0.0214697	6.95677				Pigm	3.99211e-07	1.78552	Banf1	1.06758e-20	1.58053	Zfp72	0.952128	1.76365
1461				Mcm9	6.29906e-10	2.12607	Cant1	5.61031e-13	2.81145	F2r	2.02028e-13	2.31564	Gstm6	6.90125e-159	9.01024	Fam168a	1.00089e-89	2.89778	Meis2	0.0215968	2.47037				Zfp874b	4.14933e-07	2.03122	Msrb2	1.10181e-20	2.89368	Ttc30a1	0.95534	2.00007
1462				Atg7	7.19978e-10	1.66958	Hadh	5.6148e-13	2.84776	Zfp830	2.02128e-13	2.07194	Anxa7	7.60799e-159	1.52765	Aplp2	1.91689e-89	2.00227	Lgr4	0.0215991	1.67241				Cbwd1	4.42041e-07	1.77878	Bag3	1.17808e-20	2.18848
1463				Sgpp1	7.86785e-10	1.59179	Ppp4r1	5.62453e-13	1.94396	Atad2b	2.11966e-13	1.61056	R3hdm4	1.20305e-158	1.91048	Cgnl1	1.95037e-89	4.34491	B630019K06Rik	0.0216026	3.6244				Adamts13	4.49393e-07	6.17562	Hs3st4	1.2134e-20	34.3286
1464				Sumf1	9.02878e-10	1.53041	Nup85	5.65644e-13	2.24102	Cog5	2.18085e-13	2.07114	A1cf	1.207e-158	2.29607	Sh3gl1	2.40983e-89	2.22607	Cul7	0.0217751	2.01731				Nol8	4.5119e-07	1.5981	Nradd	1.23067e-20	3.83382
1465				Il3ra	9.27008e-10	1.73302	Cdc42bpa	5.92712e-13	1.9626	Parp4	2.18571e-13	1.62992	Wdr74	1.25273e-158	1.68232	Itga11	2.53064e-89	100.401	Slc25a25	0.0217807	2.14739				Spata2	4.51408e-07	1.52385	Ankrd10	1.24144e-20	2.15324
1466				Tbc1d12	1.15466e-09	1.61625	Hyal2	5.93606e-13	2.10071	Tmx4	2.20838e-13	2.05513	Rae1	1.53327e-158	1.63005	Pik3ip1	3.07564e-89	3.40172	Tmem169	0.0219509	9.72014				H3c8	4.587e-07	2.31154	Uri1	1.25037e-20	1.73997
1467				Fgr	1.23166e-09	1.96868	Trim25	5.96669e-13	2.92673	Lmbr1l	2.21597e-13	1.59074	Fsd1l	1.70605e-158	3.83855	Degs1	3.50222e-89	1.93451	Dag1	0.0220148	1.90471				Tut1	4.98934e-07	1.81201	Zranb1	1.29283e-20	1.7672
1468				Atmin	1.31734e-09	1.75086	Pard3	6.04686e-13	1.79091	Aff3	2.4782e-13	3.07635	Stxbp1	1.82762e-158	1.73344	Sdf2	3.55019e-89	1.9339	Ceacam2	0.0220698	28.8201				Xpo4	5.32018e-07	2.11013	Man1a2	1.33619e-20	1.62375
1469				Nckap5l	1.53214e-09	1.58328	Med20	6.1469e-13	1.54825	Jak3	2.60788e-13	2.14268	Cyc1	3.21627e-158	3.02297	Ly6a	3.74863e-89	8.90192	Tnk2	0.0221067	2.06295				Phf19	5.48489e-07	2.31542	Smo	1.35899e-20	1.70046
1470				Pram1	1.58076e-09	1.83179	Slc35a1	6.38016e-13	2.16137	Mitd1	2.77634e-13	1.87567	Slc4a2	3.23639e-158	1.55937	Fto	6.4859e-89	2.67193	Arhgef19	0.0221117	2.86229				Wdr75	5.59241e-07	1.56151	Qser1	1.36013e-20	2.41264
1471				Smpdl3b	2.17481e-09	2.27147	Hdgfl2	6.43285e-13	2.42241	Sp140	2.81503e-13	1.53232	Ppih	3.39218e-158	1.59367	Cope	7.67512e-89	1.80201	Acox1	0.0221905	1.53901				Dhrs11	5.71685e-07	3.15311	Dclk1	1.37338e-20	3.08325
1472				Usp18	2.2494e-09	2.16574	Phkg2	6.47196e-13	1.9883	Ccdc69	2.88842e-13	3.4247	Lypd8	3.78925e-158	4.15261	Ube3a	1.46517e-88	2.04554	Nsg1	0.0221987	2.83708				H3c10	6.12237e-07	1.90979	Psmc6	1.37652e-20	1.58491
1473				Srfbp1	2.31093e-09	1.64737	Txnip	6.52309e-13	2.1339	Ubash3a	3.0747e-13	2.61534	Mrpl21	4.23398e-158	1.76564	Rab28	1.47108e-88	2.24234	Trav19	0.0222462	71.4305				Zfp382	6.49809e-07	1.98084	Atxn7l3b	1.42976e-20	1.54434
1474				Lix1	2.34861e-09	1.73631	Ptk2	6.66188e-13	1.95494	Synrg	3.21174e-13	1.62775	Tubb4b	6.79143e-158	2.29895	Arhgap35	1.62917e-88	3.36282	Fgfr1	0.0223811	1.58792				Rnf139	6.51949e-07	1.54326	Trappc6b	1.46285e-20	1.50328
1475				Rasgrp3	2.97501e-09	1.66365	Pex6	6.75318e-13	2.21114	Nefh	3.83207e-13	38.5968	Plpp5	8.24909e-158	1.58545	Cdc23	1.87262e-88	3.23046	Epha4	0.0223844	3.37749				Trav4-2	6.52307e-07	13960.7	Zfp938	1.49499e-20	2.15047
1476				Vps39	3.22349e-09	1.65802	Tmem164	7.00916e-13	1.77879	Cnot2	3.87617e-13	1.66671	Tars	9.57569e-158	1.77648	Ifitm2	2.27365e-88	2.26281	Tfrc	0.0224194	1.54242				Cyp1a1	6.52307e-07	10019.7	Cacna1d	1.49579e-20	1.81381
1477				Lonrf1	3.36323e-09	1.56186	Pradc1	7.02403e-13	1.50066	Hk1	4.17797e-13	1.84901	Rab6a	1.1136e-157	1.98227	Ddx50	2.29209e-88	2.10447	Galnt10	0.0225754	1.74162				Dsc1	6.52307e-07	1837.73	Bcl7b	1.59702e-20	1.53771
1478				Ankrd33b	3.55479e-09	2.37563	Cstf2t	7.07889e-13	1.69489	Vamp1	4.23528e-13	3.20733	Actn1	1.35968e-157	1.77889	Zfp46	2.93514e-88	5.1731	Mrps6	0.0227306	1.88893				Apex2	6.81096e-07	2.36996	Smim13	1.59881e-20	2.25415
1479				Sema6b	3.9829e-09	2.62791	Kiz	7.29632e-13	1.64673	Smg7	4.31069e-13	1.56219	Apeh	1.38125e-157	1.51662	Mybpc1	3.11499e-88	106.82	Pnkd	0.0227681	1.5263				Mtfr2	6.90335e-07	2.66004	Apip	1.60673e-20	1.78529
1480				Dnajb13	4.07783e-09	2.1551	Bap1	7.57491e-13	1.69057	Mphosph10	4.33742e-13	2.09759	Ankrd10	1.75804e-157	1.76129	Meox2	3.57485e-88	18.4677	Napepld	0.0227934	3.43758				Zfp729b	7.02193e-07	1.65663	Lhfp	1.6914e-20	1.86229
1481				Ch25h	4.80845e-09	1.55964	Rhoc	7.59984e-13	2.80262	Rpgrip1	4.61965e-13	2.25417	Mon1a	2.5282e-157	1.59276	Zfp516	6.42752e-88	2.69862	Tmem246	0.022919	2.79243				Tspoap1	7.02983e-07	2.92871	Thyn1	1.73563e-20	1.72407
1482				Hspa1b	4.95322e-09	1.86556	Alkbh8	7.83797e-13	1.63917	Rnf144a	4.85815e-13	2.59426	Fntb	4.6949e-157	1.89525	Rpn1	6.62923e-88	1.69609	Ttll11	0.0229963	10.3687				Castor1	7.21154e-07	2.27137	Dynlrb1	1.79061e-20	1.60745
1483				Tmem192	5.06799e-09	1.52221	Dtx3l	8.02409e-13	1.59362	Pde10a	4.8867e-13	5.16858	Aldoc	4.98531e-157	2.97238	Rtn2	6.99395e-88	6.25246	Dbn1	0.0230374	1.60234				Cib3	7.22231e-07	7.22928	Samd14	1.79225e-20	3.88258
1484				Pign	6.00635e-09	1.57039	Phyh	8.33944e-13	3.54778	Trappc10	4.92706e-13	1.6873	Ampd3	6.50061e-157	1.6007	Rnf122	7.11537e-88	6.11346	Slc25a1	0.0230637	2.03719				Zfp654	7.31633e-07	1.51629	Fgd1	1.86582e-20	2.78695
1485				Fhad1	6.41559e-09	2.27097	Git1	8.57698e-13	3.23256	Zfp800	4.97325e-13	1.93862	Mettl1	8.36152e-157	2.207	Txndc12	7.24275e-88	2.30272	Tasor	0.0231599	1.94543				Smyd1	7.56461e-07	3.2763	Otud6b	2.00185e-20	2.0823
1486				St18	6.54283e-09	2.58924	Usp32	8.78992e-13	1.79348	Frmd8	5.15731e-13	1.88083	S100a1	8.76759e-157	1.90282	Spry1	1.2111e-87	5.17518	Epb41l3	0.0231765	2.20605				Ddx49	8.35827e-07	1.54566	Cers4	2.00503e-20	1.90164
1487				Irak3	7.33139e-09	1.76057	Ube2e2	8.88886e-13	2.47602	Med4	5.36856e-13	1.76552	Gorasp2	9.65475e-157	1.65804	Cplane1	1.61345e-87	3.84404	Kmt5a	0.0232713	1.64743				Neil1	8.37205e-07	2.17362	Fgf10	2.1052e-20	2.91131
1488				Trim65	7.58243e-09	1.67325	Smagp	8.90416e-13	1.71956	Mfsd4a	5.72742e-13	1.8879	Fbxw9	1.18981e-156	1.7668	Tfdp2	1.8082e-87	2.72718	Dclk3	0.0232895	6.6506				Tsga10	8.4257e-07	1.61149	Romo1	2.10752e-20	1.8262
1489				Rasl2-9	7.71773e-09	6.21124	Cdkal1	8.9703e-13	1.78567	Prpf39	5.73399e-13	1.76294	Gng12	1.47645e-156	1.53618	Dnpep	1.92634e-87	2.19336	Bpifc	0.0234034	54.5305				Qprt	8.58771e-07	1.81918	Hmgn1	2.2911e-20	2.0615
1490				Slc15a2	1.18074e-08	2.21946	Tent4a	9.11699e-13	1.56343	Map3k8	5.73755e-13	1.64559	Mfsd13a	1.73617e-156	2.01377	Vezf1	2.45597e-87	2.19846	Flvcr2	0.0235167	7.48382				H2ac21	9.21419e-07	1.71508	Ywhaq	2.34111e-20	1.63998
1491				Pot1b	1.20326e-08	1.72127	Zbtb33	9.20436e-13	3.02403	Acd	5.83719e-13	1.95725	Srebf1	1.81418e-156	1.88666	Appbp2	2.46891e-87	2.29177	Mxd3	0.0235577	3.43553				Trpa1	9.22827e-07	48.8416	Mrpl41	2.42957e-20	1.56131
1492				Tsga10	1.24055e-08	1.66536	Tlnrd1	9.20546e-13	2.12754	Desi1	6.75604e-13	2.05455	Dmac2l	1.81904e-156	1.9256	Tpm4	2.55495e-87	1.77335	Dennd2a	0.02361	1.7821				H2bc6	9.77258e-07	1.69371	Cul5	2.50088e-20	1.73118
1493				Ip6k3	1.31349e-08	7.61786	Shtn1	9.53792e-13	2.19662	Mdn1	7.02935e-13	2.1886	Pex11a	2.47902e-156	3.53569	Tafa5	2.84101e-87	6.27644	Ptk2	0.0237797	2.31297				Slain1	9.92054e-07	1.96366	Ube2g1	2.71563e-20	2.00533
1494				Ropn1l	1.46275e-08	1.86156	Acot2	9.54654e-13	1.74687	Uimc1	7.03231e-13	1.59164	Snd1	2.60065e-156	1.67012	Fat1	5.59838e-87	2.10507	Smim18	0.0238267	45.8423				Xpnpep3	1.00685e-06	2.14125	Shisal1	2.75441e-20	8.35301
1495				B430305J03Rik	1.52578e-08	2.47149	Rnf141	9.92654e-13	1.87871	Mau2	7.27176e-13	1.831	Cyp3a13	2.71757e-156	1.73695	Senp6	5.91802e-87	1.93144	Mboat1	0.0238853	1.75644				Txlng	1.0281e-06	1.53441	Psmd1	2.98348e-20	1.83816
1496				Lyz1	1.5264e-08	8.01591	Nhlrc2	1.0007e-12	2.29664	Acsl4	7.41401e-13	1.67877	Nadsyn1	2.76709e-156	2.55156	Me1	5.99289e-87	4.14012	Enho	0.0239	2.2474				H2ac11	1.1357e-06	2.08888	Pmm1	3.00529e-20	1.93331
1497				Gm12166	1.59087e-08	2.90563	Slc35e1	1.00305e-12	1.57158	Cd19	7.49214e-13	9.57896	Itpa	2.78879e-156	1.56673	BC034090	7.70625e-87	19.0296	Ecscr	0.0239213	2.31426				Ddx55	1.15707e-06	1.60397	Fbxo30	3.07146e-20	2.31085
1498				B3gnt8	2.01525e-08	1.56176	Tex2	1.0068e-12	1.59513	Sharpin	7.54558e-13	1.65132	Ciapin1	3.10765e-156	1.64598	Rab6a	9.12812e-87	1.86005	Zfp821	0.0239483	2.66367				Prdm11	1.18427e-06	1.73068	Pofut2	3.10514e-20	1.58055
1499				Lrp12	2.3157e-08	1.56189	Dcaf1	1.00944e-12	2.42152	Mtf2	8.00396e-13	2.09964	Msmo1	3.27103e-156	1.70959	Setd7	9.19091e-87	3.07001	Hoxb7	0.0239652	2.98339				Nfatc2ip	1.19134e-06	1.59636	Tes	3.15808e-20	3.92694
1500				Elavl4	2.61695e-08	2.08166	Blnk	1.02353e-12	1.65686	Zgpat	8.01865e-13	1.81319	Pop7	3.30285e-156	1.56646	Rcan2	1.10057e-86	8.0188	Kif12	0.0239666	2.88433				Hmgcll1	1.21897e-06	5.30613	P4htm	3.35729e-20	5.23214
1501				Hs1bp3	2.86625e-08	1.6175	Scaper	1.0344e-12	1.82081	Cd2bp2	8.74191e-13	1.79041	Nt5c3	3.31826e-156	1.61352	Eprs	1.33146e-86	1.97437	Vangl2	0.0239762	2.69827				Exoc3l2	1.24687e-06	2.99246	Heg1	3.53552e-20	1.79009
1502				Gpc2	2.87616e-08	1.92416	Mrs2	1.05185e-12	2.41381	Spin1	8.95859e-13	1.51021	Oxct1	4.36918e-156	1.70143	Vnn1	1.55186e-86	13.3746	Atg4d	0.0241076	2.17023				Mycbpap	1.25062e-06	5.10078	Tmem126b	3.80422e-20	2.00625
1503				Abca14	3.74966e-08	2.82951	Nipsnap1	1.10712e-12	2.18052	Pip5k1a	9.07212e-13	1.66515	Psmd5	4.62136e-156	1.781	Cyth3	1.71059e-86	2.81112	Plcb1	0.0241352	2.27601				Pfas	1.29383e-06	1.55722	Yae1d1	3.89737e-20	2.45866
1504				Ltb4r1	4.64886e-08	2.17999	Cog1	1.11799e-12	1.56719	Rab4a	9.52803e-13	2.52764	Fastkd1	6.83459e-156	1.9807	Spats2	1.74649e-86	2.7693	Rbp4	0.0242249	1.79594				Alpk2	1.48835e-06	3.98537	Usp54	4.22645e-20	5.13288
1505				Gpr165	4.67784e-08	6039.98	Coq9	1.12314e-12	2.89904	Cenpl	1.0867e-12	2.17804	Ntrk2	7.00756e-156	3.12058	Pheta2	1.99916e-86	5.74019	Cdc25a	0.0242576	2.44083				Cdk8	1.64065e-06	1.68646	Hdgfl2	4.26489e-20	1.64155
1506				Slc7a13	4.67961e-08	6164.27	Phf8	1.12345e-12	1.53065	Slc7a1	1.08941e-12	2.21937	Pus1	1.04267e-155	2.01452	Man1a	2.75667e-86	2.54874	Slc30a10	0.0243684	2.04143				Hist1h2br	1.66198e-06	2.50703	Cops6	4.30353e-20	1.56945
1507				Ddhd2	4.69879e-08	1.63975	Atg4d	1.13653e-12	2.02689	Pym1	1.0991e-12	2.26312	Ttc36	1.28446e-155	6.96023	Eda	2.85578e-86	11.6833	Igsf3	0.0244174	1.81999				Pidd1	1.76425e-06	1.60899	Trim47	4.32588e-20	1.71085
1508				Dynlt1a	4.74442e-08	2.0222	Mink1	1.15311e-12	2.33612	Ide	1.11914e-12	1.89315	Parl	1.60219e-155	1.55021	Fads1	3.16505e-86	2.09205	Nbl1	0.0244946	1.6634				Pus7l	1.76763e-06	1.96531	Dynll1	4.56962e-20	3.63106
1509				Gdpd5	4.95202e-08	2.00248	Dpp4	1.16601e-12	2.12245	Smarcd1	1.21428e-12	1.9328	Mrto4	1.74239e-155	1.70465	Six5	3.37731e-86	5.22205	Unc13b	0.0245667	2.63008				Cenpc1	1.81704e-06	1.53094	Tulp4	4.57958e-20	1.62156
1510				Samd11	5.08252e-08	12.0463	Srcap	1.17654e-12	3.44723	Mphosph8	1.21645e-12	1.85403	Lta4h	1.8704e-155	1.70094	2510009E07Rik	4.16792e-86	2.3636	Tom1l1	0.0245783	2.23707				Rad51d	1.86685e-06	1.60623	Eloc	4.65183e-20	1.6895
1511				Zfp429	5.67576e-08	1.65539	Ankrd50	1.27585e-12	1.52519	Tnip1	1.23306e-12	1.79825	Luzp1	1.94232e-155	1.5669	Eno2	4.38346e-86	9.69074	Smad9	0.024583	5.23046				Pheta2	1.88412e-06	1.73401	Tmem131	4.69354e-20	1.75092
1512				Gm12689	6.44889e-08	8.03897	Ampd2	1.29347e-12	1.54949	Gzmb	1.25306e-12	2.205	Rdh16	2.03647e-155	2.45405	Rab2a	4.4448e-86	1.73436	Car5a	0.0246528	37.669				Ppp1r3f	2.12919e-06	1.8539	Zc3h7b	5.3099e-20	2.17824
1513				Cdk5r1	8.48453e-08	1.71052	Exoc2	1.31142e-12	2.2747	Ubr2	1.25366e-12	1.57937	Mia	2.08203e-155	12.4494	Itm2c	5.77094e-86	1.68441	Sprr1a	0.024769	2.58873				Gm10130	2.15565e-06	2.05001	Fras1	5.32599e-20	1.74213
1514				Gnl2	8.8066e-08	1.55091	Sfxn3	1.31858e-12	2.43887	Ube2g1	1.2631e-12	1.62597	Slc30a7	2.21538e-155	1.95193	Zfp68	5.80349e-86	2.89435	Tafa3	0.0248811	7.72038				Cry2	2.20238e-06	1.65622	Klc1	5.3316e-20	1.58243
1515				H2bu2	9.0146e-08	1.86345	Ccnc	1.32537e-12	2.07819	Thumpd1	1.33599e-12	1.89479	Brcc3	2.47555e-155	1.67636	Arfgap1	5.96464e-86	2.4995	Pcsk1n	0.0248989	4.27179				Rapgef4	2.23807e-06	2.20808	Sh3rf3	5.46153e-20	5.93385
1516				Cxcl3	9.09558e-08	8.08388	Rtl8b	1.33e-12	1.52836	Ubn2	1.38579e-12	1.56027	Eci3	2.68492e-155	3.95201	Tmem59	6.48918e-86	1.92198	Zfp184	0.0249415	5.38237				Rrnad1	2.33028e-06	2.31728	Efcab15	5.56758e-20	6.72225
1517				Phactr1	9.54802e-08	1.66883	Wdr13	1.34823e-12	1.92096	Pomc	1.52802e-12	5.23016	Tlcd1	3.19253e-155	1.71941	Cdk7	6.9964e-86	2.74216	Rapgefl1	0.0250606	2.47565				Gpkow	2.40573e-06	1.61379	1190007I07Rik	5.9501e-20	1.54489
1518				Slfn1	1.00353e-07	1.76361	Pcgf3	1.38558e-12	2.12151	Mbnl3	1.57057e-12	3.87504	Snrpn	3.34052e-155	2.33662	Itgb3	7.56868e-86	4.2211	Rbp7	0.0250907	2.61746				Ncapg2	2.4945e-06	2.09797	Csde1	5.97764e-20	1.56806
1519				Ulbp1	1.0748e-07	2.04451	Sh3d19	1.38617e-12	2.45892	Mindy2	1.61839e-12	1.75963	Lnx1	5.24008e-155	3.71421	Dctn6	8.03398e-86	2.43053	Gprasp2	0.025093	2.67969				Lemd3	2.49657e-06	1.80977	Dctn4	6.228e-20	1.52465
1520				Lilra6	1.14772e-07	2.90908	Slc35f5	1.38635e-12	2.77508	Adgrl4	1.77138e-12	3.86171	Pgrmc1	5.27413e-155	1.61385	Lysmd3	1.03594e-85	2.60126	Tuba1a	0.0251374	2.11571				Usb1	2.49989e-06	1.54894	C1qtnf2	6.32669e-20	1.89462
1521				Ly6i	1.2191e-07	3.89061	Pgm1	1.39487e-12	2.78704	Trmt6	1.84298e-12	1.81869	Cdc25a	5.56304e-155	2.09895	Dennd5a	1.18254e-85	1.8158	Hoxa5	0.025211	3.60104				Zfp407	2.60969e-06	1.53005	Armc1	6.69088e-20	2.04595
1522				Tnni3	1.42502e-07	4.28495	Zbtb41	1.39935e-12	1.70501	Msh2	1.85825e-12	1.80279	Cabcoco1	6.03128e-155	4.19877	Akap11	1.30269e-85	2.4071	Daam2	0.0252597	2.44187				Zfp729a	2.74957e-06	1.6874	Ctdsp2	7.5646e-20	1.72616
1523				Mogat1	1.45208e-07	6.81762	Tbc1d22a	1.41904e-12	1.81739	Amz2	1.86151e-12	1.86175	Gprc5a	7.65844e-155	3.04534	Mydgf	1.51573e-85	1.71016	Agap1	0.0254142	1.58715				B3gnt8	2.77941e-06	1.90353	Poglut3	7.57842e-20	1.83224
[truncated: 4,423 more rows]
