# Supplementary material for: Vancomycin-induced gut microbial dysbiosis alters enteric neuron–macrophage interactions during a critical period of postnatal development
Source: Front Immunol. 2023 Oct 12;14:1268909. doi: 10.3389/fimmu.2023.1268909 (PMC10602895; doi:10.3389/fimmu.2023.1268909)
Supplement: Supplementary file 14 [file Table_4.xlsx]

## Sheet: Sheet1
Top features	Cluster 1	Cluster 1 p-value	Cluster 1 fold change	Cluster 2	Cluster 2 p-value	Cluster 2 fold change	Cluster 3	Cluster 3 p-value	Cluster 3 fold change	Cluster 4	Cluster 4 p-value	Cluster 4 fold change	Cluster 5	Cluster 5 p-value	Cluster 5 fold change	Cluster 6	Cluster 6 p-value	Cluster 6 fold change
1	Tyrobp	1.54883e-186	3.01199	Cd86	0	6.28183	Myl12b	2.70503e-55	1.55936	Aqp4	0	12.6044	Gxylt2	0	49.2696	Chchd10	2.15993e-47	2.41357
2	C1qa	4.31218e-178	2.78717	Slc15a3	0	6.10232	Snrnp70	3.64618e-55	1.50501	Ripk4	0	9.97463	Medag	0	47.7326	Pcp4l1	8.94622e-46	10.5356
3	C1qb	2.34524e-172	2.78488	Cybb	0	5.97251	Hnrnpdl	1.65211e-49	1.52755	Edn2	0	9.71237	Nrk	0	46.474	S100a10	1.25725e-35	1.51173
4	Fcer1g	2.02299e-159	2.84999	Nrros	0	5.33196	1810037I17Rik	2.13649e-45	1.61826	Lrrc26	0	8.87859	Serping1	0	45.8138	Stard10	1.73122e-34	2.2452
5	C1qc	4.48506e-150	2.70593	C3ar1	0	5.11455	Srrm2	9.22966e-45	1.6812	Ttr	0	8.81075	Fmo2	0	43.6542	Krt8	9.32274e-34	2.27463
6	Pf4	1.82487e-117	3.15993	Ifi207	0	4.71198	Ndufs6	1.25857e-44	1.58255	Gjb1	0	8.66928	Pi15	0	42.484	Spint2	1.56281e-33	1.51701
7	Apoe	9.13455e-115	2.60599	Mpeg1	0	4.55883	Slc25a3	1.61115e-44	1.50659	Aadac	0	8.59568	Dcn	0	42.0082	Cystm1	6.74971e-33	2.01461
8	Aif1	1.27317e-112	3.54837	Csf1r	0	4.09103	Hcfc1r1	1.01201e-43	1.61036	Wfdc2	0	8.38389	Lvrn	0	41.8354	Dstn	1.88265e-32	1.92664
9	Tmsb4x	1.67214e-99	2.92408	Pld4	0	4.0455	Mlf2	1.67169e-43	1.61199	Fgfbp1	0	8.25164	Dpt	0	38.4503	Lgals4	7.02094e-32	2.09087
10	Cd52	2.06419e-99	2.93607	Fyb	0	3.93483	Fuca1	8.23406e-43	1.79545	Cbs	0	8.12922	Fbn1	0	38.0406	Krt18	1.07071e-31	2.35255
11	Atp6v0e	7.30162e-73	1.53579	Ptprc	0	3.78822	Mrps16	2.458e-42	1.67655	Cyp4f40	0	8.02024	Aebp1	0	37.0276	Car2	9.18699e-31	1.75095
12	Nmt1	1.09307e-71	1.51219	Cd300a	0	3.75105	Eif3d	3.3291e-42	1.58564	Cftr	0	7.99906	Itm2a	0	36.8592	Krt19	9.06985e-30	1.99665
13	Srsf9	1.32854e-69	1.60588	Cd53	0	3.7006	Hdgf	3.49003e-42	1.53782	Clca3b	0	7.93692	Cpxm1	0	36.4317	Nedd4	7.79272e-29	1.76461
14	Lamtor4	7.16396e-69	1.5299	Evi2a	0	3.61307	Polr2f	3.75522e-42	1.55013	Cldn2	0	7.9282	Clec3b	0	36.2764	Cldn7	1.66781e-28	1.90047
15	Wdr83os	2.87185e-65	1.63837	Fcgr1	0	3.45516	Mdh1	4.01358e-42	1.60728	5330417C22Rik	0	7.61691	Mfap5	0	35.1699	2200002D01Rik	6.6544e-28	1.68405
16	Akr1b3	1.31038e-64	1.54434	Ms4a6c	0	3.40551	Eif2s2	5.46818e-42	1.78948	Klk1	0	7.52544	Cpz	0	35.0879	Epcam	7.21334e-28	1.69785
17	Erp29	7.5043e-63	1.61688	Adgre1	0	3.4034	Clk1	8.57243e-42	1.58818	D630039A03Rik	0	7.32358	Efemp1	0	34.1348	Ajap1	2.34842e-27	43.095
18	Cenpx	1.92191e-62	1.54599	Lrrc25	0	3.20111	P4hb	1.201e-41	1.59922	Kcnk1	0	7.10566	Ccdc80	0	33.6346	Gpx2	1.82323e-26	2.6419
19	Pitpna	5.63653e-62	1.6011	Fcgr3	0	3.17958	Eif4b	1.4881e-41	1.56854	Kcnn4	0	7.04528	Mmp16	0	33.3304	Ckmt1	3.11199e-26	1.54056
20	Pomp	1.99059e-61	1.59014	Tm6sf1	0	3.03193	Lgals4	2.05715e-41	3.16675	Foxa3	0	7.01715	Peg3	0	32.9767	Mgst3	2.31707e-25	1.7588
21	Snx3	3.97934e-61	1.60878	Cd68	0	3.02878	Stub1	3.11997e-41	1.54544	Slc22a1	0	6.77172	Lgi2	0	32.0304	Cdh19	4.03418e-25	18.6993
22	Tmem160	1.02314e-60	1.51805	Ms4a6b	0	3.0215	Ghitm	3.39332e-41	1.57989	Tstd1	0	6.72756	Col1a2	0	31.5245	Mcam	5.04425e-25	9.93958
23	Lyz2	1.07931e-60	1.78745	Trem2	0	2.89272	Papola	3.88079e-41	1.58273	Mgst2	0	6.63219	Mn1	0	31.1436	Prkcq	5.23861e-24	8.29333
24	Rnaset2b	2.40158e-60	1.59732	Lcp1	0	2.88089	Atf4	5.41901e-41	1.578	St6galnac2	0	6.45136	Col1a1	0	30.5359	S100g	2.30585e-23	2.06818
25	Trmt112	9.17325e-60	1.6056	Cd300c2	0	2.84657	Eif6	6.05449e-41	1.55309	Krtcap3	0	6.31003	Penk	0	30.282	Phgr1	2.58697e-23	1.64463
26	Tmem256	1.76469e-59	1.56662	Ly86	0	2.75023	Rala	6.25709e-41	1.58155	Oit1	0	6.2396	Cd248	0	29.8854	Sfn	6.4189e-23	1.94147
27	Atp6v1g1	1.09647e-58	1.58965	Cyth4	0	2.68326	Atp5o	7.06657e-41	1.58468	Tmem236	0	6.2306	Glt8d2	0	29.8026	Galnt13	6.88179e-23	30.0391
28	Tmem179b	3.79203e-58	1.50909	Coro1a	0	2.60394	Sra1	8.20873e-41	1.53352	2610528J11Rik	0	6.20075	Ecm2	0	29.021	Gjc3	8.06532e-23	31.0287
29	Hmox2	2.11029e-57	1.55887	Clec4a2	0	2.54104	Ndufv2	1.08339e-40	1.61292	Gucy2c	0	6.15277	Lrrc17	0	28.8526	Sox10	8.42694e-23	12.8977
30	Rab5c	4.45163e-57	1.83217	Spi1	0	2.43423	Cox7b	2.27438e-40	1.55019	Elovl7	0	6.07428	Dlk1	0	28.5161	Zfp536	1.24265e-22	14.3212
31	Sirt2	4.06344e-56	1.63798	Lst1	1.622E-320	2.30441	Sdhc	4.10713e-40	1.50036	Tmem30b	0	6.0626	Wt1	0	28.3376	Atp5d	3.62412e-22	1.51221
32	Lst1	5.69623e-55	3.13892	Fcrls	3.0024E-320	2.88253	Eif4a2	6.9357e-40	1.51664	Smim6	0	6.00941	Lum	0	28.2872	Hmcn2	6.54831e-22	4.8486
33	Rnaseh2c	5.96246e-55	1.6052	Slfn2	2.0557E-319	3.75937	Fam120a	7.73687e-40	1.69103	Adgrg1	0	6.00478	Loxl1	0	28.0701	Oit1	6.66579e-22	1.52606
34	Rap1a	3.17705e-54	1.54082	Pla2g7	6.2961E-319	2.88539	Dusp11	1.09225e-39	1.61288	Slc5a8	0	5.99199	Igfbp6	0	27.9369	Sntg2	1.1424e-21	13.8541
35	Psme1	1.1747e-53	1.61065	Bcl2a1b	4.7468E-318	3.21644	Myl6	2.01076e-39	1.63398	Foxa2	0	5.98295	Ebf1	0	27.7671	Atp5g3	1.16798e-21	1.52926
36	Capzb	3.27883e-53	1.60924	Cd48	3.230666553E-315	3.07766	Tle5	2.05979e-39	1.70811	Fut2	0	5.94944	Mmp23	0	27.6795	Rab25	3.54962e-21	2.11768
37	0610010K14Rik	1.3196e-52	1.73176	Gmfg	2.86546656652627E-310	2.17045	Nr3c1	3.23155e-39	1.57954	Sdsl	0	5.94616	Thbs3	0	27.4397	Rasgef1c	6.42569e-21	17.9509
38	Rnpep	2.84436e-52	1.52174	Clec4a3	3.5845296617805E-310	3.82958	Fam32a	3.90465e-39	1.52947	Gsta3	0	5.91315	Scara3	0	27.3617	Cd24a	1.16224e-20	1.75401
39	Card19	3.43566e-52	1.63837	Ptafr	8.9291436122224E-310	4.40402	Ralbp1	3.97685e-39	1.54784	Ociad2	0	5.8921	Ar	0	27.3146	Htr2b	1.50971e-20	22.0317
40	Msrb1	3.58843e-52	1.53587	Fcgr2b	0	6.33484	Tcf25	4.74842e-39	1.80397	Fermt1	0	5.81308	Il33	0	27.1551	Sfrp5	2.17597e-20	11.2697
41	Agpat3	9.49287e-52	1.71095	Igsf6	0	3.11235	Prrc2a	7.69537e-39	1.62203	Cldn8	0	5.76481	Adamts5	0	26.98	Klf5	2.93209e-20	1.69023
42	Snx6	1.8172e-51	1.7109	Laptm5	3.73631e-307	2.62091	Zfp207	9.73279e-39	1.54371	Tspan1	0	5.76174	C1ra	0	26.8855	Ndufab1	3.03423e-20	1.67352
43	Hprt	7.30699e-51	1.7241	Ms4a6d	9.00662e-306	2.49373	Ech1	1.24464e-38	1.62336	Rasd1	0	5.75337	Ptn	0	26.8401	Higd1a	1.04324e-19	1.94328
44	Cyfip1	2.20347e-50	1.50679	Ccr1	1.26196e-305	4.21181	Dynlt3	1.58698e-38	1.55482	Tspan8	0	5.69408	Fkbp14	0	26.7825	Tpm1	1.36772e-19	2.27392
45	Use1	1.17816e-49	1.91219	Aif1	2.69117e-305	2.13592	Eif4g2	2.23413e-38	1.57147	Sox9	0	5.68914	Pcolce	0	26.5928	Gpr37l1	1.87336e-19	7.4802
46	Gusb	1.82026e-48	1.50093	C5ar1	3.80149e-305	4.27169	Rbm42	3.30864e-38	1.54858	Pigr	0	5.68519	Fndc1	0	26.4322	Hes1	2.23459e-19	2.20711
47	Sub1	2.75833e-47	1.59856	Hcls1	6.6061e-304	2.14641	Nucb1	3.49513e-38	1.74237	Pla2g10	0	5.53602	Htra3	0	26.3937	Cldn3	2.40248e-19	1.5926
48	Snap23	2.98412e-47	1.58348	Lyn	1.14754e-302	3.43056	Mrpl24	3.74485e-38	1.6316	Hao2	0	5.50213	Svep1	0	26.3601	Foxd3	5.015e-19	16.422
49	Rnaset2a	1.18072e-46	1.69173	Fermt3	1.62613e-302	2.91247	Cdc5l	4.25262e-38	1.50455	Tfrc	0	5.49668	Htra1	0	26.1593	Tcim	5.43254e-19	2.88231
50	Ccdc115	1.8304e-46	1.5196	Otulinl	1.0874e-301	2.83544	Ppp2r1a	4.84408e-38	1.66638	Hmga2	0	5.46224	Col14a1	0	26.1113	Txn1	5.76694e-19	1.51706
51	Stx7	9.11693e-46	1.74045	Cd33	2.05949e-297	3.52601	Chmp3	7.48609e-38	1.65844	Dsc2	0	5.45075	Fzd4	0	25.6308	Ncam1	8.6567e-19	5.61053
52	Atp6v1f	1.20398e-45	1.68048	Clec4a1	5.09838e-295	3.2261	Vdac1	9.39669e-38	1.6206	Slc35g1	0	5.38578	Tnxb	0	25.5776	Hmgcs2	1.6173e-18	2.2863
53	Mapkapk2	2.16448e-45	1.5243	Tbxas1	2.05855e-293	3.8329	Mrpl51	1.2227e-37	1.72898	Mansc1	0	5.35088	Lpar4	0	25.2109	Timp3	1.65646e-18	3.59974
54	Gltp	2.75218e-45	1.5496	Gpr34	3.98614e-293	3.19287	Chmp5	1.30175e-37	1.72039	Perp	0	5.34517	Gas1	0	25.124	Sorbs1	1.78814e-18	4.81915
55	Brk1	6.96302e-45	1.74589	Hpgds	1.24127e-292	3.25072	Prpf4b	1.40878e-37	1.52724	Pcbd1	0	5.30513	C1s1	0	24.8097	Fabp7	2.41499e-18	6.51454
56	Cd74	1.78089e-44	2.35511	Unc93b1	2.70895e-291	3.28644	Krcc1	1.51876e-37	1.50046	Aldh1b1	0	5.28018	Lama2	0	24.1736	Cycs	2.70915e-18	1.5838
57	Ftl1	5.62162e-44	2.19683	Lair1	4.27056e-291	3.31051	Glrx5	2.28883e-37	1.54291	Cldn3	0	5.23116	Adamts2	0	23.7193	Tsc22d1	3.02861e-18	1.75282
58	Cap1	8.57955e-44	1.74222	Stab1	2.04799e-289	3.66734	Pkm	3.21144e-37	1.94221	Car2	0	5.14983	Col5a1	0	23.6052	Gpr17	3.10842e-18	23.0844
59	Commd8	3.20602e-43	1.68706	Cd84	2.85904e-289	5.32732	Sdha	5.20936e-37	1.68342	Gjb3	0	5.07462	Fam171b	0	23.5566	Foxf1	3.57487e-18	7.47657
60	Dmac1	1.62911e-42	2.0184	Mrc1	2.50338e-287	4.96564	Hnrnpr	6.10344e-37	1.54168	Bcl11b	0	5.05026	Ptgis	0	23.449	Iglc3	5.48115e-18	32.843
61	Ptrhd1	9.79413e-42	1.68707	Ltc4s	2.68916e-286	2.79794	Tardbp	8.76048e-37	1.52164	Cdcp1	0	5.03992	Flrt2	0	23.2596	2610528A11Rik	6.66484e-18	1.63242
62	Cbfb	6.66545e-41	1.5193	Srgn	6.08486e-286	2.56475	Luc7l3	1.15734e-36	1.55327	Plek2	0	5.02756	Srpx	0	23.1224	Suclg1	7.06767e-18	1.71949
63	Skap2	2.03081e-40	1.50059	Nckap1l	6.78145e-282	2.90972	Ankrd11	1.21246e-36	1.71998	Prss8	0	5.02449	Col5a2	0	22.8191	Id1	8.22121e-18	2.27887
64	Scoc	2.85793e-40	1.56564	Pik3ap1	3.00806e-280	4.35983	Uqcrfs1	1.2192e-36	1.55646	Rab25	0	5.01446	Col6a3	0	22.8175	Serpinb6a	8.43515e-18	1.52255
65	Necap2	8.11694e-40	1.63327	Rac2	3.50392e-280	2.00548	Ankrd17	1.9221e-36	1.56348	Sh2d4a	0	5.01367	Sfrp2	0	22.6299	Ms4a1	2.96799e-17	43.8941
66	Zwint	8.4965e-40	1.61587	Arhgdib	3.71399e-279	2.03905	Commd6	2.03399e-36	1.57719	Serinc2	0	5.00132	Adamts19	0	22.6211	Hadh	5.3215e-17	1.95454
67	Mthfs	1.05122e-39	1.64204	Il10ra	6.3878e-279	5.01553	Rab1b	2.10399e-36	1.53223	Ppp1r1b	0	4.95133	Igsf10	0	22.3376	Slc35f1	5.85078e-17	11.0011
68	Fth1	4.05632e-39	2.11534	Plek	7.70278e-277	3.22863	Zc3h15	3.56125e-36	1.83532	Acsm3	0	4.87683	Ly6h	0	22.2726	Rit2	7.18245e-17	15.4812
69	Nubp1	8.89447e-38	1.74716	P2ry12	3.74368e-276	3.73519	Tfg	4.19585e-36	1.65509	Ihh	0	4.86483	Mgp	0	22.1137	Kcna1	7.81257e-17	15.5269
70	Bmyc	9.92313e-38	2.07675	Ms4a7	6.27025e-276	2.63335	Yipf3	4.69361e-36	1.61666	Bspry	0	4.8541	Col5a3	0	22.0586	Gipc2	8.44603e-17	2.29043
71	Lsm10	1.197e-37	1.7128	Inpp5d	1.15648e-275	2.72467	Ift20	5.1716e-36	1.74981	Urah	0	4.84812	Pdgfra	0	22.0323	Galr2	9.51214e-17	1108.52
72	Asah1	2.48352e-37	1.80874	Cd83	4.43233e-275	6.14775	Macf1	5.93629e-36	1.58696	Akr1c19	0	4.78694	Slit2	0	21.9284	Nans	1.30128e-16	1.80789
73	Ap1b1	4.06535e-37	1.59111	Itgam	2.7428e-273	3.78689	Spag9	6.12207e-36	1.72485	Marveld3	0	4.77829	Vcan	0	21.8146	Tubb4b	1.53683e-16	1.75856
74	Fam3c	5.23907e-37	1.55739	Lcp2	2.77319e-273	3.48957	Etfa	6.85076e-36	1.763	Akr1c12	0	4.74915	Cdh11	0	21.7813	Cd79a	1.65203e-16	53.9339
75	Snx5	5.7277e-37	1.56824	Sirpa	1.06435e-271	3.32759	Vps4b	6.98485e-36	1.50534	Gstp1	0	4.74597	Mfap2	0	21.5802	Pou3f1	1.89719e-16	10.1875
76	Nr2c2ap	7.08952e-37	1.56636	Ccrl2	1.13012e-271	5.5112	Mbnl2	8.39832e-36	1.73108	Tspan12	0	4.73678	Slc16a2	0	21.4411	Aldh1b1	2.43703e-16	2.17313
77	Pkig	1.6171e-36	2.00775	Vsir	4.46278e-271	3.28839	Ubald2	1.25833e-35	1.53019	Fam241b	0	4.71719	Fbln1	0	21.4284	Ehf	3.18283e-16	1.68258
78	Camk1	1.93937e-36	2.02386	Ncf1	4.14872e-270	2.99847	Ccar1	1.37045e-35	1.50304	Smim31	0	4.71548	Fbln2	0	21.4093	Fbp2	4.01869e-16	2.15458
79	Cebpzos	3.66873e-36	2.16613	Nlrp3	1.13648e-268	6.05425	Ppp2r5c	1.9643e-35	1.66839	Degs2	0	4.66159	Sulf1	0	21.2343	Cdc42ep5	4.31428e-16	1.95144
80	Ostf1	5.06184e-36	1.82712	H2-DMa	1.17675e-268	2.50787	Mdh2	2.02713e-35	1.64931	Cdh1	0	4.64498	Cd34	0	21.1413	Tnc	6.00399e-16	4.64897
81	Nudt16l1	6.89498e-36	1.84452	Gpr183	1.92612e-268	5.41063	Sars	2.20759e-35	1.83244	Guca2b	0	4.63454	Rarres2	0	21.1218	Gna11	7.58781e-16	2.17618
82	Vamp8	1.14725e-35	1.72114	Gpr65	1.81404e-267	3.1955	Cenpb	2.48504e-35	1.58244	Myb	0	4.63122	Akap12	0	20.9831	Cyc1	8.40458e-16	1.69021
83	Faim	2.49373e-35	1.55401	Slc11a1	9.66442e-267	3.03918	Larp1	2.76674e-35	1.54148	Gmds	0	4.59714	Sparc	0	20.944	Gfra1	9.22179e-16	8.00172
84	Fam174a	6.26493e-35	1.95839	Ncf4	3.05726e-266	2.45668	Sod1	2.88377e-35	1.87114	Paqr5	0	4.54093	Gria3	0	20.9143	Cdx1	9.5858e-16	2.14082
85	Ms4a7	6.60224e-35	2.79376	Pou2f2	5.71058e-264	5.11448	Ccni	3.26517e-35	1.85319	Rangrf	0	4.50949	Mest	0	20.8299	Arl4a	1.05516e-15	2.09991
86	Khk	1.53809e-34	1.89304	Clec4n	1.49697e-262	2.57595	Sgta	3.57799e-35	1.6423	Hoxb9	0	4.50202	Col6a2	0	20.8262	Lmod1	1.22438e-15	5.52368
87	Blvra	1.65646e-34	1.69129	Lyz2	4.10866e-261	3.98395	Eif2s3x	4.28732e-35	1.53369	Slc5a1	0	4.49535	Wnt5a	0	20.7279	Ppp1r1b	1.37846e-15	2.23372
88	Cndp2	2.94304e-34	1.53256	Arrb2	5.80147e-260	2.67844	Hdlbp	4.62224e-35	1.74161	Mgam	0	4.49379	Tnfrsf11b	0	20.6595	Adam23	1.70116e-15	9.17075
89	Rnf130	3.09705e-34	1.8188	Cd52	3.4468e-258	2.29643	Ndufa10	5.05324e-35	1.68934	Ugt2b34	0	4.49114	Timp1	0	20.6422	Crtac1	2.00604e-15	12.8433
90	Gmpr2	4.1187e-34	1.52319	Adap2	1.62406e-257	4.42151	Usp9x	6.54442e-35	1.69582	Mecom	0	4.48359	Nkain4	0	20.4958	Ppdpf	3.24264e-15	1.98681
91	Pold4	7.61566e-34	2.01915	Slco2b1	5.1239e-257	3.09627	Slc38a2	7.37687e-35	1.68911	Tinag	0	4.47237	Twist2	0	20.2107	Fibin	3.58311e-15	5.19221
92	Man2b1	1.08929e-33	1.52829	Fcer1g	1.51209e-254	2.47256	Copz1	7.68286e-35	1.58467	Ddah1	0	4.47136	Clec11a	0	20.0418	Tspan2	4.65485e-15	6.22872
93	Rap1b	1.35045e-33	1.58472	Hck	7.71226e-254	2.80625	Twf1	9.60379e-35	1.53277	Pdzk1ip1	0	4.44928	Igfbp5	0	19.9679	Ybx3	5.30235e-15	1.65734
94	Cstb	2.13457e-33	1.83083	Tgfb1	7.31722e-252	2.69269	Gtf2b	9.82179e-35	1.53652	Hopx	0	4.42879	Sema3d	0	19.9607	Kcnk3	5.3445e-15	6.67855
95	Snx2	2.62622e-33	1.81815	Ctss	1.25771e-251	2.60182	Dnttip2	1.01955e-34	1.60161	Tmprss2	0	4.39067	Mxra8	0	19.9273	Tstd1	5.60918e-15	2.22793
96	Abcc3	9.57178e-33	1.62362	Tyrobp	1.4917e-250	2.37407	Aco2	1.52465e-34	1.58801	C2cd4b	0	4.37934	Plat	0	19.8117	Tgfb2	5.82273e-15	5.1142
97	Ulk2	1.22341e-32	1.63492	Mef2c	1.88768e-249	3.14362	Sp3	1.59241e-34	1.54002	Akr1c13	0	4.35695	Col6a1	0	19.5446	Krt7	6.23077e-15	1.74859
98	Rps29	1.6675e-32	1.78578	Arl4c	1.52833e-248	4.06821	Ubtf	1.64909e-34	1.51739	Klf5	0	4.35067	Galnt16	0	19.5313	Edn3	6.49589e-15	23.7942
99	Lrch4	6.20704e-32	1.59959	Plekho1	2.47431e-248	2.72744	Ppp1r2	2.00693e-34	1.57584	Ehf	0	4.34681	Pcdh7	0	19.1568	Col4a2	7.56303e-15	3.56057
100	Atp13a2	1.57173e-31	1.58883	Rgs10	3.57974e-248	2.1906	Acadm	2.25728e-34	1.63013	Pllp	0	4.32962	Ccn3	0	18.988	Cmtm5	8.03157e-15	6.29381
101	Gdi2	1.64883e-31	1.68881	Ncf2	1.1909e-247	3.02554	Puf60	2.30573e-34	1.56599	Slc35a1	0	4.3244	Serpinh1	0	18.8278	Col4a1	8.83062e-15	3.80957
102	Samhd1	4.5537e-31	1.64942	Milr1	2.73672e-245	3.04114	Ccs	3.67806e-34	1.65576	Mettl7b	0	4.31965	Fzd2	0	18.7876	Cd19	9.06765e-15	80.8882
103	Hexa	4.77958e-31	1.79016	Msr1	6.34896e-245	3.43003	Mtch2	3.82751e-34	1.77749	Cdx2	0	4.31519	Antxr1	0	18.774	Hbegf	1.12299e-14	1.9044
104	Rcbtb2	6.40508e-31	2.17193	Lgmn	9.35987e-244	3.11985	Rbm5	3.9259e-34	1.72798	Tm4sf20	0	4.29159	Efna5	0	18.7453	Olfml2a	1.24047e-14	10.4965
105	Uap1l1	1.50589e-30	1.50525	Fli1	5.60323e-243	3.45146	Yme1l1	4.2017e-34	1.6922	Mfsd4a	0	4.27885	Spon2	0	18.5431	Kcnmb1	1.47442e-14	46.0825
106	Ubap1	1.78697e-30	1.63105	Tlr7	1.9869e-240	4.89255	Immt	4.54706e-34	1.62038	Cdh17	0	4.27698	Fmo1	0	18.5194	Rd3l	1.58487e-14	40513.5
107	Fkbp15	2.27647e-30	1.67075	Lilrb4a	2.14352e-240	7.04747	Napa	5.23983e-34	1.72303	Pglyrp1	0	4.27406	Cdkn1c	0	18.4813	Phox2b	1.79378e-14	10.9091
108	Rab8b	8.04664e-30	1.52923	Trf	2.24631e-240	2.71237	Larp4b	5.53866e-34	1.61382	Kcne3	0	4.27002	Nid1	0	18.3529	Jph2	1.94568e-14	8.95479
109	Slc48a1	9.89346e-30	1.70649	Lmo2	1.10701e-239	2.52705	Huwe1	5.84711e-34	1.6682	Dnajc22	0	4.26248	Sspn	0	18.1378	Tmprss5	1.97363e-14	5.1622
110	Ninj1	1.25701e-29	1.93441	Lacc1	5.37242e-238	5.29329	Appbp2	6.20757e-34	1.57772	Slc44a3	0	4.2467	Pamr1	0	18.0548	Dbi	2.33781e-14	1.77342
111	Gripap1	2.38082e-29	1.50598	Pip4k2a	6.22949e-238	2.76059	S100a13	7.00588e-34	1.99705	Aoc1	0	4.20164	Fbn2	0	17.9624	Kcna2	3.8159e-14	17.4601
112	Irf8	4.34977e-29	1.65398	C1qc	2.48453e-237	2.74307	Lrp10	7.56188e-34	1.61034	Cadps2	0	4.19724	B3gnt9	0	17.8505	Selenom	3.97374e-14	1.5601
113	Hsd17b4	3.01481e-28	2.27871	Ccr5	4.4434e-236	5.54506	Hadha	7.8987e-34	1.81291	Rnf186	0	4.19444	Ctsk	0	17.7571	Syt13	4.39451e-14	6.26709
114	Sdf2l1	3.53364e-28	2.09814	Aoah	9.0141e-236	3.75739	Ktn1	8.68589e-34	1.5827	Muc3a	0	4.1922	C1qtnf2	0	17.6157	Itga1	5.1868e-14	6.5122
115	Rhog	4.28975e-28	1.90279	P2ry6	5.33453e-235	3.58461	Ppp1cb	9.03716e-34	1.95014	Golm1	0	4.15968	Ahnak2	0	17.6061	Gdnf	5.83446e-14	15.0548
116	Smap2	5.69114e-28	2.09737	Entpd1	1.86824e-233	2.71945	Ddx17	9.6217e-34	1.84672	Nipal1	0	4.15928	Osr1	0	17.5661	Plp2	6.59314e-14	2.05725
117	Bin1	7.69111e-28	2.00338	Ctsc	1.20541e-232	3.61502	Ufm1	1.13727e-33	1.84108	Ppif	0	4.14055	Lox	0	17.5304	S100a16	8.08863e-14	1.76904
118	Abhd12	1.02165e-27	1.89057	Gm6377	1.96304e-232	5.24373	Wapl	1.39338e-33	1.745	Slc39a5	0	4.14007	Gpx7	0	17.4399	Gmds	8.26476e-14	1.91369
119	Lamp1	1.74305e-27	1.57436	Cd14	2.22598e-232	5.49957	Hadhb	1.58555e-33	1.56963	Car8	0	4.1074	Ddr2	0	17.3546	Sh3gl3	8.5273e-14	6.84305
120	Itgb5	2.5808e-27	1.70371	Tnf	2.66221e-231	7.37153	Ddb1	1.92166e-33	1.93207	Fam174b	0	4.10002	P3h4	0	17.3357	Grik2	9.1184e-14	12.8616
121	Ly96	2.69651e-27	1.89311	Ighm	2.16339e-225	1.85396	Kdm2a	2.34441e-33	1.55354	Gale	0	4.0981	Slit3	0	17.2883	Col20a1	9.30788e-14	17.6951
122	Nme4	2.80723e-27	1.50001	Fgd2	1.01644e-224	3.49617	Ptbp3	3.11925e-33	1.75989	Nqo1	0	4.08771	Zfpm2	0	17.287	Stk32a	1.39031e-13	7.15603
123	Lactb	5.7579e-27	1.56149	Bcl2a1d	1.55663e-224	3.85696	Sec61a1	3.31249e-33	1.60517	Sh3bgrl2	0	4.04284	Grb10	0	17.2718	Ttyh1	1.92143e-13	4.37254
124	Efhd2	6.4595e-27	1.54915	Limd2	2.77421e-224	1.88139	Trip12	3.75004e-33	1.60716	Cgref1	0	4.03663	Rcn3	0	17.2051	Astn1	2.00491e-13	12.9206
125	Umps	7.32765e-27	1.77751	Ctsh	2.47735e-223	2.45572	Birc6	4.42612e-33	1.51823	Kdf1	0	4.02215	Pdpn	0	17.1492	Prr15l	2.05494e-13	2.00224
126	H2-Aa	1.17028e-26	2.38624	Apobec1	3.21895e-223	3.33719	Pafah1b2	4.52303e-33	1.67678	Map7	0	4.00002	Bicc1	0	17.0169	Guca2a	2.08718e-13	1.90283
127	Prdx5	1.83144e-26	1.65068	Ifi204	1.31373e-222	3.81016	Tut7	4.68151e-33	1.57358	Ggact	0	3.99661	Arhgap29	0	16.9858	Lims2	2.16958e-13	5.17968
128	Nme3	2.45069e-26	1.62766	Arhgap30	9.95515e-221	2.93781	Pigbos1	6.90398e-33	1.57251	Nipsnap1	0	3.97467	Gpr153	0	16.9675	Nell2	2.16966e-13	12.7586
129	Arpc4	2.80101e-26	1.95068	Plekho2	3.86862e-220	3.69295	Papss1	9.50296e-33	1.53408	Ttc39a	0	3.97387	Sema5a	0	16.6158	Calml4	2.34619e-13	2.02008
130	Gmnn	6.68413e-26	1.55744	Ptgs1	5.36278e-219	3.07611	Chtop	9.78822e-33	1.74602	Tmem54	0	3.96425	Tgfb3	0	16.5028	Hao2	2.57826e-13	2.05348
131	Slc31a2	1.13639e-25	1.54779	Prex1	6.46104e-219	3.12112	Cyhr1	1.96608e-32	1.50459	B3gnt3	0	3.95818	Glis2	0	16.4952	Ndufs7	2.84854e-13	1.60173
132	Cd99l2	1.35844e-25	1.57706	Gng2	8.3488e-219	2.20687	Arglu1	2.05283e-32	2.01678	Acss2	0	3.9524	Islr	0	16.4366	Vil1	3.22065e-13	1.97888
133	Akip1	1.52554e-25	1.51854	Bcl2a1a	3.07723e-218	3.73859	Clint1	2.48529e-32	2.01114	Cth	0	3.9502	Chpf	0	16.3425	Csnk1a1	3.7571e-13	1.55873
134	Pnkp	1.97965e-25	1.52275	Cx3cr1	2.36632e-217	3.9969	Ybx3	2.56675e-32	1.5317	Hook1	0	3.93597	Thbs2	0	16.335	Cisd3	4.08706e-13	2.25181
135	Gna12	2.00618e-25	2.12015	C1qb	6.52413e-217	2.68844	Cul3	2.69526e-32	1.67879	Cdx1	0	3.88648	Prss23	0	16.3269	Elf3	4.42056e-13	1.62038
136	Gins4	2.23795e-25	1.59911	C1qa	5.96441e-216	2.67601	Abcf1	2.84362e-32	2.02812	Shmt1	0	3.8848	Gpc3	0	16.1857	Acads	4.51609e-13	2.09015
137	Gnpda1	3.93048e-25	1.70038	Tnfaip8l2	1.30326e-215	2.52576	Mrpl53	3.13519e-32	1.7606	Fbp2	0	3.88469	Gpx8	0	16.1333	Atp2a3	4.6082e-13	1.72873
138	Rab31	4.40168e-25	1.58155	Dock2	6.25727e-213	2.68445	Marchf7	3.3934e-32	1.65895	Cox7a1	0	3.88387	Pcdh18	0	16.0767	Uqcrc2	5.62732e-13	1.5078
139	Pea15a	5.24069e-25	1.85987	Il6ra	1.5966e-212	3.79216	Klf3	4.85042e-32	1.68017	Pi4k2b	0	3.87648	Fstl1	0	15.966	Slc24a3	5.80552e-13	6.53965
140	Coa4	8.57297e-25	1.5914	Itgb2	7.23148e-212	2.74988	Ctnnb1	5.19695e-32	2.15985	Aqp1	0	3.86575	Tpst1	0	15.8824	Ctxn3	6.69494e-13	14.6192
141	Paox	1.15993e-24	2.07359	Bin2	4.10641e-211	2.54065	Pura	6.01833e-32	1.65552	Bcl2l14	0	3.82152	Zfhx4	0	15.7423	Pebp1	7.36504e-13	1.54092
142	Rnf19b	1.31421e-24	1.5695	Rasgef1b	7.50592e-211	4.95756	Brd1	7.92106e-32	1.77576	S100a14	0	3.81804	Ndn	0	15.6954	Itga8	7.66948e-13	6.56592
143	Gins2	1.41309e-24	1.63525	Ptpn18	7.83915e-210	2.1097	Csnk1d	1.03669e-31	2.00548	L1cam	0	3.81604	Rbms3	0	15.6306	Smim6	8.02668e-13	2.04142
144	Tifa	2.07024e-24	1.86004	Irf5	3.13634e-207	2.65146	Hbp1	1.18915e-31	1.50738	Ocln	0	3.80927	Dact1	0	15.5102	Rgs5	9.34858e-13	3.3479
145	Tmem51	2.8277e-24	1.50345	Psmb8	3.36663e-207	1.90533	Acaa2	1.19985e-31	1.64897	Tmem238	0	3.79179	Thbd	0	15.4675	Misp	1.03895e-12	1.68359
146	Gpx1	3.57013e-24	1.56293	Lpcat2	7.12912e-207	2.62332	Acin1	1.59835e-31	2.07516	Plpp2	0	3.79146	Pth1r	0	15.4179	H2bc4	1.07409e-12	1.70132
147	Sult1a1	3.66364e-24	2.07356	Ccl3	1.14846e-205	5.00571	Atp5a1	1.61496e-31	1.65138	Ap1m2	0	3.78735	Rbp1	0	15.344	Tst	1.28387e-12	1.64975
148	Mcm3	8.85374e-24	1.59356	Ccl12	2.08054e-205	3.20481	Sptlc2	1.78506e-31	1.56159	Gstk1	0	3.78494	Cercam	0	15.3196	Plekhb1	1.61156e-12	3.05364
149	Evl	1.36662e-23	1.72422	Mgl2	3.36894e-205	3.83314	Usp34	1.84078e-31	1.68475	Nlrp6	0	3.78052	Angptl2	0	15.1599	Pitx1	1.66592e-12	5.07297
150	Thoc6	1.65913e-23	1.64943	Tgfbi	2.22913e-202	2.09457	Hnrnpul2	1.8656e-31	1.76724	Abhd14b	0	3.74954	Aoc3	0	15.1556	Bhlhe40	1.82928e-12	1.90625
151	Twf2	1.94106e-23	2.23741	Ebi3	1.18017e-201	2.61593	Med13	1.97296e-31	1.6644	Ifrd2	0	3.7119	Fkbp7	0	14.9625	Nt5c	2.1634e-12	1.77994
152	Prxl2b	2.67745e-23	2.12789	Abhd12	7.54628e-201	2.71496	Ggnbp2	2.19315e-31	1.70843	Cldn15	0	3.69449	P3h1	0	14.7815	Ms4a8a	2.85405e-12	1.58353
153	Capza2	3.42501e-23	1.89899	Bst2	5.88539e-200	2.08143	Pdcd6ip	2.53069e-31	1.87146	Sdc1	0	3.66681	Nnmt	0	14.6122	Prex2	3.25726e-12	7.39895
154	Hacd4	3.77808e-23	1.5877	Pla2g15	1.18738e-199	5.33802	Smad4	2.83706e-31	1.69754	Atp8b1	0	3.66308	Ltbp1	0	14.5829	Ndufb2	4.1373e-12	1.58626
155	Tmem141	4.01374e-23	2.32001	Abca1	2.22983e-195	4.4835	Nrbp1	3.13221e-31	1.55656	Stard10	0	3.64939	Lhfp	0	14.5656	Ets1	4.31445e-12	3.34419
156	Stat1	4.22251e-23	1.91324	Ptpn6	2.63712e-195	2.16478	Crk	3.25524e-31	1.91237	Gdpd1	0	3.64436	Klhl13	0	14.5366	Nkd2	4.61531e-12	8.61207
157	Nagpa	5.86965e-23	1.50329	Cd36	2.78503e-195	4.11797	Szrd1	3.2885e-31	1.81046	Noxa1	0	3.64263	Cygb	0	14.4576	Ahnak	4.76482e-12	1.76185
158	Ocel1	8.40818e-23	1.5343	Runx1	2.84435e-195	3.81882	Stx5a	3.68353e-31	1.57394	Foxa1	0	3.60282	Mrc2	0	14.245	Flt4	6.86359e-12	10.2144
159	Tbc1d13	8.9728e-23	1.57675	Cxcl16	1.48937e-192	3.33983	Csnk1g2	3.96897e-31	1.57443	Bdh1	0	3.60255	Plpp3	0	14.1479	Tob1	7.64205e-12	1.87878
160	Gamt	1.45923e-22	1.65986	St8sia4	3.60291e-191	5.97329	Ilf2	4.14488e-31	1.50436	Tmem171	0	3.59676	Efs	0	13.9795	Smim22	7.94942e-12	1.56606
161	H2az1	3.13218e-22	1.56514	Rel	3.76679e-191	3.77893	Plin3	4.21565e-31	1.71973	Pof1b	0	3.58148	Olfml2b	0	13.9771	Gne	8.75871e-12	1.73048
162	Ptp4a3	7.34638e-22	1.60061	Rassf4	2.11156e-190	3.69162	Celf1	4.72401e-31	1.81454	Mecr	0	3.58135	Ppic	0	13.9589	Slitrk6	8.99104e-12	6.72877
163	H2-Eb1	8.52873e-22	2.50356	Pf4	6.21212e-190	2.35469	Ppdpf	4.90191e-31	1.73323	Trim2	0	3.57204	Entpd2	0	13.9102	Ociad2	8.99402e-12	1.95408
164	Man1c1	1.02419e-21	1.51153	Lilra5	1.46753e-189	3.33824	Pnisr	5.7167e-31	1.5834	Ccl28	0	3.56827	Tgfbr3	0	13.8988	Sult1d1	9.48907e-12	2.09578
165	Rab32	1.40021e-21	1.85021	Hmox1	6.70772e-188	2.94883	Gapvd1	6.27196e-31	1.61666	Ppp1r14d	0	3.56536	Colec12	0	13.7623	Tmem238	1.01736e-11	2.37153
166	Cdc42	2.63734e-21	1.6388	Slc9a9	9.3341e-188	5.07498	Irak1	6.82263e-31	1.78525	Smpd3	0	3.52453	Fbln5	0	13.7435	Kcnh8	1.08534e-11	39.529
167	Lfng	3.5436e-21	1.81897	Tifab	2.83547e-187	3.03797	Cdc123	8.50253e-31	1.81744	Lad1	0	3.52155	Nbl1	0	13.7373	Fkbp4	1.16402e-11	1.88776
168	BC028528	3.60754e-21	1.61851	Tlr2	3.68546e-186	5.81303	Ak2	9.58224e-31	1.59878	Gne	0	3.51188	Ank2	0	13.6646	Ppp1r14a	1.3082e-11	4.25393
169	H2-Ab1	4.8276e-21	2.38367	Csf2rb	5.51423e-186	3.18181	Guk1	1.15511e-30	1.53379	Tmprss4	0	3.50523	Ltbp4	0	13.5983	Wscd1	1.31993e-11	14.2836
170	Usp39	5.43494e-21	1.60518	Runx3	3.90715e-185	4.17125	Setd3	1.41135e-30	1.72411	Nr5a2	0	3.50449	Maged2	0	13.5434	Tspan8	1.3861e-11	1.58317
171	Xrcc4	5.99061e-21	1.59775	Bank1	4.59021e-185	2.65823	Setd2	1.47471e-30	1.53201	Fahd1	0	3.49639	Aspn	0	13.4331	Ceacam1	1.6664e-11	1.71099
172	Tpt1	7.35968e-21	1.50962	Lyl1	4.96877e-185	2.86243	Sp1	2.09843e-30	1.56107	Ildr1	0	3.48643	Ogn	0	13.3663	Gpr20	1.85612e-11	7.11528
173	Crem	1.83472e-20	1.54067	Ppfia4	1.96852e-184	2.62159	Ube2q1	2.20672e-30	1.71573	Ptprk	0	3.48529	Bgn	0	13.2412	Col13a1	2.19207e-11	6.29327
174	Inip	2.15508e-20	1.55897	Nfam1	1.85499e-183	3.08544	Srek1	2.23903e-30	1.7793	Noxo1	0	3.47561	Armcx2	0	12.9791	Mtss2	2.30889e-11	4.94131
175	Ly86	2.24855e-20	2.61553	Serpinb8	2.35112e-183	4.95795	Aup1	2.30889e-30	1.50826	Esrp1	0	3.47171	Zfp503	0	12.9693	Gstm1	2.32233e-11	2.03024
176	Arpc1b	3.23067e-20	1.75266	Pik3cg	3.89097e-183	3.52926	Rbm26	2.74094e-30	1.57356	Cd24a	0	3.4406	Loxl2	0	12.9264	Pigr	2.50599e-11	1.581
177	Trmt10b	5.33875e-20	1.67605	Sh3bp1	7.88106e-183	3.51699	Ppm1a	2.79688e-30	1.7448	Gss	0	3.42941	Scarf2	0	12.8585	F2r	2.53038e-11	4.15506
178	Mavs	7.2925e-20	1.55093	Arl5c	5.58577e-181	4.95362	Hmg20b	2.99892e-30	1.57582	Gpa33	0	3.40262	Mpdz	0	12.7	Hhatl	2.85462e-11	4.87744
179	Ftl1-ps1	8.45686e-20	2.26373	Plbd1	1.05926e-180	2.78359	Akr7a5	3.51095e-30	1.5472	Mal2	0	3.39587	Adamts1	0	12.6546	Ly6g6f	3.63288e-11	107.125
180	Epsti1	1.13583e-19	2.17066	Cfp	1.36113e-179	3.32742	Rras	4.14457e-30	1.54441	Ptprf	0	3.34854	Kdelr3	0	12.4204	Camk2b	3.77338e-11	4.13926
181	Zfp444	1.29823e-19	1.70856	Hfe	2.07143e-179	2.52914	Galk1	4.24081e-30	1.58958	Prss32	0	3.34403	Casp12	0	12.3916	Nsg2	4.19524e-11	16.1402
182	Laptm5	1.39654e-19	2.22504	Dusp2	3.66081e-179	4.75477	Phf3	4.41299e-30	1.92402	Fabp2	0	3.34203	Ltbp3	0	12.3915	Noxo1	4.63931e-11	2.47572
183	P2ry6	1.60521e-19	1.62425	Maf	6.00581e-179	3.4449	Sptan1	4.47296e-30	1.65884	Styk1	0	3.34017	Igfbp7	0	12.3914	Myh11	4.80542e-11	5.43319
184	Nrm	1.74786e-19	1.80214	Syk	8.83837e-179	2.75763	Fibp	4.651e-30	1.72902	Grtp1	0	3.34009	Fxyd1	0	12.3774	Tjp3	5.20518e-11	2.05011
185	Mmd	2.23904e-19	1.5334	Pilra	9.59191e-179	2.39626	Cnot6	4.71013e-30	1.80614	Nudt19	0	3.32562	Serpinf1	0	12.3754	Gng11	5.72365e-11	3.13151
186	Apobec3	2.6968e-19	2.12529	Gatm	7.83777e-178	1.93071	Cast	4.79285e-30	1.65951	Stard4	0	3.31201	Heg1	0	12.3191	Mapk13	6.49085e-11	1.57979
187	Sdhaf3	2.84492e-19	1.55766	Mafb	2.23267e-177	3.37029	Mbd2	4.93381e-30	1.99739	Slc35a3	0	3.31176	Lamb1	0	12.3033	Rerg	7.13363e-11	3.71339
188	Snx20	3.1059e-19	1.68723	Zeb2	3.13591e-177	2.69314	Rsbn1l	5.61601e-30	1.5284	Prkaa2	0	3.3033	Meis2	0	12.2451	Gpm6b	7.48606e-11	4.70314
189	Cyb561a3	3.74028e-19	1.59185	Snx20	5.14032e-177	2.67844	Mien1	5.96696e-30	1.57667	Nipal2	0	3.27506	Tshz2	0	12.2204	Tm4sf20	8.44759e-11	1.54579
190	Ctsz	4.46303e-19	1.62989	Was	1.10199e-176	2.84393	Chchd3	6.15659e-30	1.81229	Clic6	0	3.25512	Kirrel	0	12.1151	Sox2	9.29316e-11	8.89263
191	Ap1s2	6.01492e-19	1.56868	Adcy7	2.19819e-176	3.12492	Rrbp1	7.42323e-30	1.61939	Pkp2	0	3.2421	Capn6	0	12.0953	Ppfia2	9.45278e-11	15.9176
192	Ctc1	7.80108e-19	1.79973	Vav1	4.40937e-175	2.53679	Rnf10	7.77176e-30	1.97634	Eppk1	0	3.24112	Dpysl3	0	12.0782	Vpreb3	1.02703e-10	31.1776
193	Uba7	8.8693e-19	1.7419	Myo1f	1.14879e-174	2.05043	Fmc1	8.18604e-30	1.97537	Krt7	0	3.24045	Dbn1	0	12.0572	Rgcc	1.16572e-10	2.68109
194	Hexb	9.41056e-19	1.95273	Lilr4b	8.16541e-174	4.91713	Rab6a	8.98103e-30	1.73263	Tst	0	3.23771	Sgce	0	11.9721	Map1b	1.65936e-10	3.10613
195	Zfp90	1.14042e-18	1.73359	Rab3il1	1.28e-173	2.31055	Golph3	1.04634e-29	1.52657	Lsr	0	3.1976	Dlc1	0	11.9491	Rprm	1.8358e-10	14.1211
196	Rgs19	1.30931e-18	2.1128	Cxcr4	2.90469e-173	4.64806	Btg2	1.19283e-29	1.532	Ydjc	0	3.18115	Pxdn	0	11.8883	Cav1	1.91835e-10	2.41669
197	Nxt2	1.77525e-18	2.11769	Gngt2	4.38765e-173	1.96987	Lima1	1.19749e-29	1.79114	Tuba4a	0	3.17087	Sntb2	0	11.8371	Gm13889	2.25259e-10	3.67471
198	Vps25	2.7188e-18	1.86765	AB124611	1.4281e-172	3.00032	Nrd1	1.8622e-29	1.62534	Dhcr24	0	3.16589	Nid2	0	11.7685	Rxrg	2.51813e-10	17.3236
199	Mad2l2	3.77295e-18	1.62102	Il1a	1.65368e-171	5.19248	Rbck1	2.5317e-29	1.62111	Larp1b	0	3.16039	Meis1	0	11.761	Phlda1	2.64719e-10	1.71726
200	Lrmp	4.22521e-18	1.60816	Rab20	2.41047e-171	3.92461	Cltb	3.67718e-29	1.52954	Inava	0	3.15816	Bmp1	0	11.7598	Mrvi1	2.90292e-10	2.37416
201	Apbb1ip	5.41845e-18	2.09274	Cd180	3.35502e-170	8.49455	Cnot1	4.31476e-29	1.5476	Satb2	0	3.13782	Fkbp10	0	11.7072	Cnn3	3.10297e-10	2.48887
202	Aptx	5.49724e-18	1.53886	Ptpre	3.5121e-170	3.29815	S100a1	4.63102e-29	1.69302	Rab27b	0	3.12559	Matn2	0	11.688	Dpp10	3.29401e-10	12.9916
203	Ncf2	6.17409e-18	1.74873	Rgs2	9.79459e-170	2.9733	Tomm70a	4.78393e-29	1.55969	Gstp3	0	3.10705	Crtap	0	11.5167	Alkal2	3.33255e-10	11.269
204	Gm2a	6.25935e-18	2.01541	Plau	3.71661e-169	5.68723	Snx9	4.88302e-29	1.72606	Dsg2	0	3.10115	Runx1t1	0	11.4387	Erich3	3.43186e-10	2.84589
205	Gng10	8.40017e-18	1.96865	Fam49b	4.07771e-169	2.14658	Tm9sf2	5.01328e-29	2.13404	Lgr4	0	3.08928	Eln	0	11.3969	Sptbn1	3.76437e-10	1.97943
206	Zfp385a	9.46686e-18	1.9756	Pik3cd	9.93876e-169	2.93357	Slc38a10	5.247e-29	1.54857	Irf6	0	3.08292	Ckap4	0	11.23	Wfdc2	4.19532e-10	2.11618
207	Slc25a19	1.03541e-17	1.53347	Pde4b	3.42618e-168	4.19328	Fndc3a	5.44824e-29	1.72965	Elf3	0	3.06878	Cacna2d1	0	11.057	Cldn5	4.46176e-10	5.14156
208	Entpd1	1.58147e-17	1.75404	Gpsm3	6.29768e-167	2.08937	Dnpep	7.62134e-29	1.77891	Ms4a8a	0	3.05067	Podxl2	0	10.9765	Plp1	4.84222e-10	11.2548
209	Mndal	1.65105e-17	1.77913	Ifnar2	8.10162e-167	2.41932	Kdm5a	1.16312e-28	1.52283	Tfcp2l1	0	3.04553	P3h3	0	10.9753	Cadm2	5.58339e-10	15.656
210	Actb	1.69493e-17	1.53083	Ikzf1	2.49896e-166	3.37298	Adss	1.48316e-28	1.8089	Acer2	0	3.02569	Cxcl12	0	10.9165	Hoxb13	5.7941e-10	1.51542
211	Mvb12b	1.84789e-17	1.79677	Slamf9	3.65954e-166	2.91554	Plxnb2	1.50399e-28	1.88757	Mcrip2	0	3.01965	P4ha2	0	10.902	Tcf15	6.07872e-10	67.6113
212	Emc9	1.86724e-17	1.70336	Kctd12	1.85862e-165	3.53981	Gnai3	1.63119e-28	1.73482	Thap4	0	3.01478	Nfib	0	10.8394	Sox17	6.35939e-10	37.1029
213	Atp23	1.98413e-17	1.53141	Nfkbid	7.39314e-165	3.49545	Cyc1	1.70942e-28	1.65428	Clrn3	0	2.98635	Mdk	0	10.8169	Fermt2	6.79113e-10	2.89457
214	Plekho1	2.63861e-17	2.01022	Tnfrsf13b	3.58237e-164	2.84775	Cd2ap	1.87767e-28	1.84576	Gipc2	0	2.97649	Cavin1	0	10.7345	Pdlim1	7.05622e-10	1.87184
215	Etv5	5.02953e-17	1.69794	Fcgr4	4.98432e-164	3.2388	Kmt2a	1.91083e-28	1.51259	Abcb1a	0	2.96266	Lamc1	0	10.6519	Tie1	7.19006e-10	7.94439
216	Nde1	6.5327e-17	2.01201	Dock10	7.00138e-164	3.80319	Pex2	2.31051e-28	1.5984	Ifi27l2b	0	2.96178	Abi3bp	0	10.6294	Synpo2	7.21425e-10	2.90668
217	Mgme1	7.94057e-17	1.64852	Ehd4	3.26403e-163	2.81698	Tnks2	2.33557e-28	1.97984	F2rl1	0	2.95073	Sdc2	0	10.4711	Mboat2	7.76109e-10	5.41082
218	Ctss	9.44665e-17	2.27757	Osm	3.35611e-163	5.67227	Vezf1	2.49894e-28	1.72863	Aldh1l1	0	2.92303	Frmd6	0	10.4376	Ndufv1	7.9017e-10	1.676
219	Fam49b	9.88112e-17	2.17464	Rgs1	5.92207e-163	5.98017	Clpp	2.51593e-28	1.50287	Chmp4c	0	2.90773	Fkbp9	0	10.2757	Adgrl4	8.29347e-10	7.37714
220	Rogdi	2.49207e-16	2.53257	Il21r	1.4736e-162	4.19913	Ankrd13a	3.26648e-28	1.54147	Aldob	0	2.90458	Numbl	0	10.2179	Iglc2	8.7496e-10	17.5836
221	Sh3bp2	3.30036e-16	1.68209	Il1b	2.25644e-162	3.97643	Mia3	3.39345e-28	1.50256	Foxd2	0	2.83194	Reck	0	10.2057	Ryr2	9.43866e-10	16.5211
222	Tbc1d8	4.48725e-16	1.79309	Cysltr1	3.24836e-162	4.30498	Tlk1	3.48117e-28	1.51391	Baiap2l2	0	2.77488	Rcn1	0	10.1644	Pde9a	9.92668e-10	1.73658
223	Haus8	6.66695e-16	1.76292	Ptpro	6.66751e-162	5.00744	Zcchc9	3.63571e-28	1.50669	Jakmip1	0	2.77418	Fgfr1	0	10.1448	Hnf4a	9.98626e-10	1.9137
224	Map11	8.21055e-16	1.97161	Cd93	7.30876e-162	2.91008	Pdha1	3.72261e-28	1.91764	Stap2	0	2.75891	Rhoj	0	9.97426	Mast4	1.20313e-09	2.93329
225	Lipo3	8.8077e-16	2.05304	9930111J21Rik2	3.8423e-161	5.16773	Chpt1	4.37858e-28	1.51131	Crb3	0	2.74557	Eml1	0	9.96636	Tes	1.3305e-09	2.37799
226	Phyhd1	1.16143e-15	1.64545	Arhgap15	1.27522e-160	2.39218	Hmgcs1	4.40819e-28	1.70349	Cyb561	0	2.74353	Hspg2	0	9.93469	Kcnip1	1.3589e-09	10.6846
227	Ogfrl1	1.81049e-15	1.96512	P2rx7	3.53393e-160	4.731	Rab24	6.34566e-28	1.62739	Prkcz	0	2.73565	Gstt1	0	9.9331	Tomm5	1.48283e-09	1.598
228	Gmpr	1.90034e-15	1.75923	Slc43a2	6.14911e-160	3.46502	Cop1	7.16141e-28	1.6531	Gal3st1	0	2.7158	Lama4	0	9.85106	Aplnr	1.61855e-09	7.65626
229	Vsir	1.91273e-15	1.61269	Stard8	6.70914e-159	5.76627	Pih1d1	7.27063e-28	1.5256	Rnf128	0	2.70088	Atp1a2	0	9.76498	Shd	1.62643e-09	9.7604
230	Pik3cd	2.01691e-15	1.53668	Qk	9.6942e-159	2.62784	Tle4	7.34651e-28	2.01493	Lmo7	0	2.67667	Nrep	0	9.67791	Nipal4	1.74363e-09	30.4236
231	Pip4k2b	2.04107e-15	1.71608	Itgal	9.74085e-159	2.86442	Cdk5rap3	7.86579e-28	1.52949	Cldn23	0	2.66602	Il6st	0	9.5615	Iglc1	2.00035e-09	48.0949
232	Atox1	2.68255e-15	2.02412	I830077J02Rik	3.79527e-158	2.98085	Clec2d	8.08952e-28	1.52043	Sort1	0	2.65201	Rhobtb3	0	9.44306	Enpep	2.51938e-09	13.1782
233	Rassf5	3.31242e-15	1.75195	Efhd2	1.34651e-157	2.2473	Zdhhc3	8.78822e-28	1.98318	Ush1c	0	2.6337	Plpp1	0	9.3181	Fcrla	2.59926e-09	58.1025
234	Gga3	3.8125e-15	1.51051	Fmnl1	2.52086e-157	3.41537	Tpd52	1.19826e-27	1.56099	Pparg	0	2.63157	Cavin3	0	9.17658	Acaa2	2.78095e-09	1.69947
235	Psmb9	5.88658e-15	2.36455	Dock8	4.81791e-157	3.18655	Ppp3r1	1.32945e-27	1.57362	Trp53i11	0	2.62982	Pkd2	0	9.10219	Cdx2	3.61393e-09	2.25061
236	Bcl2a1b	7.69797e-15	2.32324	H2-DMb1	5.62336e-157	2.57139	Atxn2	1.40247e-27	1.56239	Cisd3	0	2.61345	Nfix	0	9.08283	Prkg1	3.90218e-09	3.8174
237	Fau	8.68287e-15	1.58687	Rilpl2	6.63128e-157	3.56014	Polr3k	1.50028e-27	1.57556	Vipr1	0	2.57486	Sparcl1	0	9.08198	Cd109	4.05891e-09	4.99746
238	Gm45716	1.00362e-14	1.59579	Pim1	7.05249e-157	4.31053	Srpk1	1.53914e-27	1.74726	Llgl2	0	2.5702	Efemp2	0	8.70284	Kcnh2	4.08157e-09	4.87801
239	Trappc2	1.11559e-14	1.61399	Hexa	1.74887e-156	2.21964	Thra	1.61484e-27	1.50792	Tom1l1	0	2.54797	Flnc	0	8.54951	Robo4	4.11337e-09	9.41061
240	Arhgap19	1.18141e-14	1.70204	Ntpcr	4.33098e-156	1.94565	Skp1a	1.80468e-27	2.23708	Tcim	0	2.52292	Hdgfl3	0	8.52597	Ccn2	4.30019e-09	3.81709
241	Ckb	1.30913e-14	1.63051	Dab2	9.4165e-156	3.17003	Pgk1	1.82304e-27	1.93938	Vil1	0	2.51838	Arhgef25	0	8.48098	Igsf21	4.34418e-09	24.149
242	Hpgd	2.31459e-14	2.00298	Fes	6.23109e-155	2.1625	Ep400	2.01677e-27	1.6374	Tspan15	0	2.5145	Nkx2-3	0	8.44066	Fhl2	4.37074e-09	3.05118
243	Syce2	2.7276e-14	2.08668	Cd74	2.14655e-154	2.91086	Nbeal1	2.04667e-27	1.50525	Plscr1	0	2.50081	Jam3	0	8.41733	Mrpl12	4.38949e-09	1.64607
244	Incenp	3.195e-14	1.51736	Tnfrsf1b	1.20694e-153	3.08154	Hsd17b11	2.38544e-27	2.01589	Mapk13	0	2.47236	Col12a1	0	8.39755	Cdh13	5.17934e-09	4.16415
245	Pip4k2a	3.37307e-14	1.7699	Xlr	1.21932e-153	2.32192	Taok3	2.86108e-27	1.61519	Hnf4a	0	2.47207	Ikbip	0	8.3761	1810065E05Rik	5.34855e-09	1.72617
246	Mfsd13a	3.42771e-14	1.61526	Itga4	2.09029e-153	2.20517	Polr2a	3.04515e-27	2.13344	Lurap1l	0	2.46448	Gnb4	0	8.34053	Dlgap1	5.41758e-09	6.21819
247	Ccdc73	3.66993e-14	1.50608	Cotl1	1.36685e-152	1.83301	Limd1	3.45471e-27	1.67137	Prelid2	0	2.45864	Ddah2	0	8.16911	Megf10	5.99251e-09	17.4064
248	Tbxas1	4.47061e-14	1.74839	Rnf130	1.99717e-152	2.24936	Esf1	3.74475e-27	1.87253	Pip5k1b	0	2.43894	Nfia	0	8.05798	Cd59a	6.32504e-09	5.62585
249	Mad1l1	4.6513e-14	1.60739	Tnfaip3	8.95871e-152	5.15773	Map1lc3a	3.83413e-27	1.69758	Gnpnat1	0	2.43381	Dclk1	0	8.0293	Foxp1	6.33989e-09	2.05053
250	Slc41a3	4.79253e-14	1.71399	Myo5a	7.28335e-151	3.19309	Acot13	3.84509e-27	1.52908	Slc44a4	0	2.43223	Phlda3	0	8.00214	Map2	6.83491e-09	5.95366
251	Spata24	5.2136e-14	1.52371	Dok2	1.83807e-150	4.25086	Tmbim1	3.93735e-27	1.75749	St14	0	2.42437	Hmgn3	0	7.97808	Vcl	7.63575e-09	3.14388
252	Cmtm7	5.2743e-14	2.4086	Zswim6	9.06671e-150	4.10111	Spr	6.12017e-27	1.61435	Sgpp2	0	2.41998	Hand2	0	7.95955	Hoxd11	8.02504e-09	3.8051
253	Tspan33	5.55048e-14	1.8033	Cxcl10	1.31045e-149	7.4544	Ist1	6.21664e-27	1.52361	Tinagl1	0	2.41857	Col16a1	0	7.94634	Myo6	8.6045e-09	1.89931
254	Ccdc112	5.64324e-14	1.54223	Rhog	1.43555e-149	2.09829	Nagk	7.92408e-27	1.79392	Prr15l	0	2.41005	Il11ra1	0	7.9173	Slc2a4	9.16025e-09	5.72652
255	Slco2b1	6.29922e-14	1.70696	Arhgef6	1.72267e-149	2.3593	Ppid	8.57966e-27	1.63957	Tmc4	0	2.39584	Twsg1	0	7.88905	Igsf11	9.63e-09	5.84457
256	Ikzf1	9.43341e-14	1.62452	Hacd4	5.39655e-149	2.37095	Cycs	8.59198e-27	1.97123	Smim22	0	2.39141	Fxyd6	0	7.875	Stap2	1.00268e-08	2.43729
257	Fcrls	9.88717e-14	2.55627	Irf8	6.47337e-149	2.27832	Sel1l	8.7637e-27	1.64081	Myo1d	0	2.33823	Cbx6	0	7.80554	Chst3	1.19989e-08	21.2546
258	Ptgs1	1.03819e-13	1.56403	Rhoh	8.83103e-149	4.20717	Keap1	9.58275e-27	1.53033	Vdr	0	2.29115	Zeb1	0	7.75861	Emid1	1.50311e-08	4.80223
259	Recql	1.11238e-13	1.84581	Npl	1.06103e-148	1.70716	Fam91a1	9.72905e-27	1.78974	Dsp	0	2.27466	Clmp	0	7.7332	Ramp3	1.56391e-08	3.3413
260	Tgfb1	1.27451e-13	1.74316	Gm2a	1.79212e-148	2.01139	Mapk3	9.968e-27	2.12977	Tjp3	0	2.15794	Amotl1	0	7.38161	Myocd	1.57152e-08	5.32266
261	Snta1	1.34907e-13	1.9656	Gna15	6.24811e-148	3.29702	Retreg2	1.14289e-26	1.55742	Arhgef16	0	2.15635	Wwtr1	0	7.36053	Tmem54	1.59715e-08	2.61138
262	Cdkn2c	1.41272e-13	1.51882	Stap1	1.39825e-147	4.24993	Sf3b4	1.14741e-26	1.60413	Cblc	0	2.13721	Rab34	0	7.31175	Mt2	1.60563e-08	1.72089
263	Ubtd1	1.77104e-13	1.70194	Cxcl2	7.25466e-147	6.67589	Rhob	1.17989e-26	1.64886	Tmem45b	0	2.12481	Maged1	0	7.07998	Serpine2	1.86908e-08	2.50257
264	AI413582	2.97376e-13	2.47547	Epsti1	2.182e-146	2.04605	Gpatch8	1.38896e-26	1.84982	Atp10b	0	2.09177	Ehd2	0	7.03299	Ccm2l	2.19964e-08	7.77077
265	Rab29	4.61284e-13	1.62156	Cfh	1.24319e-145	2.58538	Furin	1.48544e-26	1.68622	Cxadr	0	2.06883	Cavin2	0	6.99705	Mgll	2.23793e-08	3.67807
266	Arhgef6	6.13884e-13	2.28702	Selplg	3.73788e-145	2.2494	Mbtd1	1.54005e-26	1.54959	Eps8l3	0	2.06594	Copz2	0	6.71173	Mgst2	2.29679e-08	1.86557
267	G0s2	7.75726e-13	3.49925	Rab8b	5.04567e-145	2.11458	Rsrp1	1.6699e-26	2.14544	Erbb3	0	2.05665	Cryab	0	6.58784	Eya1	2.61866e-08	35.7537
268	E2f1	7.94211e-13	2.29979	Arhgap45	9.89495e-144	2.29705	Gls	1.77886e-26	2.44251	Myo1a	0	1.90602	Tuba1a	0	6.53645	Pafah1b3	2.66913e-08	1.86806
269	Nfkbie	8.21546e-13	1.55583	Prkcb	1.35771e-143	2.40434	Zmynd11	1.85231e-26	1.98781	Cgn	0	1.88867	Tcf21	0	6.50043	Myh14	2.91719e-08	1.5455
270	Hhex	1.16572e-12	1.50689	Apbb1ip	1.8848e-143	2.10411	Ppp1r12a	2.07846e-26	2.04692	Pls1	0	1.87304	Fermt2	0	6.14424	C1ql1	2.96075e-08	8.15096
271	Rwdd2b	1.34952e-12	1.65967	Itga9	7.11014e-143	2.87021	Tmem259	2.17708e-26	1.88338	Rassf7	0	1.87231	Pam	0	6.11205	Chl1	3.28092e-08	8.67948
272	Il16	1.44771e-12	1.70427	Tgfbr1	1.01737e-142	3.7946	Ahcyl1	2.18644e-26	1.65845	Plekha6	0	1.86863	Tmem263	0	6.07493	Sox7	3.42489e-08	4.80003
273	Ncf1	1.88042e-12	1.82276	Fxyd5	2.6162e-142	1.92783	Acads	2.27762e-26	1.64728	Myo7b	0	1.75245	Col4a2	0	6.01521	Actn4	3.42793e-08	1.74591
274	Chaf1a	1.89076e-12	1.54312	Ccl4	3.59699e-142	5.07056	Riok3	2.52263e-26	2.07837	Fam83e	0	1.73708	Tgfb1i1	0	5.98875	Pdlim3	3.45039e-08	3.57125
275	Sirpa	2.9558e-12	1.5666	Cd4	5.65786e-142	2.60581	Supt6	2.68126e-26	1.53082	Epb41l4b	0	1.60225	Ramp2	0	5.98466	Dsg2	3.54905e-08	1.98191
276	Tsga10	3.58825e-12	1.50682	Skap2	1.39512e-141	2.16279	Krt8	2.68335e-26	2.60558	Grb7	2.5E-323	1.86051	Cnn3	0	5.95274	Ccnd2	3.62829e-08	1.76018
277	Lpxn	3.94357e-12	1.70862	Cln8	1.09493e-140	3.41471	Usp15	2.69673e-26	1.80227	Fxyd3	3.5E-323	4.72308	Cpe	0	5.80914	Fcer2a	3.69321e-08	254.532
278	Selplg	4.23043e-12	1.8723	Ppp1r18	1.24427e-140	1.85677	Ddx46	2.74456e-26	1.63569	Misp	9.4E-323	1.78944	Cald1	0	5.49175	Fxyd3	3.84813e-08	1.85107
279	Sp100	4.44015e-12	1.68347	Csf2ra	2.16122e-140	2.83123	Ssbp3	2.99575e-26	1.50639	Sult1d1	5.73E-322	2.82442	Lix1l	0	5.46121	Edil3	4.0503e-08	9.64537
280	Phf11d	4.95602e-12	1.6018	Zmynd15	4.82054e-140	3.84528	Ubxn6	3.24323e-26	1.6568	Plp2	8.567E-321	4.58847	Col4a1	0	5.33896	Rnf186	4.29024e-08	2.37461
281	Dock2	5.34606e-12	1.62918	Ssh2	5.06738e-140	3.41615	Dynll1	3.71014e-26	1.72556	Atp9a	9.694E-321	2.87546	Mab21l2	0	4.98089	Ctnna1	4.36891e-08	1.55012
282	Kif21b	8.8085e-12	1.53332	Abca9	1.20626e-139	4.55809	Bag6	3.75016e-26	1.84249	Mboat1	1.332E-320	2.41755	Rbpms	0	4.23555	Mgat5b	4.40225e-08	12.1574
283	Fes	1.04569e-11	2.10962	Dennd4a	8.857e-139	3.737	Ss18l2	4.14721e-26	1.53383	Ggt6	6.2736E-320	4.83031	Angptl4	1.0E-323	13.2577	Tspan3	4.52004e-08	1.70599
284	Taf6l	1.08631e-11	1.61537	Ftl1-ps1	1.29127e-138	1.80711	Numa1	4.65082e-26	2.01006	Nr1h4	2.6554E-319	2.92168	Pbx1	2.5E-322	8.26947	Pgp	4.68994e-08	1.6768
285	Plcg2	1.1076e-11	1.61	Daglb	1.60947e-138	3.34952	Sppl2a	4.78384e-26	2.172	Frat2	3.7913E-319	3.20473	Cdon	4.644E-321	12.8843	Ssu2	4.73981e-08	16.318
286	Prkcb	1.11045e-11	1.66406	P2ry13	7.82558e-138	3.45217	Poldip2	5.09061e-26	1.60312	Mettl26	1.028655E-318	3.07815	Zim1	5.894E-321	43.9784	Tgfb1i1	4.8277e-08	2.94209
287	Scn1b	1.23702e-11	1.80896	A630001G21Rik	1.61958e-137	3.46255	Czib	5.12665e-26	1.63111	Sinhcaf	1.56651E-318	2.73827	Postn	1.0874E-320	19.3583	Dysf	4.86833e-08	6.9022
288	Zfp691	1.73112e-11	1.65929	Trim30a	2.25725e-137	2.86718	AA467197	5.39748e-26	10.0861	Eif2b1	1.83512912E-316	2.52669	Il17d	1.163144E-318	18.6466	Scg5	5.20346e-08	4.84185
289	Tcf19	1.79211e-11	1.58991	Tlr13	3.57743e-136	4.25926	Acbd5	5.76116e-26	1.75324	Arfgef3	1.9765027E-316	3.69418	Sod3	6.014765E-318	38.2285	Chrdl2	5.28376e-08	53.5124
290	Hfe	1.83947e-11	2.39973	Btk	1.91887e-135	2.97718	Tpgs1	5.86385e-26	1.68704	Ddc	2.286836517E-315	3.03306	Crip2	1.1228936E-317	5.63504	Scube1	5.80349e-08	4.35738
291	Tmem86a	2.0914e-11	2.45861	Ophn1	2.71663e-134	3.18138	Septin9	6.1701e-26	1.68724	Dapk2	9.22078503E-315	3.55052	Plekhh2	1.527822E-317	10.6985	Kit	6.52442e-08	5.4225
292	Rad51b	2.21302e-11	2.05784	Ms4a14	4.12996e-134	6.48432	Parva	6.78008e-26	1.68917	Pdss1	1.6347868875E-314	3.10009	Adamts12	1.59816E-317	24.5146	Jam2	7.31794e-08	2.82874
293	Exog	2.24455e-11	1.556	Itgb5	1.2031e-133	2.35636	Zfx	9.02194e-26	1.7611	Aspg	3.5803014E-314	3.15167	Zbtb20	2.6533395E-317	6.69977	Ptprb	7.38069e-08	8.74737
294	Snrnp35	2.38947e-11	2.21293	Arhgap19	2.43735e-133	3.30446	Nabp2	1.02804e-25	1.6502	Cyp2c68	7.535885248E-314	10.9258	Atp2b4	5.3989844E-317	7.43584	Hmgn3	7.6023e-08	2.93279
295	B2m	2.57143e-11	2.07866	Elmo1	2.63598e-133	2.76249	Pole3	1.03423e-25	1.58657	Suclg2	1.082894992E-313	3.29873	Rassf8	3.882812E-316	12.0546	Pcdh17	8.37302e-08	6.29516
296	Arrb2	2.63042e-11	2.2546	Themis2	3.22595e-133	3.18701	Slc25a51	1.05965e-25	1.60311	Gstt2	1.63961670153E-313	2.8236	Ptprs	1.5081987656E-313	6.39046	Dgkh	8.66869e-08	3.04554
297	Hacl1	2.99895e-11	2.17314	Rnf19b	6.89081e-133	2.49734	Gng12	1.08302e-25	2.10195	BC016579	4.2694084064E-313	3.93922	Rbfox2	2.1431034444E-313	5.80821	Krt1	8.76223e-08	36.4002
298	Spi1	3.04383e-11	2.91671	Tmem86a	8.02671e-133	2.08085	Cib1	1.09116e-25	1.74894	Baiap2l1	8.483519300015E-312	1.99968	Naalad2	2.15279403534E-313	39.2784	Elovl6	8.79394e-08	5.9089
299	Itgb2	3.16564e-11	1.80698	Tmem176a	1.19896e-132	1.7884	Ubr5	1.20069e-25	1.68718	Ovol2	5.239945341518E-311	5.86915	Ttc28	1.486910599239E-311	5.82199	Mylk	8.96531e-08	3.63868
300	Pald1	3.30979e-11	1.54302	Mndal	2.80036e-132	2.3585	Wdr43	1.33144e-25	1.54958	Svip	1.32634330218133E-310	3.02632	Cd55	3.3843262075717E-311	8.20668	Epas1	9.05927e-08	2.49254
301	Stk10	3.38682e-11	1.74838	Ifi203	6.75237e-132	3.97117	Chmp1a	1.36135e-25	1.82599	Asns	2.21614598705744E-310	4.5946	Nr2f2	4.51660282278226E-310	6.697	Olfm1	9.2409e-08	3.93634
302	Aoah	3.81046e-11	1.70758	Snx5	1.1733e-131	2.13052	Pdpk1	1.36353e-25	1.52286	Slc25a13	0	3.35631	Adam12	0	25.1404	Crip2	1.15964e-07	2.53285
303	Lmo2	5.40662e-11	1.90432	Ctsz	1.66525e-131	2.42557	Gars	1.36774e-25	1.84582	Cyp2j6	0	2.19284	Pls3	9.47862e-308	6.6094	Ptprz1	1.24558e-07	7.91419
304	Cenps	6.97798e-11	2.1738	Dnase1l3	1.93007e-131	3.28286	Ogdh	1.44923e-25	2.13978	Hsd11b2	0	7.09204	Smoc2	9.86477e-308	16.0034	Mmrn2	1.49274e-07	7.26911
305	Vav1	7.32732e-11	1.98579	Tanc2	3.69928e-131	3.65691	Tufm	1.4493e-25	1.74826	Tes	0	2.27789	C1qtnf6	2.2275e-306	6.58419	Adamts9	1.61127e-07	3.91536
306	P2ry12	7.50595e-11	1.76422	Nfkbiz	5.31529e-131	4.1029	Mrpl12	1.48003e-25	1.62656	Cystm1	3.56754e-308	3.04006	Itih5	5.62786e-306	8.66436	Gale	1.62859e-07	1.62313
307	Paqr7	7.62032e-11	2.01778	Ctsa	1.17906e-130	2.42208	R3hdm1	1.4809e-25	1.66364	Sult1b1	4.87616e-308	2.9327	Plod2	9.80003e-306	11.6233	Nptx1	1.71475e-07	14.4624
308	Atp6v0c	8.11572e-11	1.75719	Ccl2	2.64169e-130	2.94101	Kmt5a	1.61764e-25	1.8444	Hes6	6.99307e-308	3.35797	Pmp22	2.14013e-304	4.25923	Negr1	1.74558e-07	5.10159
309	Ntpcr	8.40462e-11	2.60103	Abcg3	3.67316e-130	2.82944	Sbds	1.69668e-25	2.08352	Rnf43	7.65774e-308	2.64648	Gjc1	3.2749e-304	9.37992	Ppa1	1.78449e-07	1.94054
310	Fbf1	8.67948e-11	1.50448	Man2b1	6.2223e-130	2.33198	Xpo1	1.7168e-25	1.70767	Faah	1.64114e-307	5.2677	Gli3	1.35312e-303	8.98624	Spry4	1.81374e-07	4.61855
311	Zmynd15	8.88602e-11	1.53492	Pdgfb	7.3926e-130	4.37828	Tmem131	1.77423e-25	1.6875	Guca2a	5.95649e-307	4.92924	Plagl1	1.63394e-302	12.2	Mgst1	1.85136e-07	1.50921
312	Rab3il1	1.17135e-10	2.26187	Cd72	2.81651e-129	2.32266	Ap3b1	1.99863e-25	1.70123	Serpinb1a	1.0169e-306	2.94951	Olfml1	1.43488e-301	26.0736	Adamts20	1.88599e-07	17.1891
313	Rtn1	1.26111e-10	1.54125	Lpxn	3.92675e-129	2.63221	Ndfip2	2.09988e-25	2.09515	Plch2	1.29026e-306	2.93262	Creb3l2	4.51778e-301	7.99902	Dhh	1.9251e-07	5.38719
314	Tk1	1.32587e-10	1.53582	Slc16a6	1.70573e-128	3.58707	Abl1	2.27707e-25	1.55682	Cnnm4	1.5481e-306	2.28194	Obsl1	1.44099e-299	10.1903	Eps8l3	2.05943e-07	1.59498
315	Mef2c	1.53214e-10	1.53851	Klhl6	2.00405e-128	2.24427	Jagn1	2.48076e-25	1.51088	Ppa1	1.63753e-306	3.48411	Smarca1	4.90698e-299	11.7522	mt-Atp8	2.08273e-07	1.62976
316	Prune2	1.56423e-10	2.18698	Psmb9	2.20954e-128	1.89451	Oat	2.52628e-25	1.90686	Cd320	3.00017e-306	4.19594	Col18a1	9.92205e-299	6.6899	Mzb1	2.16812e-07	9.44245
317	Basp1	1.59028e-10	1.56717	Apoe	2.52194e-128	2.75904	Ddx54	2.5314e-25	1.50497	Sh3yl1	3.89581e-306	2.47715	Col3a1	3.90481e-297	32.8982	Adrb1	2.18171e-07	4.98486
318	Ppp1r18	1.66195e-10	2.15626	Map3k8	2.90605e-128	3.66583	Cdk11b	2.55225e-25	2.00309	Grhl2	8.71735e-306	3.57278	Mfap4	1.00696e-296	20.4141	Fabp2	2.2633e-07	2.05282
319	Tlr13	1.67686e-10	1.70813	Il10rb	5.69743e-128	2.11662	Asxl2	2.56726e-25	1.6625	Myo6	1.73319e-305	1.8981	L3hypdh	3.67753e-294	11.9017	Nrgn	2.26557e-07	4.50869
320	Cenpo	2.09481e-10	1.69542	Birc3	1.00749e-126	2.64558	Ppp1r7	2.62258e-25	1.52869	Acer1	2.70225e-305	3.74008	Sema3c	3.64837e-291	9.38538	Ntng1	2.29625e-07	8.48926
321	Lcp2	2.27832e-10	1.51703	Ier3	1.73345e-126	3.07811	Arid1b	2.63915e-25	1.65322	Chdh	4.60492e-305	3.16051	Gm1673	1.28177e-290	5.95086	Cnn1	2.4172e-07	3.40466
322	Dffa	2.33159e-10	1.73255	Tnfaip2	2.47614e-126	2.66925	H2-K1	2.69528e-25	2.23762	Mpzl2	8.78079e-305	3.98122	Ntn1	1.03274e-289	11.5328	Rsrc2	2.58922e-07	1.56596
323	Mrnip	2.98196e-10	1.54498	Marchf1	3.34143e-126	2.14415	Lpp	2.71906e-25	1.98063	Mt2	1.98686e-304	6.27946	Spats2l	3.26204e-289	4.56896	Neto2	2.62164e-07	8.31268
324	Sp140	3.24043e-10	2.50717	Nfkbie	6.68897e-125	2.72863	Thoc1	3.38257e-25	1.60033	Ica1	2.13882e-304	3.43005	Qpct	6.31155e-289	10.7341	Pik3r3	2.63978e-07	2.74678
325	Gna15	3.72784e-10	1.72063	Dclre1c	1.07654e-124	4.12364	Ip6k1	3.73377e-25	1.5452	Adgrg7	2.76868e-304	2.14608	Bace1	8.93532e-288	9.1697	Plvap	2.67998e-07	8.46864
326	Aldh3b1	3.86255e-10	1.70473	Pxdc1	2.05992e-123	2.40183	Tcf3	4.1526e-25	1.86274	2310061I04Rik	5.38533e-304	2.14039	Eva1b	5.27628e-287	3.87958	Arhgef15	2.69587e-07	5.35365
327	Gbp3	3.8705e-10	2.41997	Sla	3.44046e-123	1.76269	Atg101	5.10838e-25	1.73297	Cluh	2.2887e-302	2.42887	Bmpr1a	2.79888e-285	6.03358	Mal	2.91462e-07	5.86465
328	Arhgap4	3.99836e-10	1.84669	Hebp1	7.04827e-123	1.76061	Trpm7	5.23746e-25	2.26594	Hook2	2.49657e-302	2.30395	Hoxb2	1.06014e-283	12.4562	Tmem200c	2.97945e-07	108.319
329	Lag3	4.83159e-10	1.55991	Gpr84	7.50538e-123	3.71418	Sap30l	5.27865e-25	1.69582	Aig1	8.50368e-302	2.71972	Arsi	1.93417e-283	30.587	Cdh2	3.14719e-07	2.63351
330	Il1rn	5.14925e-10	1.63766	Pirb	1.79525e-122	3.93245	N4bp1	5.30285e-25	1.64239	Prkca	1.54592e-301	2.61208	Vit	1.0896e-282	143.237	Klhl23	3.66898e-07	4.27382
331	Cep78	5.50044e-10	1.5822	Siglece	3.16767e-122	3.00299	Ppp4r3a	5.55037e-25	1.98778	Net1	3.62724e-301	1.68689	Ryk	1.18721e-282	5.83941	Dsp	3.70521e-07	1.75697
332	Oas1a	6.00881e-10	1.57369	Tbc1d9	5.56963e-122	3.41706	Cdipt	5.62846e-25	2.14557	Rasef	4.46478e-301	2.28312	Casc4	9.51839e-282	5.92519	Hmgb3	3.98066e-07	2.03985
333	Limk1	6.65509e-10	2.11535	Hexb	9.45978e-122	2.40576	Map3k2	6.21457e-25	1.83144	Calml4	6.24598e-301	3.24198	Poglut3	3.18264e-281	6.90766	Cntn3	4.00472e-07	3.44703
334	Was	6.67324e-10	1.87086	Rab7b	1.03317e-121	4.06538	Suds3	6.52258e-25	1.57973	Ckmt1	6.30995e-301	3.69043	Csf1	4.92641e-281	5.22372	Rflnb	4.17828e-07	2.86755
335	Itm2b	7.1264e-10	1.81389	Fnbp1	2.24232e-121	2.24245	Cdk7	6.90714e-25	1.52306	Slc37a1	1.96089e-300	1.70237	Sult5a1	2.13667e-280	21.7108	Fam71a	4.67229e-07	4.83171
336	Traf3ip3	7.8862e-10	1.69664	Tifa	2.57382e-121	2.29797	Pkn1	7.38755e-25	1.96835	Ddit4	3.96334e-300	2.2767	Mmp2	3.42505e-280	8.67144	Aatk	5.07725e-07	4.19822
337	Batf	8.4732e-10	1.87885	Ucp2	3.92731e-121	1.55598	Prr13	7.50017e-25	2.07999	Bpnt1	4.89548e-300	2.21912	Gulp1	2.04434e-279	7.14108	Tnn	5.1161e-07	13833.8
338	Hmox1	1.10098e-09	1.86432	Renbp	5.35341e-121	2.09746	Azin1	8.15128e-25	2.06349	Cmbl	6.40445e-300	3.04747	Tmem158	2.42477e-279	5.35731	Qrfpr	5.11777e-07	17549.2
339	Bhlhe41	1.24153e-09	1.70962	Cmtm7	5.94431e-121	1.59019	Chchd7	8.98264e-25	1.85736	Gstm3	8.99237e-300	6.67075	Wnt5b	3.5146e-279	20.3594	Ptchd4	5.13957e-07	12061.5
340	Asf1b	1.36412e-09	1.72703	Siglech	3.83252e-120	2.96631	Acadl	9.38532e-25	1.91786	Ppargc1a	1.60337e-299	3.32333	Fam110b	3.67469e-279	10.6853	Efcab3	5.1819e-07	42.7906
341	Gng2	1.43787e-09	2.03927	Tmem176b	4.38919e-120	1.86559	Dnajc13	1.16235e-24	1.62853	Muc13	2.10349e-299	2.53449	Adgrd1	7.48652e-278	19.8976	Lhx6	5.20297e-07	14410.7
342	Cd37	1.5089e-09	1.61977	BC028528	2.02574e-119	2.23226	Apc	1.26057e-24	1.98164	Mrps35	2.11031e-299	2.3288	Cys1	2.92698e-277	9.57371	Bdh1	5.46531e-07	2.35396
343	Fermt3	1.77901e-09	2.02194	Pid1	8.62549e-119	2.67764	Lasp1	1.265e-24	2.24558	Kctd14	1.0107e-298	6.17542	Snai2	6.48141e-276	8.09588	Grpel1	5.47788e-07	1.63691
344	Irf5	1.85678e-09	2.45263	Rtn1	1.26554e-118	2.65976	Cdk12	1.38932e-24	2.16232	Tufm	1.79801e-298	2.33996	Calu	2.09937e-275	6.16939	Erg	5.75475e-07	5.82518
345	Inpp5d	1.95975e-09	1.85489	Ptprj	3.05803e-118	2.60433	Fam107b	1.64218e-24	1.86626	Galnt7	3.07658e-298	4.52707	Rspo1	2.55252e-275	29.4478	Igkc	6.16446e-07	24.5613
346	Wdfy4	2.12031e-09	1.57501	Litaf	4.31609e-118	1.99795	Lyar	1.68424e-24	1.51706	Strbp	5.67213e-298	2.35789	Myh10	3.1821e-275	5.37559	Tafa1	6.25116e-07	20.8514
347	Clec4a3	2.1838e-09	1.73791	Susd3	4.94524e-118	2.78471	Rcor1	1.69644e-24	1.87248	Sephs2	7.26068e-298	2.19489	Gm266	2.77354e-274	16.7094	Hspb1	6.77364e-07	1.94811
348	Mettl18	2.25683e-09	1.54121	Slc3a2	2.50317e-117	3.32877	Pdcd4	1.72422e-24	1.66473	Gsdmc2	7.8334e-298	5.3418	Fn1	3.49663e-274	8.43353	Areg	6.92639e-07	1.97096
349	Depdc7	2.56251e-09	1.92682	Spic	1.00773e-116	4.62738	Adipor2	1.82125e-24	1.7475	Mkrn2os	1.39126e-297	1.71852	Zfp651	9.06073e-274	7.89057	Tbrg1	7.17955e-07	1.53026
350	Gpsm3	2.70298e-09	2.5443	Msn	2.81211e-116	1.68257	Rmnd5a	1.86733e-24	1.79609	Etl4	2.6775e-297	1.65172	Thra	4.06806e-272	4.63342	Myo1a	7.27213e-07	1.93123
351	Klhdc1	3.22672e-09	1.94904	Tacc1	3.55888e-116	2.4974	Zfyve21	1.92448e-24	1.66248	Pfkl	4.59929e-297	2.16858	Armcx1	3.75387e-271	9.52984	Cdh1	7.33714e-07	1.73548
352	Tigar	3.37725e-09	1.73244	Crlf2	3.89579e-116	2.12428	Gstm2	2.07005e-24	1.60784	Dio1	1.70059e-296	2.00159	Mmp14	1.27189e-270	6.2737	Rapgef4	7.47466e-07	9.93727
353	Trim30a	4.51568e-09	2.11537	Cd37	2.2257e-115	1.95723	Usp47	2.22052e-24	1.72086	Rab3d	1.84878e-296	4.20912	Timp2	1.30996e-270	6.66203	Ppm1e	7.81429e-07	4.98984
354	Ncaph	4.52021e-09	1.64288	Hk3	2.34014e-115	2.40461	Midn	2.36299e-24	1.9475	C77080	6.84223e-296	1.72597	Oaf	4.78531e-270	9.38142	Rbm24	8.22887e-07	3.16584
355	Lyl1	4.53739e-09	2.04514	Ctsb	5.39561e-115	3.34621	Abhd11	2.44238e-24	1.87564	Timm8a1	1.24761e-295	2.72925	C1qtnf7	4.92852e-270	18.9831	Srcin1	8.67815e-07	8.10505
356	Rtp4	5.03271e-09	1.73226	Plcg2	9.40042e-115	2.72054	Zkscan3	2.61329e-24	1.69971	Sfn	2.26553e-295	3.23303	Adgrl1	7.71546e-270	6.22587	Zfp366	9.59074e-07	16.1508
357	Fignl1	5.50089e-09	2.01432	Batf	1.06554e-114	3.15784	Fbxo3	2.64508e-24	1.57053	Esrp2	6.51267e-295	3.06324	Mfge8	1.64461e-269	5.73007	Nlrp6	9.98684e-07	2.83949
358	Hddc3	5.96387e-09	1.57279	Gns	1.56798e-114	2.70519	Prkar2a	2.85352e-24	1.83686	Traf4	9.27637e-294	2.785	Palm	7.12265e-269	6.0544	Akr1c13	1.00825e-06	2.86755
359	Pxdc1	6.12608e-09	1.94695	Sft2d1	1.62884e-114	2.415	Prpf38a	2.94249e-24	1.74352	Idh3a	9.53022e-294	2.64507	Tmem45a	1.22579e-268	29.8717	Kcna6	1.01853e-06	6.97679
360	Tnfaip2	1.00115e-08	1.78266	Asah1	1.90059e-113	1.84472	Lgals3bp	3.13474e-24	1.82233	Tprn	9.625e-294	2.63489	Mxra7	6.88337e-268	7.89361	Sgcd	1.04031e-06	5.02743
361	Gins1	1.02881e-08	1.5412	Ninj1	2.64603e-113	2.01119	Chmp2b	3.13757e-24	2.17861	Pycrl	1.08434e-293	2.77426	Ildr2	9.46248e-268	20.9004	Myct1	1.13815e-06	4.87821
362	Amz1	1.14649e-08	1.79432	Arl11	2.90759e-113	2.56243	Ccnt2	3.39498e-24	1.52355	Tmem139	1.15443e-293	4.76701	Amotl2	2.27089e-267	10.488	Plcb4	1.18406e-06	3.28705
363	Itgal	1.33144e-08	1.85882	Lat2	3.61659e-113	2.0506	Msi2	3.83545e-24	1.81784	Sgsm3	1.23549e-293	2.39118	Lpar1	9.46326e-266	11.2024	Igsf9b	1.20314e-06	7.65844
364	Rftn1	1.36446e-08	2.40426	Clec5a	6.85857e-113	2.31824	Shoc2	3.85973e-24	1.92028	Fam83h	1.71395e-293	2.16976	Slc38a4	1.05103e-265	37.52	Degs2	1.23556e-06	1.97898
365	Cd53	1.42478e-08	1.71227	Tpp1	1.00297e-112	2.71857	Cab39	3.94754e-24	2.0528	Atad3a	2.47911e-293	2.25088	Dkk3	5.04602e-265	4.85135	Msi2	1.25156e-06	2.17175
366	Cd48	1.60836e-08	1.96861	Acp2	3.1407e-112	2.84302	Anxa7	4.24701e-24	1.78945	Gsta4	2.58083e-293	2.88304	B4galt2	5.27242e-265	11.9253	Kif5b	1.26497e-06	1.58633
367	Pde4a	1.66356e-08	1.54107	Ubash3b	4.93066e-112	2.97451	Mkrn1	4.52684e-24	1.84649	Gm5485	6.40426e-293	1.7873	Rtl3	9.64679e-265	56.3419	Mdga2	1.26694e-06	224.593
368	Evi2a	1.68731e-08	1.80696	5430427O19Rik	5.66255e-112	4.92278	Cat	4.69821e-24	1.95318	Dennd2d	2.07468e-292	2.4569	H1f10	4.93317e-264	7.67438	Cd177	1.28878e-06	4.11281
369	Dscc1	1.73991e-08	2.1129	Rgl1	1.08949e-111	3.29678	Eml4	4.85056e-24	1.8708	Chchd10	2.21245e-292	3.6942	Ecm1	1.65122e-263	5.32962	Gucy1b1	1.3157e-06	3.0721
370	Msr1	1.81122e-08	1.87875	F13a1	1.50327e-111	9.99823	Slk	5.01691e-24	2.2244	Rab15	3.04839e-292	3.21549	Trp53i13	1.92806e-263	7.59491	Slitrk2	1.41837e-06	13.5267
371	Ifi211	1.82436e-08	2.2317	Arhgap25	1.56997e-111	3.07713	Cebpg	5.31458e-24	1.9771	Mlph	7.3142e-292	2.7481	Lysmd2	1.93248e-263	9.65532	Gsdmc4	1.42395e-06	1.85919
372	Matk	1.88948e-08	1.79412	Tank	2.34453e-111	3.47358	Mark2	5.3194e-24	1.88809	Ppargc1b	1.00043e-291	2.95981	Vasn	2.04632e-263	9.64044	Mpped2	1.42731e-06	4.41521
373	Nckap1l	2.11707e-08	2.15207	Myo1g	3.05133e-111	3.07829	Stk24	5.67088e-24	1.67949	Cldn4	1.58475e-291	4.48194	Bnc2	2.19217e-263	32.646	Hacd1	1.47616e-06	2.34944
374	Hck	2.48428e-08	2.28786	Bmp2k	3.15802e-111	2.5853	Mrps31	6.15082e-24	1.54877	Clmn	2.09795e-291	1.52907	Zcchc24	7.6847e-263	5.21811	Cyyr1	1.49669e-06	8.90236
375	Cib2	2.52866e-08	2.94973	Serinc3	3.38621e-111	2.50602	Cbx5	6.20118e-24	1.77849	Pcdh1	4.34363e-291	2.2193	Rab30	2.43321e-261	11.862	Cdh5	1.5521e-06	7.54222
376	Aasdh	2.57742e-08	1.56637	Klra2	1.44196e-110	5.14231	Sppl3	6.58233e-24	1.70443	Rhpn2	6.19508e-291	3.43073	Abca8a	3.68999e-261	16.6541	Tox2	1.9916e-06	2.29156
377	Ighmbp2	2.58128e-08	1.77147	Slc29a3	3.49234e-110	3.09988	Aff4	6.62706e-24	2.23357	Slc35c1	9.4109e-291	3.05588	Atf5	5.45654e-261	7.04073	Cmas	2.03308e-06	1.64046
378	Arpc3	2.71887e-08	1.85417	Cd79b	6.93376e-110	1.65284	Rbm34	7.37433e-24	1.62838	Gsta1	1.74914e-290	6.61143	Bmp4	2.42566e-260	7.50317	Pcbd1	2.03675e-06	2.62078
379	Cst3	2.8727e-08	2.04334	Sdc3	1.55214e-109	3.00277	Cyb5b	7.93348e-24	1.95176	Kcnq1	3.18552e-290	5.72824	Adgra2	3.83431e-260	12.2817	Cpne5	2.11503e-06	7.95995
380	Mdm1	2.88447e-08	1.51901	Clec12a	1.87773e-109	4.99282	Ilkap	7.98341e-24	2.05836	Ap1ar	6.71764e-290	2.71005	Tcaf1	1.07369e-255	7.82844	Cdh10	2.29681e-06	15.5716
381	Agmo	2.93908e-08	2.41977	Cp	1.96809e-109	3.16872	Prelid3b	8.05657e-24	1.51794	Scml4	2.2625e-289	3.44698	Adamts10	4.4046e-255	8.74292	Foxp2	2.3012e-06	4.45812
382	Arhgdib	3.07176e-08	2.90821	Trps1	2.0274e-109	2.31939	Hacd1	8.20684e-24	1.79914	Foxq1	2.68477e-289	6.9768	Atp8b2	2.42926e-254	8.29814	Emcn	2.3687e-06	4.37571
383	Nfam1	3.09455e-08	1.94067	Isg15	2.15766e-109	5.80313	H1f0	8.88378e-24	1.9096	Pdlim1	3.70406e-289	2.47673	Ptger3	1.3525e-253	16.3288	Pcdh1	2.38568e-06	2.47288
384	Il2rg	3.58118e-08	1.77164	Atp6v0c	2.21698e-109	2.18227	Kdm5b	9.08395e-24	1.65895	Tnk1	6.37761e-289	2.43749	Piezo2	3.14741e-253	11.0369	Masp1	2.38791e-06	3.65211
385	Slc11a1	3.62122e-08	1.977	Ccdc88b	2.25461e-109	2.27535	Zc3h11a	9.18359e-24	1.5177	1190007I07Rik	7.40985e-289	2.14346	Clip3	3.5607e-253	12.1469	Angpt1	2.40335e-06	3.91226
386	Milr1	3.74993e-08	2.24878	Basp1	3.46223e-109	1.80085	Ino80b	9.73927e-24	1.52988	Sycn	1.26827e-288	5.83335	Hic1	9.90302e-253	6.18116	Sox18	2.51999e-06	4.80361
387	Ptpn6	4.04706e-08	2.30188	Prcp	3.54293e-109	2.20587	Fbxl3	9.75791e-24	2.11786	Itgb4	1.69264e-288	1.7522	Fam171a2	2.32767e-252	9.6933	Fam83e	2.54875e-06	1.60082
388	Hebp1	4.23728e-08	2.96822	Slc6a6	5.00697e-109	2.871	Strn4	1.01774e-23	1.75064	Hsd17b2	3.32464e-288	2.46982	Fam114a1	2.8509e-252	5.79878	Myl9	2.61255e-06	5.07624
389	Fam217b	4.73648e-08	1.61199	Apobec3	8.06536e-109	1.91458	Zc3hav1	1.03759e-23	1.85456	Camsap3	7.59942e-288	1.84467	Igfbp3	6.92293e-252	12.6934	Itgb4	2.64194e-06	2.50689
390	Hnmt	5.42e-08	1.57009	Cmklr1	1.32672e-108	3.96677	Tmem70	1.09668e-23	1.6515	Tmem98	5.06903e-287	2.31284	C1qtnf3	1.85104e-251	21.664	Pax5	2.65614e-06	55.702
391	Dlgap5	6.12474e-08	1.55108	Rapsn	3.88256e-108	2.05907	Mapkap1	1.19719e-23	1.59204	Kif21a	2.47746e-286	2.28743	Gabra3	1.34691e-250	52.1853	Rims1	2.77748e-06	33.0546
392	Serinc3	6.48693e-08	1.67166	Gusb	7.34729e-108	2.33413	Tmf1	1.22071e-23	1.87243	Fuom	3.52317e-286	2.39816	Smim1	2.53304e-250	6.20812	Thra	2.91159e-06	1.86683
393	Tceanc	7.45735e-08	1.77562	Ehd1	7.82759e-108	2.52963	Adam15	1.28747e-23	1.58595	Hacd1	4.53827e-286	2.69556	Igf2r	2.58405e-250	5.76121	Il12a	2.9471e-06	104.065
394	Gbp8	8.55341e-08	1.6353	Snx2	1.28305e-107	2.14796	Pcyt1a	1.313e-23	1.62475	Arhgef38	1.15317e-285	5.46834	Tppp3	2.81814e-249	10.1439	Aspa	3.24329e-06	5.98415
395	1700030K09Rik	9.15288e-08	1.74953	Scimp	3.01313e-107	2.37289	Iws1	1.35485e-23	1.71715	Endog	1.25156e-285	2.55538	Tril	4.33618e-248	12.906	Csrp1	3.27062e-06	2.8229
396	Evi2	9.23763e-08	1.93361	Dennd1c	3.87067e-107	3.27903	Babam2	1.3608e-23	1.61608	Limk2	2.63073e-285	2.51496	Ttc3	1.96544e-247	5.00591	Edn1	3.56583e-06	1.97472
397	H3c7	9.31503e-08	1.68612	Arhgap4	5.64185e-107	2.22051	Fbxl5	1.3694e-23	1.64251	Bpgm	3.04162e-285	1.85167	Dact3	2.47057e-247	7.30716	Dipk2b	3.61769e-06	14.7565
398	Lyn	9.42226e-08	1.60754	Abi3	9.70416e-107	1.79589	Ppp2r5e	1.38332e-23	1.51004	Aqp11	1.38059e-284	5.06011	Txndc5	2.6499e-247	3.81377	Gimap1	3.80193e-06	4.49315
399	Fxyd5	9.6919e-08	1.98936	Il4ra	1.05817e-106	2.62368	Gsk3a	1.39277e-23	1.72246	Snhg4	1.63108e-284	2.32127	Fam92a	1.86221e-246	4.71006	Mettl7b	3.83091e-06	2.54937
400	Ppfia4	9.93082e-08	2.45059	Selenop	2.09767e-106	1.97077	Hipk2	1.39761e-23	1.50108	Pgm3	7.06246e-284	3.15911	Lamb2	8.64364e-246	6.62456	Gnao1	3.92482e-06	3.29467
401	E2f8	1.02311e-07	1.82155	Prdm1	2.53408e-106	3.71014	Tmem65	1.43256e-23	1.50931	Tsta3	2.56566e-283	2.47764	Nynrin	1.52192e-245	8.83594	Kif26a	4.07939e-06	8.49919
402	Dhdh	1.32542e-07	1.92843	Gmip	4.95218e-106	2.26016	H2-T23	1.47326e-23	2.0872	Gsdmc4	3.85567e-283	7.02192	Ptk7	2.22348e-245	9.5618	Lurap1l	4.0879e-06	2.35435
403	Tmem69	1.35833e-07	1.95665	Wdfy4	5.4831e-106	3.22349	Nr1h2	1.56066e-23	1.63993	Igsf5	4.06078e-283	2.82532	Gucy1a1	6.08209e-245	6.86722	Myo10	4.13217e-06	2.43534
404	Themis2	1.39113e-07	2.192	Ostf1	9.91784e-106	1.52768	Ccnl2	1.5969e-23	2.73097	Trap1	5.29615e-283	2.67863	Fyn	6.65914e-245	6.48942	Cald1	4.34179e-06	2.52238
405	P2ry13	1.46389e-07	1.96539	Pea15a	1.41472e-105	1.69076	Taf15	1.63921e-23	1.65115	Mgat4c	6.70418e-283	4.38455	Prrx1	1.3929e-244	26.0408	Trim2	4.57348e-06	2.02567
406	Def6	1.49981e-07	1.94102	Crlf3	3.44796e-105	1.9898	Anapc2	1.6468e-23	1.58263	Gpx2	1.15527e-282	5.39112	Cd200	2.29918e-244	9.82886	Ntf3	4.63525e-06	9.50761
407	Pkib	1.57285e-07	2.55956	Bach1	5.26192e-105	3.76974	Nbr1	1.6612e-23	1.71582	Ahcy	2.33552e-282	2.79084	Arl3	4.17448e-244	3.41814	Klhl4	4.67377e-06	7.29266
408	Slc7a11	1.68314e-07	1.69857	Tcirg1	7.1868e-105	2.61863	Ppp1r15b	1.68429e-23	1.8872	Golph3l	3.46511e-282	3.13989	Fmod	4.53355e-244	27.5805	AU021092	4.68714e-06	15.2666
409	Slc25a45	1.81967e-07	1.96115	Arpc4	1.3389e-104	1.58087	Pan3	1.77324e-23	1.80341	Sqle	7.25866e-282	2.7266	Boc	4.54916e-244	11.655	Aopep	4.84128e-06	2.3229
410	Haus5	1.8269e-07	2.30843	Man1c1	2.16592e-104	2.58976	Atp5b	1.8769e-23	1.66674	Kif12	9.09927e-282	3.07387	Nfic	6.66877e-244	4.64358	Plcb3	4.96807e-06	1.62595
411	Rnf144b	1.93405e-07	1.60334	Blvrb	2.46218e-104	1.86765	Ube2z	1.89549e-23	1.85086	Pck1	2.62396e-281	5.00128	Glt8d1	2.15606e-243	5.95585	Pcbp4	5.02033e-06	3.51006
412	S100a9	1.97999e-07	875.391	Pde3b	5.47297e-104	3.03393	Nipsnap2	2.00104e-23	1.53161	Ppa2	4.66221e-281	2.60856	Emp2	6.05907e-243	7.46459	Auts2	5.02174e-06	2.02567
413	1600014C10Rik	2.06798e-07	1.51393	Stk17b	4.32996e-103	1.70924	Aasdhppt	2.21903e-23	1.50219	Cpt2	8.53692e-281	2.44376	Nedd4	7.12616e-243	6.23509	Hadhb	5.05241e-06	1.61104
414	Pstpip1	2.21113e-07	1.93688	Folr2	5.76982e-103	7.43276	Upf1	2.22094e-23	1.54918	Hmgcs2	8.04552e-280	3.95018	Adamtsl4	1.0737e-242	15.4676	Magi3	5.0694e-06	2.58958
415	Ptpdc1	2.39123e-07	1.6897	Hcst	7.1414e-103	1.90626	Smad5	2.26646e-23	1.78801	Prom1	1.45851e-279	2.44677	Parva	1.19864e-242	4.37194	Tff3	5.08667e-06	2.67819
416	Melk	2.47605e-07	1.55874	Ccl9	2.58303e-102	2.96712	Zmynd8	2.46352e-23	2.01168	Akap1	1.74774e-279	3.25412	Ptpn13	9.42238e-242	13.2497	Hopx	5.12671e-06	2.41795
417	Fgd3	2.49854e-07	1.97664	Rap1b	4.25433e-102	2.0916	Dock7	2.62929e-23	1.72552	Itga2	2.64737e-279	3.80164	Tm4sf1	2.02623e-241	9.00952	Dmbt1	5.31756e-06	2.07933
418	Hcst	2.58835e-07	2.43148	Cyba	4.40123e-102	1.94906	Sertad1	2.93922e-23	1.89507	C530008M17Rik	4.09408e-279	2.16271	Smarca2	3.02427e-240	4.33378	Net1	5.37203e-06	1.60052
419	Samsn1	2.6884e-07	1.94039	Gpr132	5.47828e-102	3.25152	Ppp6r1	3.15322e-23	1.60854	Acsl3	8.87247e-279	2.17807	C2	4.08691e-240	15.094	Eva1c	5.72312e-06	29.3982
420	AB124611	2.87786e-07	2.08588	H2-Q7	1.24828e-101	3.24889	Slc31a1	3.29076e-23	1.86251	Clybl	1.46748e-278	1.98809	Vkorc1	3.54769e-239	5.959	Nqo1	5.86893e-06	2.70987
421	Gpr84	2.88415e-07	1.57857	Dok3	1.43209e-101	2.2922	Ralgps2	3.42957e-23	1.50375	Mfsd6	3.46776e-277	3.00976	Armh4	1.31072e-238	14.8445	Prnp	5.93444e-06	3.51313
422	Tpsab1	2.9152e-07	81012.9	Evl	1.62774e-101	1.83397	Ankfy1	3.60605e-23	1.66224	Serhl	7.29923e-277	2.27023	Wipi1	1.39521e-238	6.87409	Pakap	6.42861e-06	2.25866
423	Susd3	2.9436e-07	2.33212	Nfkbia	3.35521e-101	3.63692	Cdc73	3.61618e-23	1.71226	Ralgapa2	3.04515e-276	1.83362	Pcsk5	1.88782e-238	13.7297	Rnd3	6.49473e-06	2.64536
424	Ada	3.0279e-07	2.0593	Dock4	5.23452e-101	4.14272	Dyrk2	3.87785e-23	1.68309	Mgst3	5.18955e-276	5.49811	Cldn10	4.97702e-238	33.2462	Nr1h4	6.71898e-06	3.07058
425	Dhx58	3.03021e-07	1.72634	Matk	6.04136e-101	2.61454	Mea1	3.94035e-23	1.94497	Retsat	6.58125e-276	3.55539	Tram2	5.14215e-238	10.5628	Ly6g	7.29571e-06	2.47284
426	Kntc1	5.98498e-07	1.80485	Lipa	8.29453e-101	2.82689	Sbf2	3.95978e-23	1.59329	Tmem184a	1.15889e-275	3.71663	Trip6	4.50359e-237	5.40894	Pgbd5	7.54087e-06	4.2096
427	Otulinl	5.99721e-07	2.01025	Gnpda1	1.33052e-100	2.03721	Med1	3.99019e-23	1.85344	Dcbld1	1.21086e-275	3.0371	C1qtnf1	8.12924e-237	16.0693	Parm1	7.60557e-06	1.57356
428	AI467606	6.62726e-07	2.22223	Atp6v0b	5.25291e-100	2.05777	Flii	4.10177e-23	1.60616	Hsd3b3	1.57553e-275	4.8839	Selenom	4.34835e-236	3.69415	Bfsp2	7.67328e-06	10.5538
429	Fgr	6.90601e-07	1.61434	Sp140	5.6154e-100	2.15716	Ugcg	4.25694e-23	1.83539	Sel1l3	1.94839e-275	2.65269	Cyp2d22	4.70794e-236	11.3308	Hmgcs1	7.69967e-06	1.73807
430	Dok3	7.36569e-07	1.81792	Sh3glb1	6.60512e-100	1.56659	Clk3	4.27345e-23	1.54525	Tmem97	2.00494e-275	3.30259	Col8a2	1.19277e-235	26.0534	Defb37	7.70077e-06	3.35996
431	Cd79b	7.42358e-07	1.6501	Cryba4	8.14799e-100	1.90865	Thoc3	4.44938e-23	1.53536	Mcu	4.19265e-275	2.36699	Sptbn1	1.40216e-234	4.63401	9330159F19Rik	7.86934e-06	5.2103
432	Ifit3	7.57861e-07	1.81194	Grb2	8.50766e-100	1.85637	Kars	4.64002e-23	1.85324	Capn1	6.27807e-275	2.34753	Lrrn4cl	1.62441e-234	25.292	Ttr	8.0738e-06	2.54974
433	N4bp2l1	7.66572e-07	2.32216	Tagap	8.8766e-100	3.79515	Tm7sf3	5.21364e-23	1.61967	Celsr1	1.09662e-274	4.51581	Psd	2.01254e-234	4.05173	Tm4sf1	8.28935e-06	2.22082
434	Btk	7.7194e-07	2.14189	Cebpb	1.41431e-99	3.09861	Mark3	5.38252e-23	1.77575	Mcoln2	5.90055e-274	4.03513	Golim4	1.24219e-233	6.11948	Ly6d	8.7589e-06	12.7485
435	Igsf6	8.17969e-07	2.19984	Gas7	1.92092e-99	2.41591	Egln2	5.4971e-23	2.16808	Idi1	6.73871e-274	2.40207	Ccnd3	4.50213e-233	4.49036	Fam89a	9.79419e-06	6.93841
436	Zfp619	8.73742e-07	1.72462	Rbpj	5.4001e-99	2.26652	Dip2b	5.69859e-23	1.53681	2510002D24Rik	1.94756e-273	2.59713	Ssc5d	4.70017e-233	11.6511	Gm5485	1.00364e-05	1.70307
437	Rad51ap1	9.28831e-07	2.06025	Rcbtb2	7.19671e-99	1.88556	Zc3h7a	5.93892e-23	1.62874	Mrpl44	2.9042e-273	2.71064	AW551984	1.53202e-232	15.1163	Pcdhgb2	1.00592e-05	9.62844
438	Tifab	9.50191e-07	2.44372	Zfp710	7.62667e-99	2.20619	Rnf115	6.15338e-23	1.88404	Sema4g	3.78552e-273	1.56799	Sdk2	9.09627e-232	24.6592	Msrb3	1.04229e-05	2.85695
439	Cotl1	9.6946e-07	2.2686	Clec10a	1.03425e-98	6.32987	Nudcd3	6.40187e-23	1.67778	Abhd11	4.09191e-273	2.37363	Epha3	1.06982e-231	33.8214	Actg2	1.05887e-05	4.4932
440	Blvrb	1.05755e-06	2.3513	Sema4d	1.26263e-98	3.09309	Otud4	6.69338e-23	1.51	Arl14	9.09863e-273	3.60807	Nkd1	2.40359e-231	7.88242	Tead1	1.14e-05	2.3857
441	Rgs10	1.09825e-06	2.63718	Neurl3	1.99479e-98	1.92869	Msl2	7.42242e-23	1.54013	Trim16	9.47784e-273	2.39834	Sertad4	1.64019e-230	13.4307	Usp34	1.1499e-05	1.81853
442	Bank1	1.15713e-06	2.23707	Slc25a45	2.21051e-98	3.07819	Ykt6	7.75216e-23	2.11753	Acvr1c	4.34552e-272	5.59565	Wfdc1	1.82276e-230	16.2887	Tspan18	1.15407e-05	3.3071
443	Pld4	1.18511e-06	1.5232	Wdfy2	2.74286e-98	3.09239	Zfand2b	7.88842e-23	1.71648	Galnt3	4.97793e-272	3.43013	Zfp521	1.04692e-229	17.3106	Slc38a2	1.15783e-05	1.64553
444	Stfa2l1	1.18819e-06	250307	Gnai2	3.93717e-98	1.74552	Rprd2	8.22396e-23	1.56157	Cldn7	6.43564e-272	4.37931	Stbd1	1.65968e-229	8.75342	Atp8b1	1.27001e-05	1.75974
445	C5ar1	1.32119e-06	1.58625	Sat1	4.94891e-98	2.00294	Cand1	8.63297e-23	2.13377	Creb3l4	6.75777e-272	7.51837	Ssbp2	2.42386e-229	5.87645	Efnb2	1.31312e-05	2.37649
446	Cfp	1.45866e-06	1.75105	Amz1	4.97484e-98	2.75083	Ift43	9.43017e-23	1.62686	Tjp2	1.08579e-271	2.14028	Col15a1	3.46787e-228	9.84047	Fbxl22	1.35268e-05	5.44342
447	Gpr65	1.4959e-06	1.848	Srgap2	5.66193e-98	2.4058	Tmem41b	1.01411e-22	1.62554	Ndufaf4	3.48317e-271	2.26427	Ifitm3	4.71979e-228	4.15045	Arhgef5	1.4198e-05	2.3555
448	Klhl6	1.5602e-06	2.22897	Icosl	1.30131e-97	3.75164	Irf3	1.05559e-22	1.97246	Arhgef28	3.67342e-270	5.28834	Irak1bp1	8.07997e-227	5.93745	Ush1c	1.46195e-05	2.25907
449	Cass4	1.61399e-06	1.56101	Traf3ip3	1.54606e-97	2.60223	Tnrc6a	1.05961e-22	2.46162	Coq2	3.69824e-270	2.30232	Pcolce2	1.5547e-226	21.8881	S100a14	1.49766e-05	1.73912
450	Tmod1	1.98677e-06	1.87641	Rassf5	1.63819e-97	2.1866	Anxa1	1.06794e-22	1.58975	Arpin	8.19197e-270	2.52906	Megf6	2.02691e-225	16.7658	Tspan9	1.51485e-05	2.55077
451	Slc14a1	2.05147e-06	1.92511	Capza2	2.66826e-97	1.66368	Htatsf1	1.08786e-22	1.99174	Acsf2	8.37448e-270	3.5709	Igf1	5.26593e-225	6.48464	Anks1b	1.54981e-05	9.79699
452	Birc5	2.05416e-06	1.72245	Axl	2.69129e-97	1.89108	Arid2	1.09643e-22	1.67394	Ptges2	2.64776e-269	2.42456	Cthrc1	5.38209e-225	20.0683	Tinagl1	1.60437e-05	2.82299
453	Il1b	2.14791e-06	1.7407	Nfe2l2	2.72689e-97	3.03937	Mrps35	1.15406e-22	1.639	Casz1	4.90292e-269	2.02017	Podn	8.62383e-225	21.2008	Nrxn1	1.61469e-05	13.3461
454	Rnf180	2.16549e-06	2.47935	Ly6e	3.65644e-97	1.61208	Atn1	1.21756e-22	1.5879	Pmm2	1.69721e-268	2.27081	Ubtd2	2.45798e-224	10.4201	Clvs2	1.62953e-05	6.5216
455	Xylt1	2.27436e-06	1.55449	Sp110	6.04454e-97	2.09071	Gnl1	1.25188e-22	1.76703	Ctse	2.33859e-268	5.85257	Pdlim7	3.77666e-224	2.88413	Tafa3	1.63638e-05	136.69
456	Ly6g6d	2.42671e-06	1.64456	Akna	8.672e-97	2.89527	Srsf4	1.25623e-22	1.57915	Gstt3	4.12922e-268	2.88363	Dzip1	1.24522e-223	18.9319	Itga2	1.74032e-05	2.7147
457	Fam78a	2.90597e-06	1.56199	H2-Ab1	9.12303e-97	2.81348	Nr2f6	1.27086e-22	2.4817	Cdc42ep5	5.79708e-268	2.39297	Add3	2.37537e-223	4.17154	Ctla2a	1.74631e-05	3.21621
458	Sash3	2.93996e-06	2.28382	Npc2	1.07044e-96	1.77353	Trmt1	1.28829e-22	1.57156	Sigmar1	1.21581e-267	2.78912	Anpep	4.04129e-223	7.10209	Ppp1r12b	1.83924e-05	3.31597
459	Cd300a	3.0629e-06	1.70315	Mfsd1	1.55355e-96	2.38104	Angel2	1.3159e-22	1.5968	Tmem79	1.53184e-267	3.86606	Gdf10	1.28784e-222	6.27619	Phb	1.85338e-05	1.57899
460	Lin52	3.14259e-06	1.61663	Ier5	1.74026e-96	2.97941	Mtmr3	1.32058e-22	1.82038	Hnf1b	2.41562e-267	1.99187	Afap1l2	1.34084e-222	8.20864	Tle4	1.86409e-05	2.59821
461	Rnase6	3.58048e-06	1.87139	Tnfaip8	2.44458e-96	1.86051	Fchsd2	1.33239e-22	1.65098	Prorp	3.62961e-267	3.1563	Ptgfrn	4.44407e-222	5.85262	P2ry4	1.86951e-05	3.81281
462	Fam234b	3.63173e-06	2.24403	Mapkapk2	2.47084e-96	2.03349	Stxbp3	1.36155e-22	1.76971	Hmgn5	4.08664e-267	2.30821	Cuedc1	4.50766e-222	8.59781	Rasip1	1.96026e-05	4.42743
463	Kcnk13	3.8371e-06	1.76327	Ticam2	3.57416e-96	6.25092	Nfat5	1.37739e-22	1.98069	Cenpv	6.14585e-267	2.23121	Fndc3b	4.42802e-221	4.9377	Gm28051	2.00081e-05	113.156
464	Susd1	4.0726e-06	1.55264	9930022D16Rik	5.29862e-96	10.5464	Tgoln1	1.38434e-22	1.96572	Parm1	4.1809e-266	2.0226	Mageh1	6.34976e-221	7.76386	Cldn23	2.21784e-05	1.63248
465	Lilra5	4.14312e-06	2.21807	Evi2	7.81845e-96	3.4973	Mrps6	1.40561e-22	1.86963	Sdcbp2	4.46413e-266	2.01853	2310022B05Rik	8.0441e-221	4.46209	Nlgn3	2.24081e-05	3.67454
466	Mybl2	4.17248e-06	2.1242	Tmem251	9.08739e-96	2.80855	Fmr1	1.44595e-22	1.50701	Mrps18b	6.6618e-266	2.27398	Ms4a4d	9.64935e-221	19.3239	Nckap1	2.2913e-05	1.90254
467	Abi3	4.20107e-06	2.78886	Cd302	1.19326e-95	1.53326	Cpsf7	1.49326e-22	1.83744	Nudt14	8.73994e-266	2.02225	Ror1	2.309e-220	11.6106	Mustn1	2.33629e-05	4.05891
468	1810009A15Rik	4.32378e-06	1.52551	Sgpl1	2.06433e-95	2.48775	Jmjd6	1.49644e-22	1.82436	Reep6	1.3118e-265	4.4123	Fzd1	4.48722e-220	8.46818	Perp	2.39132e-05	1.71945
469	Mcm8	4.42483e-06	1.96118	Tpst2	3.67111e-95	2.08371	Ggps1	1.52825e-22	1.61681	Grhpr	3.05301e-265	2.25614	Msrb3	2.02245e-219	5.52783	Col9a3	2.43177e-05	16.1463
470	Zc3h12d	4.52621e-06	1.83109	Grk3	4.72613e-94	3.91037	Atg12	1.62792e-22	1.79127	Coq9	1.48423e-264	1.79641	Cped1	7.04985e-219	6.97031	Apobec2	2.50279e-05	2.6463
471	Sag	4.57145e-06	1.61161	Atp13a2	5.92891e-94	2.06217	Ube2q2	1.65881e-22	1.72197	Agpat2	2.78752e-264	1.90913	Arhgap28	8.61704e-219	7.95145	Meox1	2.51421e-05	3.22167
472	Tnfrsf13b	4.66777e-06	2.56133	Sipa1	9.32966e-94	2.16316	Naga	1.68756e-22	2.15035	Galnt4	3.48454e-264	2.71194	Psip1	2.37188e-218	4.36857	Egfl8	2.52697e-05	5.72988
473	Havcr2	5.02884e-06	1.66309	Arhgap17	1.05669e-93	2.43219	Arnt	1.75801e-22	1.6082	Rida	4.55431e-264	1.98353	Arhgef10	4.61566e-218	9.78865	Satb2	2.56494e-05	2.08627
474	Tdrkh	5.5618e-06	2.42636	Cyp4f18	2.54132e-93	2.54223	Prpf6	1.84876e-22	2.10027	Plekhh1	6.38495e-264	2.82432	Tmem151a	4.84669e-218	18.1456	Gimap5	2.62413e-05	3.20734
475	Tcp11l1	5.59957e-06	2.69584	Adam17	3.00968e-93	2.45015	Ugp2	1.89535e-22	2.22719	Ccdc88c	1.06688e-263	2.77501	Pdgfrl	4.90962e-218	12.5914	Fam57b	2.67782e-05	18.0645
476	Slc2a3	6.25195e-06	1.65947	Gdi2	7.08344e-93	1.5875	Bdp1	1.9197e-22	1.57481	Edn1	1.8861e-263	3.73278	Cdk14	1.06529e-217	5.27331	Tmem183a	2.8507e-05	1.78383
477	Adssl1	6.3884e-06	2.12037	Ppp1r15a	7.5829e-93	3.35154	Luzp1	2.01198e-22	2.08041	Sprr2a3	1.99816e-263	3.3687	Cdc42ep2	1.06596e-217	4.57116	Pdzd2	2.87141e-05	3.45447
478	Gm7324	6.39448e-06	2.0219	Stk10	1.18292e-92	2.18405	Chordc1	2.03855e-22	1.90468	Fdft1	4.07148e-263	3.05608	Emilin1	1.34534e-217	6.10666	Ushbp1	2.91349e-05	16.7584
479	Kcnip3	6.55753e-06	1.73152	Ccl7	1.26814e-92	2.94697	Acap2	2.32815e-22	1.89649	Anxa11	4.88802e-263	2.19574	Tspan6	3.9258e-216	5.89589	Ptprm	3.00387e-05	4.29859
480	Zcwpw1	7.56448e-06	1.51933	Sh3bgrl3	1.50813e-92	1.53349	Tet2	2.50073e-22	1.53658	G6pc3	2.02999e-262	2.27018	Sec24d	5.22744e-216	5.24033	Tmem255b	3.01579e-05	9.00008
481	Batf3	7.72802e-06	2.88224	Grn	1.76413e-92	2.20166	Carhsp1	2.58671e-22	1.99865	Ephb4	3.78565e-262	3.06831	Neo1	2.21781e-215	5.77119	Gm1604b	3.03813e-05	34.5503
482	Tm6sf1	7.73736e-06	2.01949	Arpc1b	1.78773e-92	1.54563	Synj2bp	2.60122e-22	1.86922	Cmas	6.27716e-262	2.66698	Ptprd	2.24165e-215	6.01402	Asap2	3.08451e-05	3.10565
483	Psrc1	7.77297e-06	1.89547	C5ar2	2.09145e-92	5.33305	Trim44	2.74855e-22	1.59965	Nr1i2	1.72029e-261	2.02107	Zfp9	2.65788e-215	9.76795	Cox8b	3.14111e-05	9.54914
484	Syngr1	8.12921e-06	1.79105	Sh2b3	3.84082e-92	2.52394	Vamp2	2.77467e-22	1.60877	Epas1	5.93724e-261	1.65312	Kcnb1	3.38214e-215	13.5794	Sparcl1	3.21245e-05	1.99907
485	Cdca5	8.31802e-06	1.83024	Alox5ap	5.65382e-92	4.14401	Csnk1g3	2.97713e-22	1.60358	Fhl2	7.30441e-261	2.51991	Fkbp11	4.09193e-215	7.97971	Slitrk5	3.23286e-05	5.21931
486	Lat2	8.63071e-06	2.30169	Prune2	5.89147e-92	2.70519	Cep350	2.98749e-22	2.06047	Aopep	7.98475e-261	2.41146	Spock2	1.02154e-214	11.2858	Flnb	3.29011e-05	2.10014
487	Il18bp	8.77016e-06	2.09104	Ggta1	9.90131e-92	2.36818	4931406C07Rik	2.99497e-22	1.62889	Epcam	1.11762e-260	5.31662	Gsn	1.76435e-213	14.8516	Pcp4	3.34152e-05	7.15395
488	Siglece	8.9037e-06	2.56954	Sash3	1.07985e-91	2.52806	Zfp260	3.13468e-22	1.61098	Rab11fip1	3.2567e-259	2.1252	Map1a	4.32535e-213	14.5645	Klhl30	3.35171e-05	21.744
489	Fcgr1	9.21157e-06	2.15437	Cst3	1.10432e-91	2.18455	Arf3	3.17861e-22	2.48124	Liph	5.6029e-259	3.07787	Dag1	4.64552e-213	5.7602	Ackr4	3.37111e-05	3.50005
490	Gmfg	9.42873e-06	2.95761	H2-D1	1.44855e-91	2.08443	Gpr108	3.30459e-22	1.5727	Chst4	1.68586e-258	5.76666	St3gal2	1.84136e-212	7.12263	Gimap8	3.3856e-05	7.67985
491	Trim5	1.04167e-05	2.64196	Nfxl1	1.988e-91	2.76412	Ptpn12	3.33992e-22	1.53681	Akr7a5	1.76265e-258	2.24817	Ecrg4	2.05724e-212	21.4972	Tll2	3.41293e-05	18.1545
492	Cd80	1.11833e-05	1.80535	Parp14	2.84147e-91	2.05949	Rbm47	3.36721e-22	1.75493	Apool	1.88951e-258	2.19354	Tmem47	2.39463e-212	7.59708	Dbh	3.41457e-05	31.0419
493	Dtna	1.19524e-05	1.65276	Pold4	3.37119e-91	1.60633	Usp19	3.39561e-22	2.10705	Slc5a6	4.04731e-258	4.92239	Vat1	6.599e-212	4.15321	Hcn2	3.45067e-05	3.13876
494	Zbp1	1.21207e-05	1.85203	Cd44	4.04471e-91	2.64913	Slc35a4	3.83028e-22	1.61144	Pyurf	6.78234e-258	2.06882	Tceal8	7.76958e-212	3.59346	Gng3	3.49775e-05	11.6853
495	Csf1r	1.40733e-05	1.60669	Git2	9.7881e-91	2.6422	Mpnd	3.84598e-22	1.51023	Usp43	8.61861e-258	3.05803	S100a16	9.40026e-212	2.94651	Pou3f3	3.53528e-05	5.89144
496	Clec4a1	1.54177e-05	2.09729	Celf2	1.86325e-90	1.75701	Isca1	3.84984e-22	2.56336	Cers6	1.50148e-257	2.31551	Pappa	1.09547e-211	22.1252	Adk	3.74256e-05	1.77629
497	H2ac8	1.60297e-05	1.81736	Vps18	2.91757e-90	2.46042	Tulp4	3.92958e-22	2.00323	Pgp	3.45197e-257	2.31919	Arhgap10	1.33523e-211	4.92052	Anxa11	3.791e-05	1.83887
498	Stfa2	1.88439e-05	196091	Tfec	2.98795e-90	2.60178	Idh3a	4.02126e-22	1.69602	Grpel2	3.66046e-257	2.0528	Smo	2.34311e-211	4.79333	Scn9a	3.89655e-05	5.28885
499	Egr3	1.99527e-05	2.3738	Icam1	6.86009e-90	2.32932	Ilrun	4.07663e-22	2.2053	Abhd17c	3.93039e-257	1.51397	Svil	1.19181e-210	5.08698	Elovl2	3.92304e-05	10.8321
500	Zfp968	2.03999e-05	1.60898	Actr3	1.04048e-89	1.62651	Arfgef1	4.22731e-22	1.95589	Gsdmc3	4.63298e-257	3.66665	Pcdh19	2.02697e-210	25.0523	Aqp7	3.92586e-05	32.4893
501	Cstdc5	2.25649e-05	1942.97	Zfp36	1.88445e-89	3.2771	Wdr82	4.47341e-22	1.86103	Cx3cl1	4.70798e-257	2.68386	P4ha1	2.40917e-210	3.44284	Grrp1	3.94177e-05	12.1575
502	Gpr141b	2.35444e-05	6.22752	H2-Aa	2.34705e-89	2.9202	Hipk3	4.64559e-22	2.1492	Areg	1.28699e-256	6.3895	Map1b	9.64263e-210	4.86563	Ctxn1	3.98718e-05	2.87307
503	Fxyd2	2.38997e-05	2.56467	Nhlrc3	3.5925e-89	2.83196	Sirt7	4.83544e-22	1.56819	H2-Q2	1.70287e-256	2.34226	Ccdc102a	1.35631e-209	5.64358	Gm5741	4.17406e-05	4564.9
504	Tmem71	2.52144e-05	2.23907	Wipf1	4.48414e-89	2.2698	Itpa	4.96836e-22	1.7216	Krt18	3.09823e-256	4.8869	Gstm2	9.95698e-209	4.04915	Lmx1b	4.17443e-05	4325.53
505	Nxpe5	2.56767e-05	1.93144	Gbp7	4.51158e-89	2.39055	Osbp	5.08508e-22	1.53501	Slc4a4	3.56752e-256	2.85067	Col4a5	5.37482e-208	12.3124	Alx4	4.17691e-05	7105.42
506	Gbp9	2.67793e-05	2.05773	Pstpip1	6.44898e-89	2.26198	2410004B18Rik	5.14359e-22	1.55064	Zdhhc13	8.5299e-256	2.50842	Fez1	8.65049e-208	18.3355	Pga5	4.23118e-05	7245.71
507	Cyp2f2	2.85051e-05	1.78295	Gna12	9.55461e-89	1.68983	Ccdc58	5.2112e-22	1.57626	Iars2	1.18096e-255	2.32125	Zfyve21	1.26993e-207	3.95002	Cbr1	4.26569e-05	1.65756
508	Cenpn	2.91782e-05	1.9576	Tlr12	1.33161e-88	2.97017	Dcaf12	5.24253e-22	1.52477	Gstp2	1.83852e-255	15.7016	Anxa6	7.28848e-207	2.66901	Rflna	4.34302e-05	8.86496
509	C130050O18Rik	2.94035e-05	1.60923	Tgif1	4.50623e-88	2.69135	Dicer1	5.38282e-22	1.56134	Pafah2	3.02067e-255	2.18015	Pdgfrb	1.49084e-206	10.6309	S100b	4.47361e-05	4.37678
510	Cstdc4	3.00997e-05	149.259	Rap1a	1.74878e-87	1.50564	2410002F23Rik	5.51695e-22	1.53331	Dok4	1.2259e-254	1.80035	Lrrn4	1.57143e-206	35.9193	Nefl	4.50819e-05	25.3558
511	Lix1	3.09263e-05	1.81539	B2m	2.29813e-87	2.04148	Zfp422	6.45218e-22	1.68017	Tcea3	1.47441e-254	2.51136	Tead1	2.20817e-206	5.00156	Pde1a	4.53122e-05	3.33426
512	Rinl	3.2175e-05	2.35828	Gla	4.49593e-87	3.76351	Oard1	7.20569e-22	1.87668	Homer2	1.7382e-254	3.3283	Adamtsl1	3.1782e-206	12.3353	Wwtr1	4.54496e-05	2.35647
513	Marchf1	3.77126e-05	3.00074	Asb2	4.76263e-87	1.9212	Kdm5c	7.55321e-22	1.977	Maoa	1.26188e-253	2.53125	Macroh2a2	5.78666e-206	5.92913	Cemip	4.57156e-05	18.7032
514	Cd33	3.84615e-05	1.78284	Il16	8.17611e-87	2.07566	Hmgn5	7.75078e-22	1.69175	Shisa2	1.59468e-253	2.25993	Man2a1	6.35758e-206	5.49052	Cldn4	4.69613e-05	2.04409
515	Slamf9	3.85157e-05	2.32468	Psap	8.23564e-87	2.46212	Adk	7.7654e-22	1.99141	Cds1	1.88929e-253	2.06677	Bcl9l	6.99983e-206	5.39741	Glo1	4.72101e-05	1.66647
516	Abcg3	3.93931e-05	2.43942	Lamp1	1.15854e-86	1.82269	Tor1aip2	7.80082e-22	2.43697	Fhit	2.73067e-253	2.31259	Flna	1.0269e-204	2.37483	Thoc7	4.75684e-05	1.56963
517	Mgl2	4.0178e-05	1.84062	Clta	1.69941e-86	1.77155	Mtmr6	8.69687e-22	1.80442	Dhx32	4.71713e-253	1.73559	Dapk1	1.03812e-204	6.19543	Akr1c12	4.78287e-05	2.15502
518	Myo1f	4.03876e-05	2.66422	Sap30	1.83884e-86	2.7803	Ppp2cb	9.03091e-22	1.75529	Nudt8	1.55515e-252	2.49217	Selenon	1.07761e-204	4.49701	Syne1	4.96808e-05	2.74294
519	Ebi3	4.1969e-05	2.53214	Mfsd12	2.1947e-86	3.31432	Ctbp2	9.28658e-22	1.62518	0610040J01Rik	1.96836e-252	2.61017	Rdx	1.2796e-204	3.17518	Npr3	5.01297e-05	3.7832
520	Gm14418	4.26037e-05	1.5553	BC035044	3.0801e-86	2.16856	Gcc2	9.41517e-22	1.86235	Papss2	2.09339e-252	2.16526	Pkia	1.31929e-204	6.90271	Smad7	5.09582e-05	2.31994
521	Hist1h2ap	4.2704e-05	1.83411	Marcks	4.22829e-86	1.75082	Diaph1	9.66255e-22	1.9707	Afm	2.25289e-252	15.7863	Bend5	2.54693e-204	7.76346	H1f0	5.15907e-05	1.59323
522	Cyp4f18	4.30317e-05	2.01163	Slamf8	7.16961e-86	4.11161	Faap20	9.83322e-22	1.62189	Tmem117	6.93281e-252	6.65964	Tns1	4.5738e-204	4.68159	Cyp2d12	5.22482e-05	2.41847
523	Chst7	5.01575e-05	2.09791	Mcl1	8.16958e-86	2.80236	Ppa2	1.05826e-21	1.95399	Dhcr7	7.2098e-252	2.71248	Nucb2	8.748e-204	3.95358	Npdc1	5.25551e-05	1.80786
524	Gdpd3	5.53097e-05	2.34136	Ankrd44	1.73676e-85	2.58164	Dnajc21	1.06896e-21	1.73981	Tmem70	7.35748e-252	1.84237	Fndc4	9.09036e-204	10.4232	Tmem47	5.33316e-05	2.80589
525	Coro1a	5.8148e-05	2.09771	Cbl	2.06467e-85	2.4271	Krit1	1.13162e-21	1.75293	Cisd1	1.72312e-251	2.29959	Tsen34	1.70754e-203	3.60042	Fhl1	5.34798e-05	1.62273
526	Tmem229b	5.82229e-05	2.42564	Samhd1	2.29534e-85	1.98414	Tmem87b	1.18742e-21	1.77295	Rab3ip	3.5984e-251	2.31198	Rhoc	6.00289e-203	2.56143	Gja4	5.42884e-05	8.66973
527	Glipr1	5.82565e-05	2.4488	Zc3h12a	3.01888e-85	3.22245	Katna1	1.25638e-21	1.7463	Mvd	4.23928e-251	2.56165	Lpl	9.02814e-203	14.8461	Mprip	5.52605e-05	1.59717
528	Eaf2	6.10865e-05	1.57334	Rnaset2b	3.0726e-85	1.60011	Mgat5	1.29127e-21	1.5871	Mgat4b	8.59142e-251	2.11601	2700081O15Rik	1.39984e-202	6.39816	Slfn4	5.60384e-05	3.43742
529	Pclaf	6.48164e-05	1.55519	Ifi211	4.4616e-85	2.7813	Rps6kb1	1.314e-21	2.01577	Aacs	1.29591e-250	3.29498	Mapk8ip1	4.28419e-202	7.1551	Abca8b	5.83336e-05	5.03756
530	Tnfrsf17	6.90248e-05	1.50007	Rnase6	4.73667e-85	2.79131	Ide	1.33787e-21	1.51649	Gcnt3	1.62173e-250	5.11608	Tfpi	4.46533e-202	3.99496	Trim62	5.95502e-05	4.38101
531	Map10	7.20633e-05	1.9267	Fnip1	9.25365e-85	2.76104	Glb1	1.35105e-21	1.87375	Cmtm4	2.2429e-250	1.76806	Dtx3	5.79018e-202	3.84769	Cfl2	6.02451e-05	2.27308
532	Cd68	7.24499e-05	2.3242	Aldh3b1	1.14571e-84	2.53357	Plagl2	1.46217e-21	1.56927	S100g	2.33322e-250	3.78324	Auts2	1.17026e-201	4.44362	Kcnmb4	6.62044e-05	6.96766
533	Efcab11	7.57982e-05	1.66523	Gas2l3	1.56731e-84	3.466	Erlin2	1.47485e-21	1.92923	Mrps31	4.10824e-250	2.22399	Mrgprf	1.20935e-201	10.753	Fam155a	7.09589e-05	9.53514
534	Kctd7	7.72416e-05	1.84997	Ifnb1	2.35683e-84	15.6092	Vps53	1.53924e-21	1.75899	Gm1123	4.70137e-250	6.17045	Abcc9	2.64745e-201	10.6443	Car1	7.35912e-05	2.85884
535	Dnaaf3	7.85042e-05	2.68048	Nfkbib	4.93742e-84	2.58246	Uri1	1.56617e-21	1.88754	Uchl3	1.67829e-249	1.92986	Tenm3	2.66325e-201	9.7601	Bves	7.361e-05	2.42269
536	Cd300c2	8.80452e-05	2.45675	Prkcd	8.19499e-84	1.77397	Dhrs7b	1.57998e-21	1.65289	Abhd2	2.06539e-249	1.75086	Sox12	3.64916e-200	8.5541	Cfap157	7.37014e-05	3.49158
537	Hk3	8.90289e-05	3.17789	B4galt6	1.3922e-83	2.85282	Trrap	1.58027e-21	1.65734	Arl4a	8.19782e-249	4.12908	Fam102b	7.19323e-200	3.78559	Ccn1	7.38314e-05	2.03101
538	Ypel1	9.14891e-05	1.97116	H2-Eb1	1.55401e-83	2.7777	Ankrd13c	1.58368e-21	1.70056	Yipf6	1.01765e-248	2.20971	Bambi	9.05449e-200	8.05742	Tbx3	7.58623e-05	4.24214
539	Card9	9.42455e-05	2.09416	Ccdc50	1.89017e-83	1.76656	Mob2	1.67927e-21	1.7202	Slc6a14	1.27056e-248	5.34593	Ccl11	1.92667e-199	12.6636	Car8	7.76315e-05	1.69804
540	Snx32	0.000102772	1.60707	Arpc3	1.92005e-83	1.54359	Susd6	1.71964e-21	1.91493	Ceacam1	2.16328e-248	2.27302	Lsp1	3.37709e-199	6.80038	F3	8.68045e-05	2.49756
541	Clec4d	0.000104531	2.97419	Cnpy3	2.22646e-83	2.05972	Slain2	1.77569e-21	1.70225	Ovol1	2.61694e-248	3.12694	Tspan4	4.0314e-199	4.13945	Insc	8.94551e-05	6.64654
542	Zfp661	0.000106878	1.67404	Rnf149	3.52515e-83	2.67373	Gdi1	1.78759e-21	1.5845	Bola1	2.75179e-248	1.89274	Ifitm1	7.43676e-199	2.33745	Idi1	9.3213e-05	1.61328
543	Lrrc25	0.000116732	2.15916	Havcr2	3.53111e-83	4.69389	Ap3d1	1.79964e-21	1.67248	Ptpn3	2.85577e-248	2.13271	Prnp	1.63184e-198	2.74364	Hspg2	9.52458e-05	2.01382
544	Kcnj10	0.00012012	2.1272	Mef2a	4.36116e-83	2.5544	Mob1b	1.97899e-21	1.56751	Aifm1	3.59761e-248	2.49385	Tspan9	1.25058e-197	6.41306	Jam3	9.81029e-05	2.22881
545	Neurl2	0.000138021	2.85574	Fam111a	4.57784e-83	1.92268	Fam136a	2.00273e-21	1.56909	Marveld2	5.31368e-248	2.58631	Chst12	1.37193e-197	6.14404	Dab2ip	9.94864e-05	2.32312
546	Tmem176a	0.000143465	2.06643	Cflar	6.23548e-83	2.51491	Oxct1	2.23497e-21	2.24937	Decr1	1.54291e-247	1.97696	Efna2	4.05396e-197	11.3764	Strbp	9.97439e-05	2.14794
547	Cacna1b	0.000149458	1.74135	Ifngr1	1.5543e-82	1.77925	Clcn3	2.24697e-21	1.62735	Uap1	1.95526e-247	2.35265	Slc43a3	4.99976e-197	5.67523	Hoxd13	0.000101061	2.28125
548	Bst2	0.000154181	2.55435	Arhgap9	2.09805e-82	2.62377	Cdk16	2.30651e-21	2.02944	Vwa8	3.1904e-247	2.07296	Nlgn2	5.01503e-197	7.85842	Bnip5	0.000101328	2.03111
549	Csta3	0.000163089	14.0377	Dusp1	2.48084e-82	2.80875	Itsn2	2.35021e-21	1.52553	Pccb	4.95664e-247	2.55478	Zfp354c	6.22321e-197	8.91084	Sema4g	0.000103095	1.53038
550	Tlr12	0.000163988	2.28046	Ifnar1	3.97939e-82	2.36998	Atp11b	2.39165e-21	2.16957	Tm4sf5	7.96965e-247	3.17403	Tmem119	6.73522e-197	3.1521	Tmprss2	0.000104898	1.72228
551	I830077J02Rik	0.000167881	2.45723	Sgk3	4.02456e-82	2.61337	Stxbp2	2.6863e-21	1.78335	Sorl1	8.07486e-247	1.69097	Marveld1	1.00237e-196	4.38742	Misp3	0.00010588	5.28238
552	Lpcat2	0.000177661	2.35792	Marcksl1	4.15136e-82	2.05353	Ecpas	2.74649e-21	2.00434	Foxp4	1.0137e-246	1.74422	Pdzrn3	4.0154e-196	6.30733	Prmt1	0.00011008	1.68462
553	Crocc	0.000192606	1.78911	Tbc1d8	7.26517e-82	2.61723	Nfyb	2.80317e-21	1.63099	Tsfm	1.73316e-246	2.35816	Cdc42bpa	5.64562e-196	4.39247	Ndst3	0.000110632	5.20029
554	Epop	0.000193616	2.1138	Cyfip1	2.11821e-81	1.81067	Marf1	2.82014e-21	1.69343	Plekha7	2.56191e-246	2.28359	Dcbld2	5.93914e-196	8.54851	Ank3	0.000110876	2.92581
555	Ifi209	0.000195872	1.8655	Csf3r	2.74154e-81	1.62726	Rab3gap1	2.98584e-21	1.58487	Pex11g	2.79098e-246	2.50803	Igf1r	1.0027e-195	5.30291	Zbtb20	0.000111545	2.13301
556	Tlr6	0.000217156	1.57519	Cdc42se2	2.74614e-81	2.19469	Appl1	3.03165e-21	2.71485	Sult2b1	3.02792e-246	2.45	Gata6	1.12877e-195	5.75763	Actn1	0.000113332	2.04488
557	Lgmn	0.000227891	1.92437	Ccl24	3.59182e-81	4.8447	Nelfe	3.41622e-21	1.70192	Ffar4	6.31943e-246	3.77763	Akt2	1.85629e-195	3.7769	Nova2	0.000117186	6.54656
558	Tpsb2	0.000235928	9.91895	Arhgap31	1.10936e-80	2.84145	Lypla2	3.61134e-21	1.726	Slc12a2	8.80352e-246	4.5315	Lman1	2.01618e-195	4.10841	Slc6a17	0.000119942	4.68676
559	BC035044	0.000250175	2.86905	Snx8	1.11984e-80	2.23801	Lypd8	3.79059e-21	5.41474	Alad	2.1884e-245	1.50636	Armcx3	2.05666e-195	4.24915	Fam162a	0.000121113	1.6967
560	Mfng	0.000285941	2.38156	Baz1a	1.59696e-80	1.97794	Etv3	4.0091e-21	1.51791	Tox	4.72912e-245	4.14798	Fbxl7	2.35645e-195	7.9379	Afdn	0.000126019	1.75636
561	Mrgprb1	0.000291403	99095.1	Nfkb1	1.78943e-80	2.4751	Chmp6	4.1189e-21	1.81426	Tmem63b	6.16109e-245	1.89449	Myrf	2.64343e-195	20.2414	Ktn1	0.000126644	1.69478
562	Rnd1	0.000292109	2.22634	Hhex	2.52614e-80	2.42515	Suclg1	4.61417e-21	1.70331	Sorbs2	8.25264e-245	2.41425	Npdc1	5.59285e-195	3.70703	Col25a1	0.000127788	3.53673
563	A930033H14Rik	0.000297348	2.01333	Dse	2.66315e-80	2.36232	Anxa11	5.18027e-21	2.07978	Nectin3	9.16284e-245	2.4481	Dync2li1	7.3935e-195	7.63143	Krt78	0.000128902	13.4247
564	Kynu	0.00030149	1.96847	Cyp27a1	2.82048e-80	1.99962	Ggh	5.25348e-21	3.04032	Exph5	1.29296e-244	5.86725	S1pr2	1.03744e-194	6.52836	Adam11	0.000129192	5.61234
565	Mutyh	0.000314463	4.4186	Mitf	2.96528e-80	4.25979	Kmt5b	5.73611e-21	1.90311	Spint2	2.36947e-244	3.53179	Pde3a	1.39246e-194	5.2252	Zcchc18	0.000129614	5.30375
566	Lair1	0.000335681	2.17633	S1pr1	5.54825e-80	2.60264	Rasa4	5.98034e-21	1.65974	Mrpl38	2.61321e-244	1.75989	Pygo1	1.91154e-194	9.51029	Exoc3l	0.000131926	4.95443
567	Calhm6	0.000349907	2.76712	Vav2	5.74807e-80	2.84332	Exoc7	6.77003e-21	1.95383	Chpt1	4.04879e-244	2.61094	Lrp1	2.10512e-194	3.49524	Suclg2	0.000133966	1.57179
568	Ctla2b	0.000356656	1.59795	Smap2	8.26544e-80	1.61195	Pgp	6.82494e-21	2.09176	Fzd5	4.12456e-244	2.01238	Id3	2.8992e-194	4.7431	Kcnip4	0.000138005	6.93348
569	Kif24	0.000359935	1.72071	Hdac9	1.17432e-79	3.24789	Mon2	6.89724e-21	1.81852	Plch1	4.80666e-244	5.42315	Myadm	3.2139e-194	4.1275	Stum	0.000140289	4.12113
570	Cyth4	0.000372516	2.24179	Adrb2	1.61494e-79	3.32333	Bag3	6.91169e-21	1.50245	Cox10	5.10974e-244	2.64108	Slc22a17	5.31031e-193	4.90574	Cd151	0.000141316	1.6075
571	Psme2b	0.000405077	1.84466	Uvrag	1.64377e-79	2.24879	Lgals8	7.54715e-21	1.58768	Slc25a24	2.79311e-243	2.3539	Aldh1a2	7.66383e-193	15.972	Icam2	0.000141657	3.5367
572	H2-Oa	0.000406158	1.60935	Pfkfb3	1.68149e-79	3.47966	Letm1	7.89516e-21	1.80727	Eci1	3.13456e-243	2.18737	Praf2	9.74777e-193	7.98402	Kdm1a	0.000144596	1.79948
573	Ccl22	0.000414414	1.50434	H2-M3	2.24287e-79	2.82104	Ciao1	7.92208e-21	1.85479	Nsdhl	3.83444e-243	2.21761	Serf1	1.08311e-192	3.39997	Tspan15	0.000152543	1.79812
574	Cxcr3	0.000461648	2.21671	Dnase2a	2.28446e-79	1.88538	Hmgb3	7.9734e-21	1.58517	Smpx	4.33706e-243	3.65044	Bcl7c	1.50471e-192	2.99384	Rap1gap	0.000158485	1.56448
575	Mrgprb2	0.000477534	3.70254	Csf2rb2	2.72518e-79	1.69757	Ptp4a1	8.41465e-21	2.13599	Mrpl2	8.14673e-243	1.92936	Rcn2	1.70332e-192	3.99695	Tbx1	0.000159431	9.04365
576	Rgs11	0.000498473	1.60889	Sdcbp	4.22343e-79	1.83631	Kansl3	8.97822e-21	1.56346	Mlx	1.39823e-242	1.90653	Gask1b	2.49911e-192	8.5236	Lamc1	0.000162743	2.09857
577	H2bc15	0.000511789	2.4796	Skil	4.31147e-79	2.73722	Nub1	9.21093e-21	1.67791	Fdps	1.47665e-242	2.43458	Ldb2	5.56736e-192	7.4864	Synpo	0.000164677	2.14281
578	Slc12a3	0.000561692	1.53771	Grk2	5.15797e-79	1.59689	Myo1c	9.44689e-21	1.68816	Gata6	3.54711e-242	1.96202	Col6a6	8.91314e-191	49.0087	Gjc2	0.000166495	4.71743
579	H2ac10	0.000570649	1.66561	Synj1	6.81731e-79	2.35224	Agfg1	9.63769e-21	1.72038	Fam57a	8.61061e-242	3.36819	Tnfsf12	3.81784e-190	2.96124	S1pr3	0.000166499	2.14959
580	Ptpn7	0.000586602	2.34169	Slc35f6	8.10466e-79	2.36772	Nfx1	9.87996e-21	2.06876	Rassf6	9.24069e-242	2.19436	Samd4	8.04057e-190	5.58112	Grik4	0.000170099	17.1854
581	Kcp	0.000604106	1.77675	Kcnk13	9.81636e-79	4.07168	Ankrd10	9.88489e-21	1.51578	Agr2	9.77585e-242	7.39306	Esr1	8.51284e-190	11.6714	Fmc1	0.000170668	1.52972
582	Siglech	0.000627118	2.35804	Atp2b1	1.26611e-78	2.63125	Por	1.01072e-20	2.15028	Acadvl	1.4722e-241	2.48381	Trim35	1.05619e-189	3.62484	Best2	0.000172154	1.63581
583	Tnnt2	0.000645241	1.64019	Tmem106a	1.53274e-78	2.04409	Gpbp1l1	1.04522e-20	2.06452	Fam136a	2.19833e-241	1.98397	Creb3l1	1.65862e-189	2.96925	Dlx2	0.000173836	11.5706
584	Clec5a	0.000722123	2.90674	Ap1b1	1.95219e-78	1.87665	Smarcc2	1.08152e-20	2.12961	Mpv17l2	3.79558e-241	2.10184	Rtl8a	6.43215e-189	2.96942	Clec14a	0.000173928	4.67618
585	Gal3st4	0.000764151	2.18978	Cndp2	3.22731e-78	1.57141	Kmt2c	1.16736e-20	2.32126	Ppdpf	4.54216e-241	2.39719	Scara5	7.22616e-189	51.181	Sult1b1	0.000174872	1.73678
586	Hap1	0.000800472	2.56102	Batf3	3.29104e-78	1.96143	Ppih	1.28082e-20	1.63221	Nox1	6.40473e-241	9.89793	Prss12	1.27451e-188	31.7159	Akr1c19	0.000177209	2.26156
587	Krt36	0.000814408	2.11705	Wfdc17	3.39282e-78	4.26805	1110059E24Rik	1.29257e-20	2.03196	Timm10	1.46444e-240	1.86263	Yipf5	1.42465e-188	3.85025	Kcne3	0.000177555	3.02001
588	Sec14l2	0.000841995	4.52014	Sh2b2	3.73283e-78	3.98505	Pdxdc1	1.30932e-20	2.20475	Sgf29	1.65209e-240	2.2715	Lgals7	1.73499e-188	23.291	Entpd8	0.000183477	2.0601
589	Bend6	0.000860856	2.5635	Cstb	4.26323e-78	1.55143	Ndufs1	1.31867e-20	2.06077	Gclm	2.17909e-240	2.10999	Afap1	2.38955e-188	5.56367	Dkk3	0.000183896	2.79797
590	Lrrc4c	0.000916524	1.77438	Snx10	6.47347e-78	2.43867	Memo1	1.32394e-20	1.70548	Acat2	3.19118e-240	2.43611	Vim	4.24025e-188	5.23795	Hmg20b	0.000184481	1.52044
591	Xrcc2	0.000939508	1.98074	Rap2b	1.13973e-77	2.6793	S100a6	1.3462e-20	2.71591	Hmgb3	3.24754e-240	2.2928	Rnf144a	4.4145e-187	10.6042	Plpp2	0.000185865	1.82326
592	Plbd1	0.00097052	2.29991	Nfatc1	1.31971e-77	2.41886	Ccdc186	1.42293e-20	1.79235	Adtrp	3.45558e-240	2.91604	Isl1	6.20984e-187	22.1303	Cdh17	0.000186319	1.71239
593	Rgs13	0.000974582	3.4552	Gna13	2.90376e-77	2.37201	Pmvk	1.48955e-20	1.96955	Ccdc58	6.60074e-240	2.02442	Phldb1	6.92239e-187	4.62706	Bche	0.000188653	5.39356
594	Ppp1r3d	0.000980777	1.76994	Mpp1	3.23043e-77	1.86575	Dnm2	1.49136e-20	1.9824	Nck2	7.48923e-240	1.91906	Rab12	8.26838e-187	3.25185	Mmp15	0.00019021	1.83626
595	Ifit3b	0.000991207	1.74161	Rragc	4.52048e-77	1.81259	Elk4	1.49824e-20	1.96113	Mycbp	7.72306e-240	1.96153	Fras1	2.52181e-186	19.8453	Vgll3	0.00019189	7.81392
596	Nudt15	0.000995781	2.34985	Cd274	9.80193e-77	3.37425	Ube3c	1.5615e-20	1.66862	Ass1	8.94214e-240	3.39934	Sema3f	3.332e-186	11.4236	Gsdmc2	0.000192063	2.41243
597	Ap5b1	0.0010068	2.10073	Spire1	1.31193e-76	3.01106	Zcchc7	1.72092e-20	2.71615	Gsr	1.17791e-239	1.74552	Upk1b	1.17906e-185	19.558	Atp11b	0.000192812	1.9989
598	Gm48551	0.00104201	1.75021	N4bp2l1	1.85455e-76	1.98551	Stk38	1.90153e-20	1.93853	Eef1e1	1.52051e-239	1.89176	Ccdc8	3.15934e-185	9.31543	Tom1l2	0.000195605	1.92999
599	Lypd6	0.00105911	2.15479	Atf3	5.1029e-76	2.41077	Prdx6	1.93805e-20	2.53861	Laptm4b	4.76084e-239	1.95199	Ebf2	4.26643e-185	87.909	Spry1	0.000195883	2.68164
600	Grap	0.00109966	2.62614	Nrp1	5.67258e-76	2.1966	Gm38394	1.98135e-20	1.68242	Slc39a11	9.41775e-239	2.26274	Lrp3	5.88205e-185	16.5852	Tafa5	0.000195883	3.79249
601	Il1f9	0.00120706	37996	Tmem273	1.01395e-75	1.92354	Erbin	2.01182e-20	2.84432	Cep170b	1.02209e-238	1.76554	Nxn	6.5086e-185	4.1085	Akap6	0.000195999	2.59243
602	H2ac15	0.00120946	1.59964	Clec4d	1.14304e-75	2.06059	Cdc37l1	2.06315e-20	1.80927	Serpinb5	1.94981e-238	4.08371	Cacnb3	7.94774e-185	4.51798	Ppp1r14d	0.000199468	2.0592
603	Asgr2	0.00122359	2.10864	Rnf13	1.39112e-75	1.95119	Nr2c2	2.2539e-20	1.61765	Smco4	2.70778e-238	1.80813	Arhgef17	1.99839e-184	9.61803	Gimap4	0.000200151	3.40598
604	Fads6	0.00122935	2.30293	Csrnp1	2.77283e-75	2.72621	Lrrfip2	2.3146e-20	1.83985	Cbr1	3.32338e-238	3.58852	Igf2	6.01792e-184	38.0802	Car10	0.000200509	21.0696
605	Msantd1	0.00124023	2.11141	Lamp2	3.85391e-75	1.58516	Mysm1	2.34609e-20	1.61816	Anxa4	5.15515e-238	2.07334	Dchs1	1.86372e-183	8.37066	Ldb2	0.000203139	1.96557
606	Trem1	0.00126481	19.1633	Jmjd1c	5.76575e-75	2.61627	Polr3d	2.50045e-20	2.04751	Atp2a3	5.75892e-238	2.40968	Hoxd8	3.27634e-183	6.04492	Fgd6	0.000205649	1.91465
607	Gm5148	0.00127182	2.0149	Timd4	1.16816e-74	2.96451	Pyurf	2.50554e-20	1.68952	Acads	7.33553e-238	3.00814	Syde1	8.72728e-183	5.47934	Utrn	0.000211	1.99513
608	Cfap52	0.00127831	1.8704	Ptpn1	1.16857e-74	2.11072	Cbll1	2.64322e-20	1.52814	Gsto1	7.41435e-238	2.70537	Zfp185	1.33452e-182	22.4634	Chodl	0.000213103	3.20262
609	Hpgds	0.00129719	1.77982	Gpr137b	1.43372e-74	2.15599	Crot	2.72901e-20	1.71481	Tomm40	1.67649e-237	2.6619	Tmem100	3.45357e-182	7.89852	Nrcam	0.000214308	6.67702
610	Fcgr4	0.00130033	2.3991	Slc37a2	1.7244e-74	2.23788	Nop16	2.76223e-20	1.75019	Sigirr	2.59754e-237	2.39789	Plscr4	5.9988e-182	7.11519	Senp6	0.000218193	1.88285
611	Gm27029	0.00130485	2.61148	Pilrb2	3.33297e-74	2.29312	Psme3	2.77703e-20	2.11763	Nans	2.66999e-237	3.61562	Enah	9.01209e-182	5.07815	Chn1	0.000219973	3.11339
612	Ms4a6c	0.00148047	2.24138	Pacc1	7.60069e-74	4.01164	Mprip	2.8483e-20	2.41272	Sdhaf1	4.15539e-237	1.79104	Pdlim4	1.10108e-181	2.61879	Lgi1	0.000226343	13.0913
613	Zfp3	0.0014861	1.70717	Tfe3	9.34217e-74	2.54426	Rnf5	2.90779e-20	1.8382	Mmut	4.62289e-237	2.28554	Nenf	1.76815e-181	4.80384	Spink4	0.00022658	1.58727
614	Ubxn11	0.00162568	2.0874	Mylip	1.7258e-73	2.39492	Arl2bp	3.16263e-20	2.06251	Tmem183a	6.2849e-237	1.82342	Adgrg2	2.00748e-181	153.59	Pcdhb21	0.000228928	8.92769
615	BC051142	0.00170766	2.66957	Arhgef3	1.80854e-73	2.67553	Socs4	3.20025e-20	1.73745	Ppcs	6.79754e-237	2.06954	Rab40b	2.75849e-181	12.9657	Stox2	0.000243638	3.08028
616	Oas1c	0.00171238	2.53249	Pnpla7	3.42669e-73	2.87058	Pip5k1a	3.2061e-20	1.68012	Tfap4	1.01697e-236	2.15168	Abhd8	3.10806e-181	5.72452	Gpihbp1	0.000245847	2.3957
617	Pask	0.00174948	4.4284	Pkib	3.62011e-73	1.91773	Emsy	3.27472e-20	1.75668	Shroom3	1.39721e-236	1.88259	Scrn1	6.15335e-181	16.3416	Pnmal2	0.000250079	3.87517
618	Trim30c	0.00176148	2.00277	Aph1c	3.72242e-73	2.39909	Pycrl	3.29506e-20	1.52706	Fgfrl1	1.54672e-236	3.0913	Pofut2	6.9102e-181	3.88718	Lamb1	0.000250984	1.73661
619	Adgrg5	0.00198852	1.73012	Il2rg	4.2329e-73	2.15556	Mgat4b	3.30299e-20	1.96376	Atp2c2	1.59506e-236	3.45764	Sesn3	1.13956e-180	4.67836	Nexn	0.000253634	3.0426
620	Asb2	0.00203079	3.1587	Adam19	6.69928e-73	2.25101	Trim26	3.30453e-20	1.78027	Mrpl46	3.01272e-236	2.0902	Npr1	1.48022e-180	4.93747	Mab21l2	0.000258333	3.06789
621	Cx3cr1	0.00205246	1.72404	Arhgef2	7.49767e-73	1.78463	Hivep1	3.34802e-20	1.69343	Nudt1	3.61999e-236	1.7521	Gm11627	1.67028e-180	7.00255	Tmem200a	0.000265056	2.91361
622	Cd22	0.00209693	1.70966	Kdm7a	7.62164e-73	2.12077	Gigyf2	3.37142e-20	1.96369	Paqr4	4.3214e-236	2.23534	Cntfr	1.16322e-179	13.7839	Gsta4	0.000265848	1.81169
623	H2ac21	0.0021572	3.44088	Fcgrt	1.11464e-72	1.92163	Scyl1	3.58763e-20	1.54107	Hmgcr	1.36335e-235	2.67058	Tnfaip6	3.20491e-179	17.6984	Mical2	0.000269395	2.42
624	H3c2	0.0021614	2.08364	Galc	1.27523e-72	2.75026	Tpi1	3.81444e-20	2.04328	Fam3b	1.40259e-235	3.39394	Nsg1	5.66181e-179	4.72466	Pecam1	0.000273659	3.63416
625	H2ac13	0.00217761	1.95646	Nmt1	3.87959e-72	1.61801	Sertad2	3.87324e-20	1.81713	Tmem253	1.46099e-235	1.8	Insyn1	7.03832e-179	19.7685	Gm2115	0.000274902	6.73944
626	Stfa1	0.00218748	49.7934	Rassf2	4.00004e-72	1.94977	Csrp1	3.87472e-20	2.22329	Esrra	5.05184e-235	1.58217	Wls	1.03026e-178	4.06376	Sh3bgr	0.000277539	4.05955
627	Cyp2u1	0.00230108	1.51213	Swap70	4.51709e-72	2.03672	Mpzl1	3.92289e-20	2.14435	Dap3	6.74523e-235	1.80647	Bdh2	1.95108e-178	9.03749	Osmr	0.000282108	3.90525
628	E2f7	0.00240222	2.67237	Necap2	4.88347e-72	1.56834	Oxr1	4.025e-20	1.50941	Galnt12	6.99765e-235	3.57872	Chrm2	2.82924e-178	18.6429	Scn7a	0.000283174	8.38653
629	Tlr8	0.00243566	2.89242	Frmd4b	6.00132e-72	2.60495	Wbp1l	4.03649e-20	1.50314	Fh1	8.97117e-235	2.35499	Arhgef12	4.40384e-178	3.91484	Lama4	0.000287	2.18989
630	Asb10	0.00247406	1.8883	Plin2	6.51808e-72	1.79638	Mlx	4.34298e-20	1.76115	Aimp2	1.40422e-234	1.91303	Fgf2	1.05768e-177	11.7541	ccdc198	0.00028829	2.34981
631	Ropn1l	0.00249089	2.38656	Gpr160	8.84973e-72	4.59579	Zfp740	4.36832e-20	1.62628	Fam98c	1.43273e-234	1.68292	Tgfb2	2.28249e-177	5.10093	Apela	0.000292206	3.62006
632	Mrgprx2	0.00253197	6.74462	5031439G07Rik	9.55396e-72	2.44662	Nfkb2	4.44862e-20	1.58336	Mllt3	2.26533e-234	2.15892	Prdx4	4.10981e-177	3.8804	Agrn	0.000297945	2.05317
633	Msh5	0.00255259	2.77251	Cd163	1.22192e-71	5.91164	Asl	5.04713e-20	1.50127	Mpst	3.29281e-234	1.73483	Olfml3	4.76498e-177	2.45629	Nos3	0.000299798	6.53479
634	Cd4	0.00270748	2.9158	Picalm	1.55152e-71	2.12332	Wsb2	5.23892e-20	2.25128	Gm3336	4.68095e-234	3.90456	Tusc3	1.24485e-176	4.36446	Myo1b	0.000308482	2.3047
635	Csf3r	0.002797	4.23534	Cadm1	1.71986e-71	1.96441	Diaph2	5.60266e-20	1.62419	Rbm47	4.71642e-234	2.35428	Tns2	1.39967e-176	5.19883	Klk1	0.000308726	1.63965
636	Alox5	0.00282002	2.45004	Cd80	4.00961e-71	3.32789	Mta3	5.71369e-20	1.97718	Cdkn2b	5.71598e-234	3.93738	Septin11	3.18868e-176	3.95266	Blk	0.000310307	11.0597
637	Tmem176b	0.00285931	2.14532	Cass4	6.39056e-71	3.19134	Spg7	5.74719e-20	1.50174	Cant1	2.02119e-233	1.9874	Tubb2b	4.58178e-176	5.27104	Pde8a	0.000310346	3.47063
638	Cd200r3	0.00286239	8.72091	Dhrs3	6.80436e-71	2.1643	Ncoa1	5.92582e-20	1.65172	Sco2	2.2764e-233	2.20207	Ski	2.15867e-175	3.24635	Errfi1	0.000310679	2.3803
639	Slc13a3	0.00290496	2.79661	Atp6v1a	7.39747e-71	2.50618	Pdlim5	6.14079e-20	1.84486	Unc5cl	2.44368e-233	4.80039	Samd14	3.21751e-175	11.216	Pde5a	0.000314237	2.64764
640	Tnfaip8l2	0.00292243	2.58517	Plaur	7.45502e-71	2.77033	Esyt2	6.15773e-20	1.9325	Mrpl50	2.46985e-233	2.00266	Nrxn2	3.39173e-175	15.9244	Msx1	0.000321612	3.31836
641	Arl11	0.00294368	3.15568	Gltp	7.76864e-71	1.62777	Arrdc4	6.32384e-20	1.7822	Pick1	4.87105e-233	2.61887	Ccdc88a	1.13231e-174	3.3359	Myrip	0.000332596	6.44558
642	Cd300lb	0.00302009	2.30402	Bin1	1.19992e-70	1.57718	Rnf146	6.42782e-20	1.62981	Fmc1	4.99391e-233	2.11189	Anxa1	2.57251e-174	3.73383	Fat4	0.00033289	2.96509
643	Retnlg	0.00306069	1.99191	Slc16a10	1.34471e-70	3.27239	Akap9	6.92284e-20	2.29811	Klc4	9.14075e-233	1.50217	Cacna1g	3.36209e-174	11.5398	Ncam2	0.000333273	6.73618
644	Rab42	0.00317498	2.26563	Glipr1	1.52975e-70	2.23861	Specc1l	6.93359e-20	1.88192	Fut4	1.42273e-232	4.32006	Agtr2	3.72734e-174	143.306	Idh3a	0.000335841	1.54909
645	Ccdc152	0.00321226	2.78489	Ap1s2	3.21988e-70	1.6377	Ankhd1	7.06016e-20	1.88267	Farsb	8.44487e-232	1.76089	Ngf	4.93401e-174	19.4193	Cct3	0.000337027	1.53802
646	Tmem221	0.00323464	2.19637	Ubl3	3.36399e-70	1.77762	Tor1b	7.59132e-20	1.90234	Afg3l2	9.22419e-232	1.75486	Vstm2b	4.9734e-174	29.3009	Phgdh	0.000346985	2.72648
647	Ifi206	0.00326494	2.03359	Bnip2	4.4126e-70	1.80665	Gclm	7.88937e-20	1.77018	Lrig1	1.1794e-231	3.11849	Tmed3	7.33195e-174	3.71354	Rbfox2	0.000350252	1.81462
648	Hrob	0.0032917	1.73325	Cttnbp2nl	5.13548e-70	2.24949	Srp68	8.14913e-20	2.37764	Qtrt1	1.57374e-231	2.70452	Ext1	8.43124e-174	5.31022	Grb14	0.000350648	4.04989
649	Drc3	0.00330229	1.7775	Tiparp	1.05805e-69	2.54049	Mbd1	8.4323e-20	1.78009	Ndufs1	1.83568e-231	1.8482	Atxn10	2.04259e-173	2.74414	H4c3	0.000364298	2.0939
650	Tspan32	0.00338375	2.19547	Tmem243	2.03728e-69	1.60509	1110008P14Rik	8.71316e-20	1.73508	Gfer	3.71434e-231	1.77992	Igsf3	2.29502e-173	4.05678	Kcnmb2	0.000367332	23.0044
651	Tmem202	0.0034119	1.74933	Adgre5	2.06644e-69	2.25495	2610002M06Rik	8.78099e-20	2.03673	Fam13a	4.03967e-231	1.66935	Hspb1	3.91351e-173	6.81155	Col18a1	0.000370494	3.18933
652	Hcar2	0.00349285	2.22617	Apobr	4.11629e-69	4.24511	Pank2	9.15602e-20	1.7427	Tpk1	5.36934e-231	2.13676	Scd1	5.34275e-173	9.72958	Col28a1	0.000373387	4.82113
653	Ncf4	0.00361799	2.66424	Rogdi	6.15514e-69	1.85067	Rprd1b	9.36667e-20	2.16719	Phyh	1.17387e-230	1.75415	Ift27	6.38662e-173	3.49009	Ina	0.000374606	6.21
654	H2-DMb2	0.00386626	2.02808	Mmp13	7.68049e-69	4.518	Ppfia1	9.52449e-20	1.61364	Coq8a	2.36894e-230	2.48536	Sned1	2.24504e-172	13.5311	Slc25a24	0.000377995	1.8233
655	Mok	0.00387252	2.60677	Sdf2l1	1.34413e-68	1.72819	Epb41	9.85219e-20	1.68498	Ndrg2	3.74957e-230	2.13923	Steap3	2.28247e-172	10.7004	Myo1e	0.000379285	1.91486
656	Fbxo16	0.0039522	1.60401	Itgax	1.50972e-68	3.11982	Naa60	1.00372e-19	1.6532	Timm9	4.08935e-230	1.89951	Tmem106b	3.50835e-172	3.52059	Ankrd29	0.000386372	3.88438
657	Aifm3	0.0041056	2.29544	Tln1	1.5102e-68	1.65945	Pik3ca	1.03769e-19	1.81602	Arfgap3	7.08851e-230	1.64093	Prrg3	1.04653e-171	7.50475	Gata2	0.000387912	2.45313
658	Lrrc74b	0.00412128	2.65452	Dennd4b	1.66144e-68	1.92309	Zyg11b	1.05705e-19	1.50367	Prkar2a	1.01144e-229	2.35837	Pfn2	1.9112e-170	7.92283	Pou2af1	0.000399838	8.70509
659	Mpp2	0.00417922	2.03346	Bcl2l11	1.69925e-68	2.34801	Coro1c	1.10456e-19	2.20305	Jup	1.46292e-229	1.86383	Tmem107	3.50034e-170	5.08244	Trabd2b	0.00040362	5.96588
660	H3c8	0.00420361	2.46563	Trim47	1.81144e-68	2.36213	Creld2	1.13808e-19	1.52932	Lrrc31	1.78509e-229	7.425	Hoxa10	4.11743e-170	3.4157	Limch1	0.000407133	2.6812
661	Adcy4	0.00420573	1.93501	Arid3a	2.94487e-68	2.83818	Max	1.18778e-19	2.30002	Atp1b1	2.4416e-229	3.69633	Evc2	4.86796e-169	14.8915	Cdc42bpb	0.00041084	1.8914
662	Ager	0.00478564	1.93516	Adipor1	3.56096e-68	1.6033	Fdps	1.24044e-19	1.70756	Tob1	4.25821e-229	2.76805	Zc3hav1l	1.10343e-168	7.70589	Qsox1	0.000446698	2.02461
663	1700030J22Rik	0.00488005	1.53848	Clec2d	4.93963e-68	1.75711	Tcea3	1.27001e-19	1.82364	Nckap1	4.56935e-229	1.92935	Enpp3	1.23049e-168	11.3474	Ablim1	0.000451092	1.68876
664	Mrgpra2b	0.00503993	57578.4	Lpar6	7.62168e-68	2.96088	Map3k7	1.29701e-19	1.80851	B3galt5	4.83606e-229	2.14052	Dnajc10	1.46045e-168	3.26379	Nectin2	0.00045671	1.78934
665	Mag	0.00510407	2.24853	Rab32	1.37618e-67	1.81131	Sil1	1.30402e-19	1.50954	Mrpl53	5.39922e-229	1.73559	Rhou	2.34302e-168	6.31076	Nes	0.000460752	1.89209
666	Phf11b	0.00561155	2.60706	Tmed5	1.59181e-67	2.08392	Azi2	1.35353e-19	2.31343	Smim24	6.17948e-229	2.76535	Mprip	2.62136e-168	2.48339	Hpcal4	0.000462458	10.3316
667	Cd300ld	0.00567368	2.61224	Rab31	1.66442e-67	1.66068	Rnft1	1.40797e-19	1.53853	Cttn	7.76097e-229	1.92952	Upk3b	3.16681e-168	24.6025	Slc17a4	0.000467699	1.70991
668	Gm2026	0.00578067	1.69798	Tnfrsf11a	1.99918e-67	1.87108	Clip1	1.42717e-19	1.81125	Hdhd3	9.03813e-229	2.97581	Mmp11	3.17215e-168	16.0076	Kcng4	0.000484032	11.0319
669	Rad51c	0.00579013	1.8277	Lrch4	4.57685e-67	1.76286	Uimc1	1.52136e-19	1.82207	Spr	9.87612e-229	1.85213	Sfrp1	3.61727e-168	11.0173	Uaca	0.000502318	2.27554
670	B430305J03Rik	0.00602129	2.34504	Snx30	8.08412e-67	2.47683	Zmiz2	1.55584e-19	1.88023	Coq5	1.29874e-228	2.18511	Abi2	3.75961e-168	4.46758	Aldob	0.000524711	2.0971
671	Gnal	0.00627047	2.23761	Eps15	1.6883e-66	1.84808	Traf7	1.60128e-19	1.97495	Jagn1	2.87536e-228	2.06465	Lrpap1	4.49565e-168	3.16466	Ddx1	0.000528042	1.82561
672	Cyb5d1	0.0062757	2.12344	M6pr	2.85166e-66	1.94672	Dlat	1.64669e-19	1.62463	Deptor	2.98508e-228	2.23833	Chrd	4.78835e-168	11.9126	Nkain2	0.000530535	2.48908
673	Pilra	0.0064502	2.71557	Junb	2.85366e-66	2.60719	Pgm3	1.66487e-19	1.60163	Kmt5a	3.36493e-228	1.94529	Glipr2	1.36324e-167	4.86073	Hoxd10	0.000532946	2.69772
674	Pilrb1	0.00654681	2.4599	Flcn	3.07637e-66	2.14913	Aars	1.72586e-19	1.54518	Rars2	9.38769e-228	2.05015	Mmp19	1.93252e-167	11.1099	Rbpms2	0.000533907	3.58591
675	Ano2	0.00655764	64.1494	Tent5c	3.74989e-66	3.30237	Actr1b	1.7346e-19	1.98006	Dlat	1.88284e-227	2.08324	Ptpn14	5.01205e-167	8.66614	Kctd1	0.000536987	3.13799
676	Vnn3	0.00667334	3.08456	Impact	5.22233e-66	3.23795	Gde1	1.74798e-19	1.78948	Pigf	8.58837e-227	2.03254	Isoc1	7.41262e-167	3.59526	Nxpe2	0.000538659	3.29557
677	Kcnj16	0.00699906	1.69362	Dennd5a	5.44991e-66	1.75284	Sec24d	1.78729e-19	1.57977	Pkp1	3.87709e-226	6.38667	9530068E07Rik	2.12485e-166	3.07916	Zg16	0.000549126	2.56384
678	Gpr34	0.00718583	2.27899	Cebpa	6.92958e-66	1.86754	Rnf44	1.79386e-19	2.03297	Gna11	5.32397e-226	2.63353	Eid2	2.72595e-166	5.98663	Cyp2j9	0.00055242	6.9058
679	Sla	0.00725452	3.20458	Stard9	7.71177e-66	1.9925	Clstn1	1.83915e-19	1.80299	Slc35b3	8.79909e-226	2.36987	Tspan3	6.83959e-166	2.58441	Ecscr	0.000554698	3.07836
680	H4c12	0.00753529	1.58825	Ctsd	7.93886e-66	1.88959	Pabpc4	1.89938e-19	1.88003	Adh1	1.0096e-225	2.45556	Tmem132a	2.01182e-165	8.37764	Ddah1	0.000561887	2.14773
681	1700003F12Rik	0.00788727	2.0856	Emb	1.76682e-65	3.33632	Plpp5	1.97311e-19	1.77516	Atl2	1.44309e-225	2.05253	6330403K07Rik	3.55073e-165	8.22819	Fxyd1	0.000562989	1.67526
682	Bin2	0.00794308	2.77854	Mfng	2.41669e-65	2.21359	Iars2	2.05597e-19	1.8754	Aldh5a1	1.61082e-225	4.44836	Pik3ip1	5.69452e-165	6.36798	Btnl9	0.000566379	7.24877
683	Cxcl16	0.00827136	1.74257	Socs3	2.49117e-65	2.00947	Rnf181	2.06626e-19	1.92967	Alcam	2.2651e-225	2.22362	Dhrs7	1.51557e-164	3.77033	Trarg1	0.000570361	8.93827
684	Hcls1	0.00827237	2.78992	Zfhx3	2.74131e-65	1.95886	E2f4	2.11864e-19	1.84749	Atg101	2.45458e-225	1.85696	Prdm5	3.33851e-164	13.9232	Bex2	0.000572088	6.13565
685	H2ac4	0.0082957	2.01664	Mknk1	2.83022e-65	2.2157	Zhx1	2.14811e-19	1.75362	Bhlhe40	2.90757e-225	2.20462	Tsc22d1	5.06166e-164	3.01746	Ccdc13	0.000573526	8.34257
686	Pcyt1b	0.00879315	1.76876	Sh3kbp1	2.84413e-65	1.84987	Ak3	2.19704e-19	2.15375	Pop5	3.53371e-225	1.76185	Zfp260	7.48086e-164	4.06184	Ppp1r12a	0.00057955	1.80558
687	Usp18	0.00890301	2.11324	Dapp1	2.99326e-65	2.23596	Camk1d	2.2812e-19	1.82346	Aven	6.41446e-225	2.16646	Csrp2	1.51142e-163	6.32684	Ppp1r1a	0.000592624	2.59284
688	Aff2	0.00894885	1.5151	Zfp992	3.07418e-65	2.62137	Tmem97	2.29032e-19	1.63475	Fgfr3	7.37981e-225	10.2757	Ptov1	1.62296e-163	2.79045	Poc1a	0.000594514	3.83285
689	Sez6l2	0.00908985	1.51341	Sh3bp2	3.08018e-65	2.48951	Cmpk1	2.39361e-19	2.13399	Pdcd2	1.20264e-224	1.88597	Tead2	2.06807e-163	6.1729	Unc45a	0.000599769	1.98771
690	Ccl12	0.00933583	2.26971	Rnf150	1.11399e-64	3.13765	Rps6ka1	2.46753e-19	1.85957	Adcy6	1.3135e-224	1.83913	Ccbe1	2.12237e-163	20.9383	Cyp2j6	0.000606739	2.22372
691	Asprv1	0.0094604	45.3018	Pip4p1	1.21103e-64	1.99644	Vps13d	2.5781e-19	1.6154	Carhsp1	1.32018e-224	2.03239	Kcnj8	5.20229e-163	10.5213	Ogdh	0.000618434	1.65937
692	Rwdd2a	0.00951491	3.89843	Slamf7	2.97239e-64	3.2686	2300009A05Rik	2.63786e-19	1.5795	Fgfr2	1.41127e-224	2.36346	Irs1	5.55549e-163	6.03777	Neb	0.000622194	6.72217
693	Dnase1l3	0.00974904	2.01635	Hps3	3.01813e-64	2.48281	Capn1	2.64381e-19	2.16732	Fars2	1.42082e-224	1.84281	Tet1	5.96567e-163	8.94058	Nsd1	0.000627809	1.67307
694	Kcnd2	0.00977323	3.7839	Sting1	3.0616e-64	2.10669	Fbxo9	2.68691e-19	1.87827	Guk1	1.77082e-224	2.22575	Dsel	1.09209e-162	7.45603	Gpr182	0.000628834	3.25793
695	Bcl2a1a	0.0102586	1.96314	Rgs19	3.48464e-64	1.85584	Gstt2	2.77796e-19	1.59915	Fxn	2.31349e-224	2.25706	Sar1a	3.02497e-162	2.96034	Kif26b	0.000636603	3.53364
696	Mroh2a	0.0105565	1.51829	Morc3	6.02774e-64	2.06268	Herpud2	2.89287e-19	1.6415	Nectin2	2.83529e-224	1.82216	Hoxb3	3.06416e-162	7.23581	C1qtnf9	0.000642409	6.97183
697	Dynlt1b	0.0105931	2.34647	Gsap	6.91321e-64	3.14479	Ncoa4	2.94697e-19	2.05641	Dnaja3	4.54226e-224	1.99941	Rras	1.16118e-161	2.41524	Fbxl7	0.000657377	2.72174
698	Dll3	0.0111246	1.81766	Peli1	1.76725e-63	2.80415	Dab2ip	2.95731e-19	1.79341	Kti12	5.12914e-224	2.52283	Sox4	1.17997e-161	2.71386	Gjc1	0.000658804	2.56608
699	Slc6a4	0.0112352	3.6591	Soat1	2.09205e-63	2.05598	Mgrn1	2.99929e-19	1.82252	Hadh	5.88618e-224	2.78816	Rem1	1.29065e-161	6.39236	Rbpms	0.000665032	2.8489
700	Cxcr2	0.0112766	134.147	Pkig	4.19455e-63	1.52411	Ppp1r35	3.0246e-19	1.79859	Plaat3	7.12917e-224	1.94216	Dmwd	2.76183e-161	6.92299	Fsd1	0.000669335	11.767
701	Rab39	0.0112876	1.89333	Rasal3	4.60263e-63	2.11027	Rev3l	3.13192e-19	1.65901	Hddc2	1.49975e-223	1.62304	Clip4	4.54449e-161	20.7471	Arhgef16	0.00067399	1.93601
702	H2bc13	0.0115935	1.90326	Gadd45b	4.81947e-63	2.79894	Septin11	3.18675e-19	1.88966	Mtres1	1.69277e-223	1.97348	Lgals1	5.93597e-161	7.43014	Acyp2	0.000679631	2.5975
703	Unc93b1	0.0118767	1.86394	Snx6	5.73559e-63	1.76788	Med6	3.20022e-19	1.83761	Sucla2	2.16018e-223	1.77484	Egfr	6.67714e-161	5.08024	Thsd7a	0.000681067	2.30756
704	Cfap74	0.0121084	1.61548	Slc7a8	7.97843e-63	1.67366	Ubald1	3.53319e-19	1.77706	Ebpl	3.45869e-223	2.63513	Map1lc3a	6.87148e-161	2.30784	Mlip	0.000683457	26.4499
705	Cdhr4	0.0122504	1.97009	Arap3	1.04904e-62	2.63813	Ring1	3.55077e-19	1.89737	Sqor	3.53075e-223	2.05414	Nova1	7.96302e-161	15.5528	Mall	0.00069094	1.85476
706	Jazf1	0.0123191	1.53806	Mob3c	1.10603e-62	3.13483	S100a16	3.77257e-19	1.72683	Clcn3	4.27052e-223	2.17186	Ctdsp2	9.88461e-161	3.04997	Sgip1	0.000699271	3.31462
707	Ptpn18	0.0123431	2.45906	C9orf72	1.1567e-62	3.0483	AI837181	3.98668e-19	1.81629	Surf1	5.51794e-223	1.90871	Cav1	1.19766e-160	7.88514	Hrk	0.000705458	333.13
708	Crybb1	0.012946	2.1307	Arl8a	1.26222e-62	1.83167	Hexim1	4.00241e-19	2.46406	Gk	9.69676e-223	2.46291	Slc39a13	1.35547e-160	5.19438	Cpa2	0.000709493	4.37305
709	Klf15	0.0129751	1.52348	Pmepa1	1.6787e-62	2.25404	Josd1	4.10324e-19	1.5592	Fam107b	2.08584e-222	2.05716	Tmod2	1.38344e-160	8.71975	Pof1b	0.00071079	1.86948
710	AY074887	0.0130199	11.4218	Cd300ld	2.07497e-62	1.98894	Fuom	4.14491e-19	1.9601	Gtf2ird1	2.93433e-222	2.16507	Rab6b	1.82401e-160	4.32303	Tmprss3	0.000718266	42.8624
711	Lbx2	0.0134628	2.81152	Tlr1	2.62936e-62	4.2466	Aldoa	4.14507e-19	2.08614	Slc25a1	3.09857e-222	1.71286	Capn2	2.78836e-160	3.44461	Amotl2	0.000718531	2.37701
712	Tal1	0.0142915	1.83534	Lpin2	2.90074e-62	1.98466	Ascc3	4.17259e-19	2.1947	Rapgefl1	3.48484e-222	1.85703	Fst	4.7472e-160	12.9114	Pkn3	0.000735089	5.60762
713	Bmp8a	0.0146213	2.03649	Tmsb4x	4.34566e-62	1.93494	Mau2	4.18448e-19	1.62118	Prdx3	9.02309e-222	2.2429	Klf9	5.72109e-160	3.86844	Tagln	0.00073653	5.35397
714	AK157302	0.0147154	3.57312	Hivep3	4.50468e-62	2.53536	Micu1	4.29774e-19	1.91078	Ak3	9.44093e-222	1.79956	Ier5l	8.3997e-160	5.00639	Sh3bgrl2	0.000741609	2.72027
715	Tmem198	0.0148999	4.14484	Kcnj10	5.25816e-62	3.08973	Dst	4.5294e-19	2.41867	Igf2bp2	1.13462e-221	2.46586	Abhd14a	1.56938e-159	2.96782	Prox1	0.000742816	3.9727
716	Klrk1	0.0149004	1.60178	Cerk	6.17269e-62	1.82759	Safb2	4.58813e-19	2.02942	Ngef	1.16449e-221	2.26306	Gnb5	1.75235e-159	5.63934	Id3	0.000746797	1.82037
717	Fam167b	0.0151577	1.74066	Kdm6b	6.90289e-62	2.84504	Hes6	4.59251e-19	1.59485	AA986860	1.18431e-221	3.75269	Cdc16	2.47321e-159	3.56319	Afap1l2	0.000764076	2.91284
718	Cd5	0.0152036	2.21382	Tmem189	1.22925e-61	2.40876	Farsb	4.91185e-19	1.79591	Lgals12	1.84663e-221	16.2626	Tmtc1	3.02231e-159	7.12336	Ap1m2	0.000764785	2.14163
719	Gm45844	0.0161483	2.45539	Rcsd1	1.25628e-61	1.84734	Gabpb2	5.36916e-19	1.9801	Coq7	2.42834e-221	1.70083	Pycr1	3.25808e-159	16.576	Tomm40	0.000816983	1.75055
720	Tmem273	0.0162027	2.65586	Etv5	1.69635e-61	2.00186	Iqgap2	5.47447e-19	1.54702	Kdsr	2.61603e-221	2.31767	Evc	3.90153e-159	11.8242	Mgam2-ps	0.000818144	1.87009
721	Cfap126	0.0162464	5.22872	Ifi27l2a	1.84443e-61	1.97371	Ibtk	5.4785e-19	1.65239	Coro2a	2.62714e-221	1.65592	Slc12a4	3.92475e-159	4.60679	Pdlim7	0.000823578	2.0168
722	Timd4	0.0169813	2.6218	Pik3r5	2.00241e-61	4.50556	Rcn1	5.63282e-19	1.59083	2310039H08Rik	2.97878e-221	1.8908	Sdk1	4.2903e-159	11.9529	Dthd1	0.00084039	158.22
723	Shh	0.0170768	2.09774	Slc14a1	2.67042e-61	2.62552	Cnot7	5.65496e-19	1.56173	Pgm2	4.04031e-221	1.81415	Muc16	7.00374e-159	25.2098	Csgalnact1	0.000844838	3.57352
724	Casc1	0.0174071	2.39052	P2rx4	3.34511e-61	1.50345	Zdhhc5	5.74782e-19	2.16662	Casp1	6.23632e-221	1.68761	Rspo3	1.32743e-158	17.6681	Robo1	0.000857137	3.07013
725	Carns1	0.0174104	1.56593	Zfand5	4.14558e-61	1.92513	Ppa1	5.95356e-19	1.59856	Wwc1	1.18665e-220	1.89448	Tbrg1	1.66352e-158	2.51611	Ndrg1	0.000863261	1.52387
726	Txlnb	0.0175166	5.31886	Ly96	5.48006e-61	1.81691	Vars	6.17441e-19	1.99293	Bcar3	1.5181e-220	1.90407	Tshz3	1.69927e-158	9.89912	Dock6	0.000864177	2.42931
727	Clec4b1	0.0176744	1.80299	Khk	5.90886e-61	1.76857	Ranbp9	6.557e-19	1.58949	Mrpl15	3.27216e-220	1.95412	Tmem165	2.27576e-158	3.38483	Actc1	0.000864776	5.00956
728	Hdc	0.0183466	3.69474	Itm2b	1.46735e-60	1.87513	Dnajc5	6.66874e-19	2.74657	Hibch	4.48438e-220	1.82788	Tmed1	2.42778e-158	4.253	Ereg	0.000868991	3.36567
729	Cd300lf	0.0193241	1.82121	Rinl	1.81692e-60	1.66508	Nhlrc3	7.08882e-19	1.62888	Atp11b	5.66006e-220	2.15181	Nfatc4	2.48125e-158	22.5532	Ncald	0.000876967	2.56845
730	Tnni2	0.0195428	3.58256	Epor	1.82474e-60	3.82082	Tdp2	7.68873e-19	1.62312	Mrpl47	9.53585e-220	2.57301	Wwc2	6.78761e-158	4.60074	Fdx1	0.00088711	1.62168
731	Cxcr6	0.0197922	3.12908	Rapgef2	2.10028e-60	2.71554	Cabin1	7.86418e-19	1.85877	Gtf2h3	1.21943e-219	2.27033	Rpp25	1.35437e-157	19.1495	Cacna1c	0.000889612	3.86261
732	H2-M2	0.0200901	1.50381	Ptgs2	2.57454e-60	3.61042	Mettl26	7.88924e-19	1.98469	Cela1	1.31069e-219	2.09345	Phldb2	2.80299e-157	5.26344	Tppp3	0.000894115	1.89733
733	Srpk3	0.0209012	2.52525	Abl2	2.88182e-60	2.82755	Ccdc9	8.17839e-19	1.80295	Spg7	1.93824e-219	1.88255	Tpbg	4.09653e-157	11.2842	Ehd2	0.000897388	1.81881
734	Cpa3	0.0213704	5.6425	Stk4	4.07929e-60	1.9133	Map2k1	8.61929e-19	2.83466	2210407C18Rik	2.31969e-219	5.15653	Gstm5	6.10239e-157	2.72939	Fermt1	0.000910459	2.52841
735	Bcl2a1d	0.0213904	1.83928	Snx18	4.51511e-60	1.7438	Atxn7	8.64292e-19	1.57569	Sgms2	4.25469e-219	2.2335	Tmem9	1.06783e-156	4.60121	Ttc3	0.000926197	1.73054
736	Wfdc21	0.0215249	39.7142	Coq10b	6.5989e-60	2.37252	Gm5617	9.75595e-19	1.62745	Hacd2	5.46768e-219	2.31512	Gpr88	1.67534e-156	28.3937	Tcea3	0.000927592	1.83941
737	Il1r2	0.0221762	2.88738	Epb41l2	8.20277e-60	1.6431	Hbs1l	1.04153e-18	1.50582	2010300C02Rik	5.65383e-219	2.33598	Rab23	2.04075e-156	6.8232	Stmn2	0.000933934	3.90048
738	P2rx1	0.0237349	1.5363	Atp1b3	1.08472e-59	1.78373	4833420G17Rik	1.05822e-18	1.86631	Macrod1	9.434e-219	1.76954	Smad5	4.32022e-156	3.06087	Cttn	0.000939592	1.83545
739	Pram1	0.024466	1.75489	Wdr91	1.11478e-59	3.33228	Wdr20	1.10879e-18	1.58522	Fut8	1.03913e-218	2.27523	Podxl	1.57974e-155	16.7019	Fat1	0.000960763	1.89204
740	Il1rl1	0.0246537	3.14987	Gm21188	1.33106e-59	10.181	Ccdc25	1.13089e-18	2.22627	Tfam	1.42345e-218	1.99726	Fgf10	1.73145e-155	33.3277	Mpz	0.000973945	5.96111
741	Rab44	0.0248698	2.25346	Scamp5	1.38154e-59	2.10221	Ergic1	1.14417e-18	2.03933	Fdx1	1.91094e-218	1.53744	Gpm6a	2.0764e-155	23.3478	Trpm4	0.00101972	1.685
742	Ccdc63	0.0249014	1.54276	Twf2	1.47252e-59	1.50871	Scnm1	1.14906e-18	1.66785	Ephx2	2.16861e-218	3.75026	Celf2	2.77909e-155	2.4117	Ctnna2	0.00102385	4.83994
743	Pthlh	0.0250332	4.08238	Abcc3	1.82818e-59	1.9702	Slc35a2	1.15392e-18	1.94012	Entpd5	2.7479e-218	2.6619	Emp1	3.75502e-155	3.32126	Cdc20	0.00102481	2.30332
744	Gm10053	0.0253791	1.95426	Ahr	2.27782e-59	2.53978	Safb	1.17608e-18	2.98467	Casp7	3.67502e-218	1.73167	Dnajc25	6.11137e-155	5.1041	Hgfac	0.00103996	1.68105
745	Syt3	0.0254577	1.58552	Npc1	2.27834e-59	2.55502	Gak	1.21678e-18	2.52289	Fasn	7.354e-218	2.12233	Tmem108	6.25604e-155	30.0561	Rere	0.00105403	1.57328
746	Gm5150	0.025912	2.10303	Tob2	2.86336e-59	2.43643	Brwd1	1.24953e-18	2.29137	Pank1	8.82236e-218	2.56389	Cfl2	2.26595e-154	2.74042	Esrp1	0.00106229	1.63681
747	Pfn1	0.0261582	1.67708	Calhm6	3.01011e-59	2.2418	Ireb2	1.30412e-18	2.14893	Tc2n	2.14191e-217	2.40721	Sec22b	3.05361e-154	2.99399	Aldh1a3	0.00107	2.37849
748	Nlrp1a	0.0261705	1.726	Ppm1h	7.4154e-59	2.02343	Sacm1l	1.32849e-18	1.72628	Dhrs7b	3.48422e-217	1.99818	Cmtm3	3.43182e-154	2.64458	Dnah10	0.00109499	98.169
749	Slc29a4	0.026181	2.25188	Nxpe5	7.96448e-59	3.62346	Pcnx3	1.33911e-18	1.66773	Abat	3.53423e-217	2.67372	Fgf18	6.80696e-154	33.8226	Rab11fip1	0.00109547	2.18084
750	Cd200r4	0.0270499	1.67165	Sec14l1	8.39199e-59	1.63449	Get4	1.33972e-18	1.96823	Mrpl9	1.82487e-216	1.78662	B4gat1	7.51083e-154	4.40083	Mroh3	0.00109719	1.91592
751	Iqck	0.0271683	3.64062	Casp4	1.87407e-58	2.4562	Zfp664	1.35914e-18	1.98452	Lyrm9	5.84748e-216	2.36387	Osbpl5	2.05121e-153	5.52841	Opn1sw	0.00111205	21.4653
752	Nlrp10	0.0277251	5.02519	Csnk1e	1.96154e-58	1.54265	Sptlc1	1.49217e-18	1.62014	Ormdl2	8.22567e-216	1.84751	Chd3	2.05235e-153	2.33717	Lrba	0.00112289	1.8581
753	S100a8	0.0277694	57.8728	Slc16a7	2.01798e-58	2.75902	Cers6	1.49599e-18	1.97975	Tbrg4	1.59953e-215	1.87388	Arxes2	3.13573e-153	13.3436	Wfdc6a	0.0011417	24.1677
754	Dnajb13	0.0284972	2.12546	Alox5	2.27332e-58	2.50773	Frrs1	1.51252e-18	1.5962	Mrps34	1.84866e-215	1.81008	Sema3a	6.05065e-153	9.58262	Abtb2	0.00114284	1.53925
755	Ttc41	0.0292335	2.70187	Phf11b	2.80761e-58	2.35769	Rere	1.52847e-18	2.32665	Impa2	2.62842e-215	1.85856	Srpx2	1.02447e-152	18.1756	Slit1	0.00114688	11.8955
756	Ahrr	0.0313673	1.84513	Cd200r1	3.64163e-58	2.91609	Lrrc42	1.53268e-18	1.97998	Ehhadh	2.64984e-215	3.0139	Sec23a	1.47002e-152	3.92073	Sema3a	0.00114894	2.20549
757	Lcp1	0.0328634	1.94404	Mafg	8.08953e-58	2.27118	Trio	1.70531e-18	2.0631	Abcd3	2.6964e-215	2.11103	Armcx4	2.85231e-152	7.27992	Fgfr2	0.00115291	1.81765
758	Cyba	0.0329883	1.93667	Klf6	9.20586e-58	2.29121	Nosip	1.77926e-18	1.64262	Exosc7	2.70665e-215	1.98981	Sptan1	3.53189e-152	2.55886	Paqr5	0.00115998	1.86615
759	Agap2	0.0336622	1.75286	Lag3	1.49802e-57	2.70541	Zfp787	1.854e-18	1.84536	Ugt2b5	2.99951e-215	5.78005	Pkd1	4.96914e-152	3.79629	Ankrd37	0.00117055	1.75102
760	Ighd	0.0340803	3.27188	C130050O18Rik	1.93563e-57	4.77824	Herc2	1.85717e-18	1.67115	Pak4	3.43991e-215	1.73847	Dnm1	5.37358e-152	3.76406	Pcdhb20	0.0011742	5.39553
761	Samd15	0.034147	1.69897	Hmox2	2.08327e-57	1.71962	Eef2k	1.86443e-18	1.94365	Mep1a	5.36379e-215	1.87062	Mcrip1	7.27503e-152	2.38482	Ptprk	0.00117436	2.55242
762	Ifi213	0.0342896	3.22617	Sqstm1	2.41039e-57	2.22047	Fbrs	1.88684e-18	1.61558	Ttc38	7.30112e-215	2.95241	Bet1l	7.4177e-152	3.14495	Tmem229a	0.00118214	3.19499
763	Tssk6	0.034354	2.15297	Rasgrp4	2.93871e-57	3.26304	Lrrc8a	1.93909e-18	1.6192	Fam241a	7.46809e-215	1.88769	Prrc2b	9.99761e-152	3.09129	Tnnt2	0.00118934	2.77954
764	Xntrpc	0.0351627	2.49134	Ms4a4c	3.02901e-57	3.62491	Trabd	1.98065e-18	1.67533	Mdp1	8.70328e-215	1.71933	Rbms2	1.051e-151	3.17335	Palld	0.0011909	2.07324
765	Clec12b	0.035723	6.04138	Atp6v1d	4.50593e-57	1.58171	Zkscan1	2.06834e-18	1.62776	Hoxb13	1.395e-214	3.75915	Arhgef40	1.45392e-151	4.78557	Hes6	0.00120965	1.58375
766	Rnf208	0.0357375	3.4197	Retreg1	5.00062e-57	1.64388	Kat6b	2.0742e-18	1.69365	Trappc6a	2.34887e-214	1.89579	Tbxa2r	1.86292e-151	9.96222	Ttc23	0.00121657	4.69027
767	Hrh2	0.035767	2.81584	Rp2	5.80587e-57	1.91603	Opa1	2.10683e-18	1.79397	Cyb5b	2.50063e-214	1.6522	Cntln	1.95169e-151	4.66284	Dhcr24	0.00121861	2.59907
768	Stk36	0.0359108	2.80063	Rabgef1	1.25587e-56	1.88282	Zswim8	2.22129e-18	1.57309	Apoo	2.94891e-214	2.03264	Acadsb	2.13712e-151	3.7132	Emilin1	0.00123677	2.19005
769	Ptger1	0.0368116	2.126	Vcam1	2.44964e-56	3.40761	Cask	2.22505e-18	1.53552	Cpne8	3.29668e-214	1.80605	Adcyap1r1	5.23732e-151	20.5016	Ntn1	0.00123789	2.41788
770	Lcn2	0.037441	2.4465	Ogfrl1	2.94338e-56	1.65725	Tax1bp1	2.23271e-18	2.48526	Hid1	3.30277e-214	2.86268	Emp3	6.22768e-151	2.55247	Shroom4	0.00124644	5.16101
771	Rec8	0.0377436	1.51702	Irf2bp2	3.27785e-56	2.09142	Serpinb6a	2.37108e-18	1.80394	Bphl	3.95072e-214	1.73288	Pkdcc	6.83724e-151	5.05083	Stmn3	0.00124712	3.99248
772	1700064H15Rik	0.0378891	1.55767	Sash1	5.77474e-56	2.20204	Tbk1	2.42754e-18	1.57046	Tmem205	6.69848e-214	1.83951	Osbpl1a	8.55055e-151	4.77876	Klf9	0.00125119	1.77121
773	Dysf	0.0379147	1.74952	Plekhm2	6.45141e-56	2.34072	Trim33	2.50829e-18	2.66648	Cks2	7.42668e-214	1.61701	Arhgap20	8.78684e-151	12.4071	Sox3	0.00128803	40.6737
774	Ltc4s	0.0384741	2.55282	Ube2f	7.12061e-56	1.82455	Pam	2.57777e-18	1.69653	Brix1	1.12799e-213	1.96017	Farp1	9.17677e-151	5.27021	Tnk2	0.00129159	2.16509
775	Rasl10b	0.0390661	3.1896	Ppp1r12c	7.43923e-56	1.67936	Pank3	2.8882e-18	2.57502	Hip1r	1.65118e-213	1.60826	C1qtnf4	1.23874e-150	8.21544	Prkce	0.00129317	2.11872
776	Tnfrsf26	0.0392784	1.86283	Slc15a4	1.02555e-55	3.08804	Psen1	2.93078e-18	2.3851	Them4	1.65283e-213	2.27165	Arxes1	1.48486e-150	10.0467	Hid1	0.0012948	2.51925
777	Myl10	0.0402116	3.06788	Tor1aip1	1.02697e-55	1.74638	Gpat4	3.04927e-18	1.74524	Mrpl55	3.02912e-213	1.56375	Palld	1.48813e-150	3.02236	She	0.0012971	3.00359
778	Ikzf3	0.0403666	1.58683	Ppp1r10	1.08998e-55	1.82818	Btaf1	3.35024e-18	1.83067	Ern2	6.43006e-213	2.6676	Oaz2	1.88236e-150	3.11127	Tmem151b	0.00129917	15.7462
779	Gpr18	0.0405101	2.31196	Ednrb	1.35721e-55	6.43447	Pspc1	3.35123e-18	1.53776	S100a16	7.27968e-213	2.25532	Arid5b	2.31455e-150	3.21381	Lpp	0.00130521	1.87799
780	Serpina3g	0.0409125	2.79873	Scpep1	1.43486e-55	1.89329	Ldha	3.3966e-18	2.56582	Id1	8.09571e-213	2.17913	Adamtsl5	2.40924e-150	3.89767	Pnck	0.00131741	4.04717
781	Il4	0.0429199	2.30976	Creb5	2.10768e-55	2.47908	Akap8l	3.56956e-18	1.79096	Aamdc	1.059e-212	1.79397	Egflam	2.60801e-150	9.57776	Tmem200b	0.00132179	14.6593
782	Kif9	0.0434621	1.97616	Mbnl1	2.86958e-55	1.73642	Lzts2	3.63666e-18	1.69623	Immt	1.98541e-212	2.14503	Robo2	5.78322e-150	9.6647	Cutc	0.00133958	1.52231
783	Gsg1	0.0440604	3.96391	Vps26a	4.09677e-55	1.53658	Rictor	3.75725e-18	1.75229	Hmgcs1	2.23965e-212	2.70575	Npr2	1.36697e-149	7.30315	Arglu1	0.00134737	1.53265
784	G430095P16Rik	0.0441257	1.72537	Cltc	4.45773e-55	1.64745	Fuca2	3.95053e-18	2.03219	Nostrin	4.79653e-212	1.65533	Slc25a4	1.42921e-149	3.17154	Matn4	0.00135734	4.74787
785	Ankrd33b	0.0443141	2.11972	Mdfic	4.54895e-55	1.93851	Arhgap12	4.04195e-18	1.74238	Cyp51	6.59484e-212	2.51941	C1d	2.58791e-149	2.6816	Stard13	0.00140396	2.72959
786	Plac1	0.0460078	1.66486	Ifi209	5.37168e-55	2.85366	Wipi2	4.16555e-18	2.07915	Mrps10	8.83028e-212	1.70151	Dlg4	3.67773e-149	5.82308	Pla2g10	0.00140865	1.54427
787	Kcnab3	0.0461208	4.0469	Wdr26	7.0463e-55	1.82683	Hs6st1	4.22986e-18	2.18697	Hoxa7	1.22051e-211	3.2172	Ssr2	6.97587e-149	3.06708	Pck1	0.00141609	2.04395
788	Cabp4	0.0461518	2.17101	Slfn8	8.46165e-55	5.80836	Ppip5k2	4.65118e-18	1.58422	Psmg1	1.30592e-211	1.97192	Nexn	7.74055e-149	4.20861	Pcdh12	0.0014214	3.27804
789	H2-DMb1	0.0463006	2.4053	Ciart	9.41471e-55	4.67236	Mdm4	4.66198e-18	2.26963	Comtd1	2.62823e-211	2.23705	Dkk2	1.15123e-148	18.8082	Zfp146	0.00142484	2.84984
790	Carmil2	0.0474892	1.81095	Map11	1.03214e-54	1.60018	Plekhf2	4.8564e-18	1.65812	Erg28	4.70023e-211	1.96964	Rbbp9	1.2156e-148	5.70462	Ppm1l	0.00143564	2.77323
791	Gm16253	0.0481747	2.40695	Dusp6	2.03775e-54	2.07342	Gna11	4.97683e-18	2.39902	Mrpl40	1.38464e-210	1.54853	Kctd17	1.32285e-148	3.81123	Pcdhb4	0.00145248	13.7707
792	Cct6b	0.0482336	2.5864	Zfp703	3.26857e-54	2.14795	Marchf8	5.08473e-18	1.84216	Gstm2	1.58343e-210	2.01336	Cnpy2	1.69439e-148	2.81947	Inka2	0.00146053	3.46779
793	Fsbp	0.0483425	2.47627	Nr4a1	3.59364e-54	1.86477	Sec23a	5.22452e-18	1.58401	Pcsk9	1.79726e-210	4.28838	Atxn7l3b	2.5383e-148	2.84244	Ptprh	0.00146538	1.93716
794	Hist1h2ao	0.0498522	2.15728	Ifrd1	4.01292e-54	2.69699	Chd3	5.24241e-18	2.44689	Ddr1	2.89273e-210	1.92561	Kank2	2.93485e-148	4.08179	Tmem88b	0.00147487	4.65157
795	Pla2g7	0.0501806	2.22446	Gbp8	7.85263e-54	2.76416	Coasy	5.46259e-18	1.85948	Vsig10	2.96435e-210	2.52534	Mpzl1	3.14399e-148	3.45423	Krt20	0.00148174	1.69498
796	Fam221b	0.0510574	2.5838	Got1	8.82137e-54	1.8615	Abhd14b	5.5504e-18	1.66465	Scd2	3.16766e-210	2.83558	Amer1	3.40407e-148	6.31697	Ano3	0.00148481	7.34666
797	Cpn1	0.0520132	6.55783	Parp8	1.13282e-53	2.0181	Stim1	5.95578e-18	2.08404	BC003965	4.02509e-210	1.79752	Eid1	3.65002e-148	2.72661	Art3	0.0014893	4.64572
798	Lsmem1	0.0528867	1.59913	Mast3	1.39218e-53	2.30556	Yipf6	5.96569e-18	1.63345	Nhsl1	4.42069e-210	1.63008	S100a11	7.05753e-148	4.05104	Kcnk1	0.00150021	1.87427
799	Clec4n	0.0542016	3.01822	Paox	1.68095e-53	1.87189	Ddit3	6.08005e-18	2.52452	Mrps5	5.93171e-210	1.71751	Msln	8.62017e-148	24.0133	Gpc1	0.00151447	2.42275
800	Ch25h	0.0557652	2.67771	Rap1gds1	1.90643e-53	1.7135	Pno1	6.33232e-18	1.54058	Pafah1b3	6.73268e-210	2.48546	Fap	1.09979e-147	9.84777	Tub	0.00152295	5.61391
801	Pira2	0.0562223	1.85027	Cbr2	1.99371e-53	5.80143	Cnn3	6.3346e-18	1.50459	Mob2	1.1851e-209	1.64184	Prss35	1.13607e-147	8.9213	Tespa1	0.00152699	4.0067
802	Gngt2	0.05805	2.92824	Tgfbr2	2.12056e-53	1.56405	Uap1	6.38271e-18	1.93956	Cdo1	1.67407e-209	4.84954	Ccn4	1.30872e-147	14.0671	1110065P20Rik	0.00152848	1.74876
803	Eme1	0.058707	3.81711	Commd8	2.28653e-53	1.51173	Akap11	6.45835e-18	1.8962	Hpd	5.11669e-209	5.529	Olfm1	3.66301e-147	4.15503	Hand2	0.00153225	2.83287
804	Cd247	0.05901	3.21767	Ly9	2.76864e-53	4.93446	Crebrf	6.69324e-18	2.06511	Mrpl12	6.84632e-209	2.81364	Slc44a1	4.1633e-147	2.36201	Bspry	0.00154058	1.94665
805	Plek	0.0590923	1.75458	Mctp1	2.97333e-53	3.19668	Rexo4	6.72381e-18	1.61606	Kctd5	7.32122e-209	1.57864	Gng11	4.64034e-147	2.08478	Cav2	0.00154257	2.50217
806	Tnfrsf25	0.0590965	1.93143	Plcb2	8.22147e-53	1.85178	Btbd9	6.74611e-18	1.69408	C1galt1	1.28553e-208	2.28476	Ssbp3	5.4396e-147	4.10716	Vwa1	0.00155604	2.54205
807	Vwa3a	0.0596136	2.62438	Pilrb1	9.14026e-53	3.06887	Eif4enif1	7.36185e-18	1.54343	Hint2	1.49712e-208	1.91783	Kdelr2	7.67985e-147	2.98331	Slc23a1	0.00157036	22.3823
808	Adam8	0.0603809	2.53218	Zfp993	1.64658e-52	3.17771	Socs2	7.58725e-18	1.73173	Atg4d	1.84252e-208	1.64883	Pabpc4l	8.81842e-147	8.57377	Plekhs1	0.00157995	39.0467
809	1700008O03Rik	0.0610246	2.60972	Zfp991	2.08008e-52	2.34326	Pnpla2	7.796e-18	1.79585	Bola3	2.14807e-208	1.62472	Gja1	1.0599e-146	3.25259	Thbs4	0.00158515	3.47199
810	Trem3	0.0614488	8.86035	Taok3	2.26382e-52	1.55274	Palld	7.97599e-18	1.8241	Galm	2.22468e-208	1.88079	Klhdc8b	1.09246e-146	5.19807	Trib1	0.00159365	1.62736
811	Shc4	0.0622104	1.82123	Mapk6	2.39979e-52	2.43676	Xrcc1	7.97715e-18	1.56083	Mgst1	2.39127e-208	3.72329	Sema6a	1.87038e-146	4.79408	Cadm4	0.00160759	4.26239
812	Pigz	0.0627862	3.487	Ccnl1	2.45964e-52	2.09131	Tlk2	8.09752e-18	2.17832	Ahcyl2	6.41551e-208	2.4516	Gpc6	4.4778e-146	9.8446	Fam162b	0.00160922	5.16179
813	Shroom1	0.0652222	1.55509	Slc13a3	2.53139e-52	2.53268	Wars	8.22541e-18	1.54526	Pon2	7.09925e-208	2.09503	Ahnak	5.02287e-146	2.43853	Tmem158	0.00161454	3.9986
814	Il4i1	0.0652622	3.12372	Trpv2	2.70183e-52	2.93545	Spen	8.41816e-18	2.16314	Stx3	7.66712e-208	1.64407	Ift20	6.09425e-146	2.40895	Foxc2	0.00167746	4.5141
815	Ms4a4a	0.066429	3.49587	Pik3r6	4.64105e-52	3.13979	Slc25a46	8.47863e-18	1.71336	Ecsit	1.17092e-207	1.95694	Cnrip1	6.2184e-146	6.29766	Psd	0.00168862	3.69228
816	Mrgpra2a	0.0668532	21.1189	Dip2b	5.15227e-52	1.59233	Zfp384	9.47077e-18	1.64082	Lrig3	1.61788e-207	2.34299	Pltp	6.65572e-146	2.49258	Bcar3	0.00169678	1.7898
817	Trf	0.0694518	1.81518	Fcho2	7.04474e-52	1.66794	Sharpin	9.80454e-18	1.62696	Utp14b	1.76158e-207	2.41276	Pygl	7.98361e-146	3.09704	Fubp1	0.00169719	1.69866
818	St18	0.0706275	2.75847	Metrnl	9.99241e-52	1.86861	Kidins220	9.89142e-18	2.24769	Gprin3	2.20686e-207	2.452	Kdm5b	8.23334e-146	3.88682	Lrrn3	0.00170882	6.04928
819	Nphp4	0.0709812	5.87626	Hlx	1.64231e-51	2.03375	Suclg2	1.04015e-17	2.02776	Etfdh	2.51039e-207	1.74208	Loxl3	9.00836e-146	7.99269	Tuba1a	0.00171383	1.92767
820	Gatm	0.0710334	2.59296	Edem1	2.20622e-51	1.81439	C1qtnf6	1.04092e-17	1.50983	Nfs1	2.64519e-207	1.53466	Kcnab1	1.14227e-145	23.6633	Mapk4	0.0017708	6.30757
821	Sema5b	0.0738599	2.43351	Adssl1	2.34322e-51	2.65599	Actr1a	1.06514e-17	1.95323	Timm50	6.409e-207	1.7737	Pcsk6	1.394e-145	9.88476	Ndrg2	0.00183081	1.64732
822	Dcst1	0.0743052	2.36605	Fem1c	2.51604e-51	2.34781	Slc35f5	1.0769e-17	2.23396	Ndufaf2	7.11912e-207	1.68485	Lynx1	1.42001e-145	9.84571	Rbp4	0.0018329	1.5137
823	C130026I21Rik	0.0745996	2.00631	Ppt1	2.82192e-51	1.68127	Atad2b	1.09381e-17	2.09994	B3gnt5	7.418e-207	4.77284	Ormdl3	1.91937e-145	3.65728	Ppm1j	0.00186174	2.59928
824	Zfp473	0.0752934	2.95076	Ncoa3	3.2257e-51	1.54129	Ptdss2	1.11987e-17	1.81251	Tmem181a	1.42915e-206	1.76623	Timp3	2.07881e-145	2.44543	Hand1	0.0018634	9.25359
825	Cdnf	0.0772036	4.02755	Top1	5.24228e-51	1.62531	Eif2b1	1.17027e-17	2.18043	Spire2	1.44895e-206	2.15978	Aldh7a1	2.95105e-145	3.01618	Pgm5	0.00189731	2.45736
826	Efcab12	0.0773382	5.11886	Plekhm3	6.33936e-51	3.28505	Cdk8	1.18647e-17	1.67989	Nr2f6	1.67668e-206	1.57183	Slc9a3r2	4.86738e-145	3.55671	Trim31	0.0018992	2.23056
827	Slfn2	0.0807653	1.67672	Cytip	6.58381e-51	2.29282	Laptm4b	1.22504e-17	1.83518	Mrps9	1.81738e-206	1.71692	Rtl8b	9.71397e-145	3.23769	Plce1	0.00190124	2.52831
828	Ltb	0.0810903	1.61865	Spred1	7.0743e-51	2.01255	Rnf34	1.26735e-17	1.58824	Elmo3	4.16557e-206	1.87041	Bnc1	1.09967e-144	17.5649	Samd5	0.0019042	2.57392
829	Lyzl4	0.0818325	2.4966	Bcl6	1.29829e-50	3.405	Rnf213	1.31013e-17	1.72035	Pdha1	4.29512e-206	1.786	Agtr1a	2.31549e-144	13.4253	Ppargc1a	0.00194374	2.38583
830	Tmem52	0.0834555	4.49789	Relt	1.54652e-50	3.83147	Tbc1d17	1.31261e-17	1.79589	Lzts3	4.57504e-206	2.55803	Ptprg	4.53225e-144	7.06555	Cnnm1	0.00194836	3.72992
831	Capn3	0.0834814	4.1401	Map7d1	1.87949e-50	1.54758	Ptbp2	1.31367e-17	1.5947	Slc12a8	4.61502e-206	7.48741	Fam220a	5.70952e-144	3.99273	Glp2r	0.00196258	4.72947
832	Ccl17	0.08459	4.14816	Tnfrsf1a	1.92228e-50	1.6269	Gsto1	1.32006e-17	1.88717	Ngrn	4.69306e-206	1.52776	Sh3d19	7.66484e-144	3.27554	Adgrf5	0.00196755	7.2606
833	Zfp967	0.0849814	1.50155	Sp100	1.9874e-50	2.017	Nfs1	1.33141e-17	1.80474	Endod1	8.59038e-206	2.72249	Smtn	1.27649e-143	2.24129	Anks4b	0.00205691	1.60571
834	Fabp1	0.087685	170.917	Gab3	2.05909e-50	5.19986	Phc3	1.33782e-17	1.50703	Mrps6	1.28713e-205	1.80108	Zfp266	1.79522e-143	3.72627	Arhgap5	0.00206493	1.6214
835	Rnft2	0.0878615	1.90681	Ikbkb	2.18786e-50	1.72883	Hdac5	1.41642e-17	1.63632	Slc2a13	1.48596e-205	2.62578	Copb2	2.42497e-143	2.51383	Optc	0.00207742	18.3092
836	Nlrp12	0.0880665	154.153	Fkbp15	2.26363e-50	1.55255	Insig2	1.45669e-17	1.69437	Zfp618	1.62983e-205	2.51839	Rgma	5.80342e-143	14.8762	Car12	0.00208309	4.03209
837	Elavl3	0.0893035	2.04863	Sowahc	2.68615e-50	3.82068	Cs	1.45716e-17	2.62152	Chchd3	2.07037e-205	1.7309	Igdcc4	2.43208e-142	7.26147	Cox7a1	0.00208365	1.55781
838	Hs6st2	0.0896231	2.51171	1700017B05Rik	2.71363e-50	2.26822	Tec	1.46702e-17	1.55638	Fat1	2.48485e-205	1.75164	Ppp2r2b	2.861e-142	14.1617	Syt4	0.00214752	2.02915
839	Col28a1	0.0914443	1.55759	Ftl1	3.41007e-50	2.05809	Gata6	1.50187e-17	1.63447	Flrt3	3.27083e-205	3.56233	Syne1	3.71018e-142	4.78384	Pirt	0.00214812	4.82714
840	Glra1	0.0925588	2.61662	Slc8a1	4.08584e-50	1.79198	Fads2	1.54051e-17	1.54095	Acot1	3.83587e-205	3.01077	Nr3c1	4.9209e-142	2.45712	Abhd17b	0.0021531	1.79624
841	Endou	0.0927573	3.34394	Trafd1	4.33178e-50	1.66983	Usp24	1.71092e-17	1.81165	Fam83g	4.49497e-205	2.16978	Pds5b	8.47476e-142	3.5517	Dsc2	0.00215635	2.46672
842	Fbxl21	0.0935379	2.36502	Clic4	8.51505e-50	2.46374	Dnaja3	1.85187e-17	1.84539	Slc35a2	4.70635e-205	2.13135	Nbea	9.52076e-142	5.94098	Gfra2	0.00215783	4.50391
843	Gm35339	0.0946638	3.46375	Plxnc1	1.86585e-49	3.92405	Ehmt2	1.91193e-17	2.30571	Fam20b	4.9357e-205	1.81277	Ablim1	1.32082e-141	2.06712	Luzp2	0.00219121	3.43212
844	Chrnb2	0.0963433	3.92756	Plxdc2	4.50578e-49	1.78944	Rbm6	1.93231e-17	2.49252	Hmga1	6.51621e-205	2.52996	Septin8	1.74351e-141	3.1785	Micall2	0.00219426	2.64957
845	Kmo	0.0980538	4.17913	Fgd4	5.00166e-49	2.06588	Baz1a	1.99291e-17	1.68862	Nomo1	6.89674e-205	2.02441	Morf4l2	2.88165e-141	2.70304	Golga4	0.00221454	1.9122
846	Mc5r	0.098291	64.4442	Dok1	6.91878e-49	2.18667	Txnip	2.01307e-17	1.87834	Wars	7.02358e-205	2.24053	Ube2l6	3.11639e-141	3.93398	Syndig1	0.00223282	4.65206
847	Cfl1	0.098324	1.7992	Nup98	1.31945e-48	2.23975	Foxj3	2.08942e-17	1.75369	Ffar2	7.96597e-205	6.17333	Asap3	4.41526e-141	15.1703	Magi1	0.0022579	2.48379
848	Oas3	0.0983541	1.50072	Dusp3	1.80972e-48	1.77173	Slc25a1	2.14717e-17	1.86299	Gar1	8.17016e-205	2.05932	Kifap3	6.06644e-141	3.52722	Gnb4	0.0022859	1.92369
849	Rdh9	0.100914	7.94792	Pepd	1.96329e-48	1.69946	Akap7	2.34351e-17	1.55493	Acy1	1.02633e-204	2.07171	Ybx3	6.17651e-141	2.10424	Hoxd4	0.0022863	3.4329
850	Apln	0.100944	1.72784	Fam49a	2.51087e-48	2.3792	Zpr1	2.34735e-17	1.71406	Mthfd1	1.44191e-204	2.61269	Gfpt2	7.21645e-141	20.1989	Olfr78	0.00229698	7.95024
851	Olfm4	0.10334	55.4669	Cep170	3.17726e-48	1.5586	Snx12	2.44337e-17	2.07717	Pdcd4	1.50191e-204	2.3425	Bmpr2	9.08035e-141	3.23116	Mrps28	0.00230513	1.57286
852	Ccl2	0.103421	2.17447	Tab2	3.3905e-48	1.5798	Golga2	2.68556e-17	1.65298	Etfrf1	1.94882e-204	2.1368	Atraid	2.05728e-140	2.70619	Adgrg6	0.00231891	2.98087
853	Sspo	0.104508	2.22961	Maff	3.77657e-48	1.61732	Pacs2	2.70286e-17	1.50719	Ppp2cb	2.06052e-204	1.56959	Mesd	2.66751e-140	3.01217	Csnk1g2	0.00232912	1.64619
854	Tdrd9	0.105278	6714.04	Bhlhe41	4.31842e-48	2.68092	Ralgds	2.72286e-17	1.76949	Nrn1	2.72571e-204	1.92549	Enpp2	3.25924e-140	29.9519	Siglecg	0.00235201	6.27984
855	Trgv4	0.105278	5279.34	Ocstamp	4.9223e-48	30.5402	Cisd1	2.75035e-17	2.26004	Qdpr	2.85219e-204	1.80364	Mex3b	4.3628e-140	11.3322	Dgka	0.00237218	2.13414
856	Stk32b	0.105655	31.0369	Tnfrsf17	5.65247e-48	5.08217	Phgr1	2.81014e-17	4.87714	Trappc5	6.96148e-204	1.67884	Npnt	5.45922e-140	8.46922	Nr3c2	0.00238407	1.79605
857	C6	0.106386	2.68932	Plpbp	6.13758e-48	2.57045	Taz	2.85598e-17	2.1361	Slc37a4	1.1862e-203	2.24748	Sfr1	6.15752e-140	3.25358	Afap1l1	0.00239014	3.46468
858	Esyt3	0.107114	1.56361	Card9	6.53872e-48	3.12034	Lonp2	2.94771e-17	1.87085	Ndufv1	1.28559e-203	2.39023	Tro	6.93979e-140	14.1932	Camk2n2	0.00239114	3.65425
859	Plb1	0.112579	2.96744	Wwp1	1.10195e-47	2.18185	Nsf	3.02084e-17	2.0355	Creb3l1	2.13326e-203	3.1135	Fut11	8.86514e-140	5.11313	Cgn	0.00240282	1.55231
860	Ooep	0.113312	2.22206	Pld3	1.11161e-47	1.72244	Pitrm1	3.04051e-17	1.77131	Gpatch4	2.41176e-203	2.82582	Itga2b	9.01327e-140	5.0227	Cr2	0.00244768	33.2321
861	Catsper4	0.113827	2.35813	Tmem104	1.12996e-47	2.51002	Pmpca	3.21265e-17	1.81169	Gadd45gip1	2.66293e-203	1.737	Sec62	1.27366e-139	2.8779	Cnksr2	0.0024652	3.20707
862	Iqcd	0.115628	3.18177	Ermap	1.28986e-47	8.77619	Mcu	3.23833e-17	2.34178	Adk	3.0824e-203	1.66401	Siva1	1.69684e-139	2.29624	Acsl3	0.00247449	1.52284
863	Keg1	0.116403	3.49133	Gbp5	1.45429e-47	4.63127	Sin3a	3.26525e-17	1.95522	Iqgap2	3.51049e-203	2.11182	Cox6b2	1.77062e-139	3.2838	Cdh6	0.00247758	4.34194
864	Serpinb1b	0.117577	5.01968	Ppp1r21	4.57869e-47	1.98315	Fosl2	3.30651e-17	2.51579	Cfap298	3.83051e-203	2.17416	Vstm4	2.39939e-139	7.32194	Mcu	0.0025355	2.27867
865	Kcnj9	0.119554	1.51271	Cacna1d	4.66146e-47	1.79227	Otud5	3.36571e-17	1.74677	Bsn	4.81196e-203	5.12143	Epb41l2	4.02351e-139	2.26366	Piezo2	0.00256406	2.54554
866	Zfp972	0.12035	5.41027	Cd40	5.60387e-47	2.83678	Tcf20	3.37029e-17	1.77585	Cilk1	4.90836e-203	1.83852	Mast4	6.38923e-139	4.22053	Rai14	0.00258405	2.52023
867	Sh3bgrl3	0.12119	2.48431	Jdp2	5.65989e-47	1.90149	Tmem167b	3.37155e-17	1.57007	Phgr1	4.93086e-203	2.87382	Polr2m	6.42194e-139	2.05814	Tbc1d7	0.00260563	3.23983
868	Mcpt4	0.121328	5.27758	Gab2	6.02853e-47	2.00092	Dlg1	3.44868e-17	1.68379	Cpped1	5.71489e-203	2.11504	Hoxd9	7.25472e-139	6.78389	Tshz2	0.00263383	1.52438
869	Pla2g2d	0.122021	1.78213	Wdfy3	6.38219e-47	2.18257	Numb	3.48993e-17	1.58743	Plac8	6.23413e-203	1.91296	Sbsn	1.41467e-138	7.82933	Mettl26	0.00263558	1.72512
870	Rapsn	0.122525	3.54087	Adam15	6.39497e-47	1.72219	Nckap1	3.55663e-17	2.0141	Ciapin1	6.52693e-203	1.84859	Spsb1	2.54456e-138	4.75057	Prap1	0.00265631	1.95388
871	Atp2b2	0.122656	5.07217	Sdc4	6.93284e-47	2.74465	Sec31a	3.65277e-17	2.88045	Cipc	1.0246e-202	2.86065	Fcor	4.96155e-138	15.3816	Filip1	0.0026752	2.91156
872	Saa3	0.129143	3.61124	Slfn5	1.10388e-46	2.1979	Msantd4	3.65907e-17	1.52375	2610528A11Rik	3.27981e-202	2.44103	Cdh3	5.32057e-138	11.8765	Lad1	0.00268773	1.93349
873	Olfr56	0.129832	2.22483	Dusp7	1.84068e-46	2.51949	Slc25a10	3.90006e-17	1.5787	Acot13	4.24554e-202	1.55707	Pde1a	5.83196e-138	6.3061	Gm8369	0.00271674	8.27563
874	Stac	0.129904	1.63488	Mfsd11	2.19497e-46	1.9655	Tollip	3.9431e-17	1.86687	Clpp	5.02577e-202	1.79543	Gpr180	6.00735e-138	3.74167	Hspb7	0.00272748	2.18289
875	Pilrb2	0.130493	2.6643	P3h2	3.32471e-46	7.71207	Ctnna1	3.97638e-17	2.8289	Mtx2	5.49239e-202	1.64554	Prlr	6.97449e-138	20.3068	Zfp462	0.00274738	2.76238
876	Acod1	0.131249	13.1967	Fmnl3	3.59136e-46	1.86266	Fam102b	3.98384e-17	2.04346	Gpr89	5.57971e-202	1.9175	Prkd3	8.1399e-138	3.14303	Pkp3	0.00275443	1.75875
877	Zfp385c	0.131303	1.50685	Rasa3	3.66119e-46	1.9919	Smad2	4.14064e-17	2.09927	Crls1	6.60175e-202	1.936	Emc10	8.64338e-138	2.44211	Rasd1	0.00281982	2.24378
878	Mmp13	0.131959	1.53407	Slc7a11	3.78864e-46	2.45387	Hibch	4.15054e-17	1.59895	Tmem246	8.58407e-202	2.95202	Sorbs3	9.83657e-138	5.3539	Dagla	0.00284804	5.17008
879	Cdkn2a	0.132782	1.96523	Clec4e	4.38922e-46	4.40309	Ublcp1	4.18085e-17	1.86648	Dld	1.128e-201	1.78728	Zfp469	1.25183e-137	34.2716	Arhgef12	0.00290382	2.20316
880	Il13	0.133115	3.44531	Itpripl2	4.42809e-46	1.75439	Zfand1	4.57499e-17	1.85563	Pmpcb	1.33216e-201	1.70427	Calhm5	1.81411e-137	24.7582	Wnk2	0.00293221	3.94835
881	Gm49368	0.133547	5.57781	Fos	5.96554e-46	1.66772	Aopep	4.66045e-17	1.75259	Sowahb	1.92647e-201	3.3045	Zfp57	2.20576e-137	9.99884	Esyt2	0.00298357	1.95498
882	Acoxl	0.136162	2.27981	Tut7	7.294e-46	1.58453	Pi4k2b	4.81899e-17	1.56657	Tradd	1.96008e-201	1.6441	Sec31a	2.28485e-137	2.23701	Hoxa11	0.00298834	4.17872
883	Dnah7a	0.1362	1.9079	Crybb1	9.46988e-46	2.938	Rnpepl1	4.82824e-17	2.6426	Acot8	2.08498e-201	1.95467	Sh3pxd2a	2.33173e-137	3.03455	Tmc4	0.00300507	1.65937
884	Srgn	0.137942	1.98523	Etv3	1.08027e-45	2.29105	Mmut	4.92543e-17	1.62365	Naa10	2.88101e-201	1.66961	Atp11a	2.88336e-137	3.7162	Rusc2	0.00300715	1.94679
885	Baiap3	0.138296	1.76538	Vrk2	1.45714e-45	1.79666	Fam234a	4.93082e-17	2.31462	Gna14	3.63387e-201	1.57945	Hlf	3.05875e-137	7.34853	Zcchc12	0.00302418	7.48557
886	Prelid3a	0.138311	3.14115	Tmem140	1.51021e-45	1.77737	Plaa	4.94597e-17	1.69277	Mctp2	4.27032e-201	2.54374	Mxd4	3.46577e-137	2.29576	Kcna5	0.00309728	4.64146
887	Wfikkn1	0.138781	2.26718	Adgre4	1.72535e-45	5.59606	Zscan26	5.08145e-17	2.05561	Phb	4.85022e-201	2.08362	Igfbp2	3.70735e-137	12.4211	Ppp1r14c	0.00311036	3.10526
888	Sult4a1	0.139791	1.93673	Rasgrp1	2.43769e-45	3.49007	Trappc10	5.73635e-17	2.06534	Ephb2	7.49393e-201	2.95117	Zfp637	5.63685e-137	3.49268	Tcf21	0.00311947	2.75319
889	Abca14	0.140163	3.43027	Smim3	3.99177e-45	2.21475	Ngly1	5.75958e-17	1.81569	Polr2l	7.58989e-201	1.75783	Slc39a6	7.29505e-137	6.27769	Colgalt2	0.00314145	5.15094
890	Slc17a8	0.141004	3.24731	Parvg	5.328e-45	1.8386	Epcam	6.34327e-17	3.04909	Immp2l	1.46299e-200	2.62022	Ctsl	7.7223e-137	4.61911	Aplp2	0.00315376	1.85251
891	Adgb	0.142388	2.20751	Gsg1	5.48953e-45	2.00857	Araf	6.3676e-17	2.50038	Pcca	1.94673e-200	2.07948	Kazald1	8.34732e-137	9.90096	Fam78b	0.00318389	3.65728
892	Zfp354b	0.142956	4.78389	Wdr81	6.41598e-45	2.07249	Mbip	6.37726e-17	1.5724	Ankrd10	1.96378e-200	2.00199	Cldnd1	3.36257e-136	2.69196	Gucy1a1	0.00318684	2.3091
893	Gfap	0.1464	4.70511	Fam234b	9.44262e-45	2.03738	Aldh16a1	6.56076e-17	1.64932	Ddx39	4.98518e-200	1.7225	Pakap	4.3348e-136	3.91279	Syde1	0.00329724	2.2321
894	Apol7c	0.147236	4.3279	Nagpa	9.89666e-45	2.42413	Zcchc8	6.58877e-17	2.17589	Upf3b	5.04485e-200	1.82168	Arl1	5.54798e-136	2.39845	Bcas1	0.00335219	1.74025
895	Ppbp	0.160536	3.01261	Fam78a	1.10889e-44	3.87395	Ube3b	6.67723e-17	1.92531	Pawr	5.73796e-200	2.11137	Smarcd3	6.35885e-136	6.95883	Apol10a	0.00336418	2.35973
896	Klri2	0.162227	13.9303	Mvb12b	1.14279e-44	1.81468	Gpalpp1	6.72351e-17	1.71892	Mcee	7.07297e-200	1.839	Adamtsl3	6.79156e-136	42.0697	Foxl1	0.00340301	4.80663
897	Gpr162	0.162534	3.06235	Atf6	1.30412e-44	2.18098	Abr	6.78809e-17	2.27177	Ppil1	9.18635e-200	1.88299	Sh3pxd2b	8.11812e-136	3.32165	Slc51a	0.00341508	2.61954
898	Npl	0.162939	3.66875	Tep1	1.35133e-44	1.70288	Rnf14	6.82711e-17	1.76076	Srpk1	1.0457e-199	1.69816	Ebf3	8.51741e-136	31.754	Galnt18	0.00347284	3.60681
899	Spef1l	0.163748	2.11452	Lrrc8d	1.36228e-44	2.67135	Stambp	7.14166e-17	2.23369	Ldlr	1.23268e-199	2.21547	Prrc1	1.38262e-135	3.06428	Myo1d	0.00347577	1.73477
900	Fam167a	0.165115	1.63113	Malt1	1.55111e-44	3.56365	Smg6	7.28405e-17	2.2137	Gramd3	1.44478e-199	1.62702	Sema6c	1.88755e-135	25.838	Scrg1	0.00349227	3.55642
901	Mapk10	0.167348	1.60733	Kynu	1.7412e-44	3.72864	Ephb4	7.44413e-17	1.69856	Nsun2	1.62491e-199	1.6658	Gaa	4.38275e-135	3.69817	Gadd45a	0.00349429	1.64737
902	Vsnl1	0.168255	2.14425	Fgd3	1.92228e-44	2.23615	Bcl9	7.64584e-17	1.84248	Flnb	2.56396e-199	1.63829	App	1.2018e-134	2.83281	Ankmy1	0.0035135	8.92023
903	Alox15	0.169509	2.00607	Blvra	2.39784e-44	1.50908	Ncoa6	7.6471e-17	2.27262	Bicdl2	3.96838e-199	3.38256	Nnat	1.24991e-134	12.1804	Nrn1	0.00351933	3.0742
904	Plxnb3	0.171245	2.23528	Reep3	2.49278e-44	1.54189	Arhgap21	7.71231e-17	1.79486	Dab2ip	4.11909e-199	1.73	Lrch2	1.86261e-134	10.6297	Klhl32	0.00352435	5.46692
905	Ms4a6d	0.172493	3.08083	Atp6v0a1	3.08619e-44	1.69935	Acad9	8.02826e-17	1.59983	Sh3gl2	4.16912e-199	2.84317	Lbp	2.14605e-134	9.94524	Sh3rf1	0.00353115	2.80379
906	Pkd2l2	0.176718	3.72226	Slc46a3	4.40706e-44	2.66276	Zfp397	8.28507e-17	1.97848	Slc16a5	4.69265e-199	2.82013	Hspa2	2.1863e-134	4.78595	Itpk1	0.00355843	1.63714
907	Cd72	0.176763	2.87288	Adgrl3	7.54586e-44	2.87141	Hgs	8.30158e-17	2.5626	Lin7c	5.22495e-199	1.66503	Tnc	2.42416e-134	6.87714	Rnf39	0.00357448	4.79807
908	Cntnap2	0.178519	5.65971	Gm49339	8.17733e-44	7.663	Serhl	8.36335e-17	2.42305	Idh1	7.14525e-199	2.17376	Smtnl2	2.7549e-134	14.6699	Ryr3	0.00359699	2.33365
909	Pla1a	0.18241	1.51592	Zswim4	8.89978e-44	3.56285	Relch	9.10331e-17	2.02376	Mtfr1	9.53117e-199	1.71059	Mtch1	3.67482e-134	2.62315	Sncaip	0.00366375	4.30615
910	Mmp25	0.182782	8.07167	Il17ra	9.16495e-44	2.45523	Nat9	9.29929e-17	2.25179	Letm1	1.1047e-198	1.76434	Tcf7l1	4.0167e-134	4.12451	Angptl1	0.00367198	2.22812
911	Il27	0.183346	2.5167	Atp6ap1	9.23041e-44	1.56443	Slc35a1	9.58924e-17	1.79438	Mrpl39	1.44511e-198	1.62771	Tgfbr2	4.70968e-134	2.52316	Shisa4	0.00367632	2.81407
912	Scimp	0.186742	3.37289	Gm3448	9.24378e-44	4.77958	Cmip	9.63226e-17	1.95342	Ece1	1.97754e-198	2.11751	Twist1	5.30437e-134	14.617	Krtcap3	0.00368259	2.19548
913	Smim40	0.190998	2.13238	Prkch	9.67273e-44	2.56404	Smpdl3a	9.77379e-17	2.40799	Dqx1	2.42058e-198	1.74111	Scd2	5.33429e-134	1.67356	Gabbr1	0.00369093	1.96755
914	D6Ertd527e	0.191348	9.57735	Slamf6	1.12635e-43	4.04382	Sart1	9.78465e-17	1.9888	Mrs2	4.60769e-198	2.20512	1500011B03Rik	6.60379e-134	2.87784	Frmd3	0.0036947	2.1891
915	Haao	0.193226	2.59388	Mapk14	1.29816e-43	1.51017	Ubxn7	1.10732e-16	1.7206	Hbegf	7.13243e-198	3.15506	Sgcb	7.61637e-134	5.39673	Sema3g	0.00370071	18.4971
916	Kif19a	0.196636	3.02221	Fxyd2	1.65257e-43	1.69244	Gng11	1.11134e-16	1.81454	Trmt1	7.8751e-198	1.82696	Cd47	1.23186e-133	2.4372	Tead3	0.00372042	2.69675
917	Rdh12	0.198234	2.8298	Cklf	1.6962e-43	1.64309	Ralgapa1	1.13623e-16	2.11491	Yars	1.28042e-197	1.5183	Lima1	1.69167e-133	2.36163	Pxdn	0.00374851	2.01816
918	Psmb8	0.199939	2.917	Zfp691	2.36019e-43	2.09717	Cpped1	1.19198e-16	1.51439	Rab4a	1.82425e-197	2.02505	Col27a1	2.24297e-133	4.86232	Nwd1	0.00376242	12.9662
919	D830030K20Rik	0.200315	1.69226	H2-Q6	3.08574e-43	2.29665	Ranbp10	1.21275e-16	1.94354	Lrrc42	2.43018e-197	1.70596	Mbtps1	2.5124e-133	3.05778	Madcam1	0.00378515	41640.6
920	Ucp2	0.203308	2.14898	Sde2	4.35997e-43	2.2705	Pard3	1.22615e-16	1.54095	Tlcd4	2.73184e-197	3.73332	Cpt1c	3.29968e-133	9.38822	Trav19	0.00378515	17243.5
921	Tacstd2	0.206095	1.65077	Arid5a	4.89652e-43	2.42988	Atp13a1	1.22779e-16	2.13213	Fam83b	2.88096e-197	2.05517	Rabac1	4.16891e-133	2.78279	Cpb2	0.00378515	14419.2
922	4930486L24Rik	0.20848	3.53296	Slc38a6	5.17823e-43	2.43769	Prpsap1	1.23623e-16	2.71042	Cops7a	3.10739e-197	1.76122	Egfl6	4.26543e-133	36.192	Spp2	0.00378515	11993.2
923	Gm10277	0.209187	2.11989	Map3k1	6.21657e-43	1.93358	Snhg4	1.29771e-16	1.84572	Pdxdc1	3.46006e-197	2.25898	Galnt17	4.86058e-133	34.8803	Lhx2	0.00378515	9362.46
924	Fer1l4	0.210858	2.02317	Dnajb14	1.76025e-42	1.84909	Tent4b	1.30948e-16	1.8036	Nob1	3.6464e-197	2.05134	Pttg1ip	4.87548e-133	2.25614	Higd1b	0.00378515	7898.86
925	Gm12185	0.212625	2.76819	Tap1	1.8576e-42	2.24206	Slc12a2	1.3266e-16	1.56376	Uxt	4.90477e-197	1.58794	Col4a6	5.10558e-133	14.4574	Rag2	0.00378515	5589.86
926	Wdr93	0.214415	2.89322	Rgs18	2.33115e-42	2.52496	Aspscr1	1.34773e-16	2.65485	Gmppb	8.51841e-197	2.07358	Tmem150a	1.19291e-132	5.68345	Adgrg4	0.00378515	5407.82
927	Car3	0.215355	1.75288	Rela	2.73883e-42	1.68665	Sh2b1	1.38048e-16	1.51838	Trmt10c	2.01652e-196	2.05168	Gpr27	1.4094e-132	18.4251	Cbln1	0.00378515	5407.82
928	Klra7	0.218105	2.9826	Il10	3.27721e-42	10.604	Shtn1	1.39212e-16	1.85626	Lss	2.06889e-196	2.88807	Rasl11a	1.50784e-132	5.21719	Trgv6	0.00378515	4779.18
929	Irx3	0.219106	3.99402	AI413582	4.51473e-42	1.58214	Fnbp4	1.44595e-16	1.7477	Lta4h	2.12693e-196	1.84965	Ddost	1.6134e-132	2.61195	Crisp3	0.00378515	4603.06
930	Adora3	0.220499	5.93061	Ubtd1	4.56844e-42	1.77494	Wdr48	1.47272e-16	1.66998	Ruvbl2	2.82548e-196	1.87197	Hspb8	2.2317e-132	14.0027	Hspb3	0.00378515	4594.29
931	Parvg	0.225074	3.56655	Slc12a9	4.86261e-42	2.53661	Eif2b5	1.5373e-16	1.78436	Socs2	3.64621e-196	1.74773	Anxa2	2.42221e-132	3.31308	Akain1	0.00378515	3605.55
932	Rnase12	0.225121	2.81427	Pias1	6.14084e-42	2.04637	Rpe	1.57641e-16	1.92397	Atoh1	3.79386e-196	4.88651	Rhoq	4.21803e-132	3.67605	Gm9925	0.00378515	2815.34
933	Asb16	0.226153	4.06449	Hsd17b12	6.2742e-42	1.57732	Tradd	1.62489e-16	2.32246	Cmc1	3.98078e-196	1.5432	Chst14	5.75004e-132	8.46333	Rag1	0.00378515	2795.43
934	Prss34	0.227084	2.2198	Ptpn7	7.6673e-42	1.90761	Ltn1	1.67434e-16	1.51128	Greb1	4.56558e-196	4.66068	Hdac7	6.42497e-132	3.4284	Fam135b	0.00378515	2284.15
935	Ccna1	0.230599	5.36326	Rhbdf2	8.92691e-42	2.46828	Cluh	1.70775e-16	1.7791	Acot7	8.4871e-196	2.02118	Ro60	6.86965e-132	3.3082	Gm28729	0.00378515	1973.2
936	Chil1	0.248481	2.64442	Zfp36l2	1.2167e-41	1.71208	Zfp524	1.72692e-16	1.51794	Pno1	1.51193e-195	1.85019	Trip10	8.43566e-132	3.38966	Ugt1a2	0.00378515	1271.84
937	Dkkl1	0.250459	2.27831	Per1	1.23505e-41	1.83509	Atxn7l3	1.73152e-16	2.37098	Hadhb	1.73399e-195	2.21697	1810055G02Rik	1.52305e-131	8.26889	Zfp595	0.00385145	4.12554
938	Lhfpl3	0.250649	1.81666	Zdhhc14	1.41596e-41	2.0015	Zbtb10	1.73401e-16	1.68515	Glod5	2.07385e-195	4.63108	Gypc	1.81864e-131	5.07456	Cxcr5	0.00388474	9.8879
939	Rbm24	0.252624	1.73072	Gm45716	2.73366e-41	2.95167	Ccdc32	1.74946e-16	2.3015	Mri1	2.5855e-195	1.83199	B9d1	2.02468e-131	6.28567	Chd7	0.00389131	1.712
940	Trim30b	0.256238	1.86383	Agmo	4.40503e-41	2.30847	Flcn	1.76741e-16	1.55908	Clcn2	2.91933e-195	2.58836	Pgrmc1	2.06512e-131	2.35257	4930523C07Rik	0.00390284	1.82393
941	Pcdhb15	0.257745	1.70304	Fth1	5.28144e-41	1.93786	Agpat1	1.90656e-16	1.96227	Acp6	3.76132e-195	1.99315	Zdbf2	2.426e-131	17.1987	Dock9	0.00393261	2.74568
942	Fpr1	0.259517	2.84965	Irak2	5.74075e-41	1.74076	Wbp1	1.92156e-16	1.77339	Got2	4.81295e-195	1.67798	Pura	2.5419e-131	2.23651	Ccdc184	0.0040409	6.87518
943	Xlr4c	0.262807	2.394	Fcna	6.83492e-41	8.72592	Pgpep1	1.94596e-16	1.99899	Mrpl41	1.0026e-194	1.60197	Nt5c3b	3.06445e-131	2.89375	Ccnb1ip1	0.00404405	1.93454
944	Ttll13	0.27069	3.46419	Ccr2	6.90941e-41	6.45432	Clpb	2.01728e-16	1.64731	Msi2	1.23106e-194	1.71093	Pear1	3.17539e-131	5.98756	Adcy5	0.00405367	3.43166
945	Clta	0.271386	1.9677	Itpkb	9.1027e-41	2.00346	Ctdspl	2.02663e-16	2.01156	Prelid3b	1.42533e-194	1.58591	Glg1	3.62552e-131	3.08893	Slc15a1	0.00407716	1.62789
946	Fsd2	0.276441	3.40939	Tlr8	9.85276e-41	2.41957	Pkp4	2.03043e-16	1.63731	2900026A02Rik	2.08438e-194	1.79436	Ostc	3.81841e-131	2.68602	Snhg4	0.00408525	1.82574
947	Gm12666	0.2788	5.67152	Zfp36l1	1.5102e-40	1.68284	Ifi35	2.06157e-16	1.9137	Thyn1	2.10406e-194	1.80257	Filip1l	4.05809e-131	2.47609	Hexim1	0.00413633	1.55914
948	Gm10401	0.27928	5.5679	Id2	1.90725e-40	2.38413	Ggact	2.14874e-16	1.5858	Clec2h	2.61328e-194	1.87027	Plod1	4.20787e-131	3.14115	Hint2	0.00414202	1.58814
949	Slc10a1	0.279678	6.32273	Ciita	2.33926e-40	2.90242	Nr2f2	2.29255e-16	1.65199	Prrg2	2.81694e-194	1.69576	Zfr	4.49763e-131	3.02891	Calcrl	0.00414592	3.06306
950	Col24a1	0.282275	2.95416	Dennd1a	3.82554e-40	1.93894	Tmem183a	2.2929e-16	2.13289	Nt5c	2.93333e-194	2.49396	Septin2	6.47596e-131	2.55932	Cdkl5	0.00415551	4.65442
951	Cxcl9	0.28269	2.07079	Atp6v1c1	4.37956e-40	1.82492	Plekha5	2.34503e-16	2.00829	Muc4	5.32802e-194	3.38901	Tmem255a	8.67524e-131	25.3461	Fgfr1	0.00420668	1.56394
952	Mapk8ip2	0.293697	3.95245	Snx29	4.65172e-40	2.72331	Acot7	2.35461e-16	1.83102	Fkbp4	6.38104e-194	2.35444	Fstl3	9.16951e-131	10.6207	Igll1	0.00424509	191.077
953	Mmp9	0.298475	4.181	Lyve1	5.21243e-40	4.9791	Tsc22d1	2.36166e-16	1.7437	Gstm1	8.12666e-194	3.20611	Paxx	9.90593e-131	2.71706	Cd79b	0.00424796	2.29586
954	Fcgr3	0.299938	2.09055	Hvcn1	5.70128e-40	1.68856	Gba	2.37691e-16	1.61517	Gcat	8.24006e-194	2.13798	Efnb1	1.84305e-130	3.25192	Slc45a3	0.00429976	3.23238
955	Treml4	0.301335	2.90745	Rreb1	8.03097e-40	1.89833	Pgm2	2.46248e-16	1.73254	Tmub1	8.79531e-194	2.57379	Ctxn1	2.01404e-130	4.21931	Reln	0.00430659	7.6233
956	Tnnc1	0.302752	2.19103	Gbp3	8.48859e-40	1.50497	Cers4	2.47225e-16	1.58106	Tox3	1.22724e-193	5.1443	Slc50a1	2.10278e-130	2.40275	Fabp4	0.00431343	4.92383
957	Ms4a6b	0.306234	2.40407	Cyth1	9.31378e-40	1.61983	Smg1	2.5604e-16	2.71226	Abcb8	3.10598e-193	2.53847	Itgb1	2.88013e-130	2.53038	Spats2l	0.0043753	1.95019
958	Il2ra	0.310493	1.60729	Apol7c	1.68258e-39	1.74328	Hyal2	2.68178e-16	1.76406	Hnf4g	3.53139e-193	3.1336	Fscn1	7.29439e-130	1.99272	Sox4	0.00437676	1.63834
959	Cacna1f	0.311349	2.59823	Cited2	1.79901e-39	2.1735	Eri1	2.7337e-16	1.54575	Myo1e	6.05778e-193	1.52143	Pja2	9.5187e-130	2.7973	Plpp3	0.00439499	1.60635
960	Slc25a31	0.312065	1.55655	H2-Q4	2.83224e-39	1.83914	Fnbp1l	2.7848e-16	2.31523	Mrpl19	1.12082e-192	2.10562	Tmem43	3.15913e-129	4.66587	Pcsk7	0.00444696	2.09755
961	Wdr38	0.317945	1.8497	Sirpb1c	2.91666e-39	10.2625	2200002D01Rik	2.82428e-16	5.77674	St6galnac6	1.86378e-192	3.16288	Itgb3	4.90729e-129	6.29615	Tspyl4	0.00446422	5.07907
962	Pcdhga1	0.318624	2.89959	Gnaq	3.92194e-39	1.80413	Mfsd4a	2.96973e-16	1.72254	Hnf1a	1.98102e-192	2.2783	Tef	5.44169e-129	3.854	Dll4	0.00447059	2.91353
963	Tuba8	0.325184	2.9224	Osbpl11	4.26061e-39	1.9454	Polr3c	3.05365e-16	1.55741	Ly6g6e	2.55012e-192	2.87754	Gm9780	6.66493e-129	54.0344	Cspg4	0.00451296	3.55347
964	Rac2	0.326846	2.84997	Pcyt1a	1.16058e-38	1.86408	Slc44a1	3.06368e-16	2.26386	Yipf1	2.81752e-192	2.3297	Cdk16	1.06801e-128	2.75889	Gsdmc3	0.00457389	2.37528
965	Foxc2	0.327271	2.21992	Cd22	1.58862e-38	2.63546	Tpcn1	3.16447e-16	2.00442	Cbr4	2.98384e-192	1.81543	Col4a4	1.46799e-128	35.1067	Noxa1	0.00458902	2.39876
966	Tmem233	0.327538	1.79825	Abcd1	1.59995e-38	1.97035	Gopc	3.36865e-16	1.55474	Slc16a1	5.2085e-192	1.69402	Ube2e2	1.99925e-128	3.3745	Plxnb3	0.00461115	2.70219
967	Actc1	0.331567	3.14937	Tlr6	2.10847e-38	2.90373	Kdsr	3.38859e-16	1.52374	Rpp25l	5.99301e-192	1.74004	Rbp4	2.57455e-128	6.0254	Pcdhb14	0.00462633	5.95531
968	Gm17455	0.333154	2.13148	Ndel1	2.29269e-38	1.69578	Fam8a1	3.45616e-16	1.60636	Mrps27	6.21273e-192	2.73375	Nlgn1	3.02861e-128	45.0788	Mical3	0.00464154	2.3253
969	Gpihbp1	0.336716	2.41835	Ms4a4a	2.30837e-38	1.79883	Wasl	3.47115e-16	3.1846	Glt1d1	1.00983e-191	4.94132	Antxr2	3.18763e-128	3.329	Pyurf	0.00465995	1.65389
970	Gm826	0.339572	7.08072	Kansl1l	2.68693e-38	1.99334	Tmem98	4.08258e-16	1.50343	Mrpl57	1.17367e-191	1.71004	Lats2	3.7275e-128	3.42964	Tmem121	0.00466559	3.48317
971	Neil2	0.340935	3.6157	Pitpnc1	3.01492e-38	1.8958	Setd7	4.36781e-16	1.63435	Rce1	1.45478e-191	2.0464	Rora	4.07363e-128	4.08363	Bcl6b	0.00469297	2.79626
972	Poln	0.343121	2.14471	Tspan33	3.08262e-38	1.86158	Gas2l1	4.38633e-16	1.57354	Csrp2	1.7992e-191	2.12464	Phpt1	4.92638e-128	2.28684	Cavin2	0.00470644	2.50646
973	Cyp11a1	0.344011	3.52442	Etv6	3.35862e-38	2.28525	Cacfd1	4.42875e-16	2.18886	Dnpep	1.92611e-191	1.59783	Mgst1	5.08351e-128	2.5908	Inava	0.004713	2.06413
974	Limd2	0.346676	3.09136	Akr1b10	4.15656e-38	2.54901	Uhmk1	4.47957e-16	1.63384	Ethe1	5.2326e-191	2.89152	Tm7sf3	6.11688e-128	2.94569	Tle2	0.00472706	3.6132
975	Zfp773	0.351869	3.77834	Acox3	4.30194e-38	2.65392	Mgat4a	4.66207e-16	2.07588	Cutal	5.98273e-191	2.67269	G0s2	6.35248e-128	1.54283	Baiap2l2	0.00474591	1.63499
976	Gm29609	0.366256	3.09048	Irf1	4.96001e-38	1.73068	Gstt3	4.80249e-16	1.93062	Sord	6.53587e-191	1.57093	Phgdh	7.1603e-128	4.25893	Sit1	0.0048468	82.3189
977	Nfe2	0.366923	2.92879	Atp6v1h	5.40869e-38	1.88041	Klc1	4.87191e-16	2.03868	Mtif3	7.23457e-191	2.65617	Tmem237	7.94435e-128	3.5392	Myzap	0.00484978	1.66559
978	Prg2	0.371873	96.2274	Nr4a3	5.55327e-38	2.16359	Sfswap	4.92005e-16	2.50872	Bnip1	7.37926e-191	1.89371	Hook3	1.65445e-127	2.55434	Adcy6	0.00486945	1.87241
979	Trem2	0.372368	2.56225	Trpm2	1.00647e-37	3.40806	Msmo1	5.0137e-16	2.15316	Glrx5	7.98175e-191	1.74034	Cul7	2.86812e-127	3.88206	Ctnna3	0.00490154	5.45442
980	Npffr1	0.392167	2.06864	Zc3h12c	1.06608e-37	2.44729	Chd7	5.18343e-16	1.95357	Timm44	9.02886e-191	1.56386	Ilk	4.29685e-127	2.0106	Tmem252	0.00492074	4.15842
981	Fpr2	0.392742	3.59982	Rbm7	1.08627e-37	1.53599	Ptprd	5.20487e-16	1.70855	Bok	9.97206e-191	1.98473	Fam189b	8.04612e-127	5.51211	Tmtc2	0.00492409	2.20625
982	Klri1	0.395445	40.8038	Arid4a	1.3741e-37	1.82987	Dennd4c	5.33246e-16	1.84598	Rps19bp1	1.07536e-190	1.59599	Nckap1	1.44132e-126	2.88399	Ano1	0.00499601	3.22143
983	Irgc1	0.410819	4.05814	Gpr146	2.11016e-37	2.57101	Sec23ip	5.36466e-16	1.7055	Cdpf1	1.10179e-190	1.71096	Pi16	2.16212e-126	14.6599	Vpreb2	0.00507063	169.47
984	Vmn2r26	0.414163	21.5719	Tgs1	2.13473e-37	1.88516	Arfgap1	5.38569e-16	1.91606	Pck2	1.21551e-190	1.86155	Tmx4	2.62494e-126	3.59672	Gja1	0.00511804	6.29151
985	Ccl7	0.42773	2.15169	Susd1	2.58557e-37	2.71519	Trip10	5.57507e-16	2.00132	Fads2	1.22255e-190	2.52707	Slc4a3	2.72489e-126	5.20766	Arhgef26	0.00522636	3.06104
986	Kcnk12	0.429944	7.60878	Ctla2b	3.06288e-37	3.70894	Tmem238	5.59501e-16	1.86955	Itga3	1.34745e-190	1.68437	Map4k4	2.80645e-126	2.22918	Ccnd3	0.00526952	1.64551
987	Psors1c2	0.432484	7.07368	Nuak1	4.08445e-37	2.18055	Dync1li2	5.67829e-16	2.45166	Naa35	1.56665e-190	1.56214	Add1	2.85485e-126	2.29415	Apba2	0.00527244	12.4413
988	Hpx	0.433	7.8072	Mycbp2	4.56661e-37	1.54719	Dock1	5.68046e-16	2.29342	Itpka	1.58164e-190	4.71595	Ccdc127	3.01658e-126	3.24033	Gnpnat1	0.00528224	1.56424
989	Ighm	0.433811	2.60606	Itsn1	4.86453e-37	1.97321	Scyl2	5.72455e-16	1.86175	Aco2	1.97169e-190	2.36058	Gli2	3.04473e-126	7.87424	Tnfrsf22	0.00536679	5.37487
990	Neurod6	0.435446	11.0965	Washc2	5.82584e-37	1.75359	Nin	5.7426e-16	1.79446	Plxna2	2.02864e-190	1.60684	Impad1	3.70251e-126	2.6365	Fam160a2	0.00544864	1.84553
991	Adgre1	0.438894	1.88769	Zfyve26	5.90896e-37	2.18932	Mepce	5.89425e-16	2.06768	Pum3	2.19234e-190	1.75159	Mturn	5.86405e-126	10.2928	Mpst	0.00547932	1.72426
992	Ifi202b	0.440592	8.10524	Pald1	6.68802e-37	1.91034	Pcnt	5.89818e-16	1.59225	Adck5	2.51821e-190	1.58352	Socs1	5.87792e-126	4.46715	Ift81	0.00552059	1.86291
993	Serpina3f	0.443685	2.00558	Exoc6	6.89336e-37	1.61253	Scaf1	6.07003e-16	2.27631	Ddt	4.00202e-190	1.56306	Tceal9	6.58975e-126	3.00723	Ccdc136	0.00556245	3.74645
994	Ksr2	0.453617	2.8435	Nktr	1.04485e-36	1.6908	Dmap1	6.15943e-16	1.73115	1700019D03Rik	4.68951e-190	2.73481	Kank1	7.47504e-126	6.75177	Duoxa2	0.00556866	1.78357
995	Ogdhl	0.458809	7.50166	Lrrfip1	1.26576e-36	1.70207	Rtca	6.1949e-16	1.55864	Pir	5.79444e-190	3.40082	Cpq	7.56331e-126	3.51763	Cdca7	0.00560886	2.17915
996	Gapt	0.462202	5.98357	Gnl3	1.40745e-36	1.7301	Upf2	6.34852e-16	2.58775	Mrpl36	7.23159e-190	1.51202	Ift43	8.17817e-126	2.91378	Lin7c	0.0057433	1.70294
997	Gcsam	0.468368	3.07505	Tet2	1.68385e-36	1.52742	Prkci	6.36334e-16	1.70117	Phlda1	7.90369e-190	3.5833	Rab13	8.4443e-126	2.73513	Hspb2	0.00574653	3.98755
998	Psd2	0.476588	1.91808	Coro7	2.14331e-36	1.71526	Galt	6.49495e-16	1.98182	Chmp6	7.9728e-190	1.51463	Tlcd2	8.85607e-126	6.43784	Rtn2	0.00577991	3.03446
999	Ifi214	0.491325	2.69017	Rnf180	2.48916e-36	1.77882	Phyh	6.56864e-16	3.00732	Mrpl49	8.93259e-190	1.54826	Frem2	1.44001e-125	10.0792	Bmp4	0.0058549	1.74503
1000	Olr1	0.491639	2.03743	Ccdc88a	2.55359e-36	1.58559	Ppm1b	6.9575e-16	2.80969	Il17re	9.46246e-190	2.38975	Zbtb7c	1.55917e-125	15.8441	Cdkn1b	0.00587875	1.60514
1001	Brinp2	0.492004	2.13708	Lamtor3	2.9684e-36	1.60034	Bnip1	6.98223e-16	1.72224	Pex7	9.83097e-190	1.64506	Zfp383	1.72802e-125	12.2748	Sema6a	0.00593277	2.07512
1002	Krt79	0.497317	2.23286	H2-DMb2	6.69924e-36	2.18595	Lpin2	7.01019e-16	2.15385	Sac3d1	9.90886e-190	1.84727	Ano6	1.73146e-125	4.09907	Opcml	0.00593676	4.12023
1003	Tmc1	0.497797	2.18364	Tk2	6.85195e-36	2.18168	Csnk1g1	7.24865e-16	1.67387	Mrps12	1.02968e-189	1.58241	Moxd1	2.21134e-125	27.7975	Erich4	0.00595704	4.28125
1004	Gm9999	0.498214	2.95763	Smox	7.52508e-36	1.80756	Gramd1a	7.35225e-16	1.74551	Stard7	1.05296e-189	1.7828	Dmd	2.75169e-125	4.12597	Bcl11a	0.00606428	2.89058
1005	Bcl2l15	0.498357	2.11982	Tnip2	1.01467e-35	1.98567	Nt5c3	7.6509e-16	1.96658	Slc39a8	1.12683e-189	2.95812	Igfbp4	3.43661e-125	4.24862	Mcf2l	0.00609588	2.71903
1006	Ascl1	0.501108	2.37118	Fchsd2	1.05361e-35	1.74776	Ahr	7.71933e-16	1.71941	Mrps7	1.86869e-189	1.57277	Fam216a	9.02746e-125	3.54921	Gabrg2	0.0060993	33.8355
1007	Mroh7	0.517626	4.82319	Ggt5	1.45113e-35	1.99484	H2ax	7.99798e-16	1.61557	Bzw2	1.89035e-189	2.05548	Shisa4	1.1896e-124	4.37938	Unc45b	0.00620852	7.37993
1008	Cd209f	0.522462	1.95279	Irf4	1.72844e-35	3.10556	Cenpc1	8.12429e-16	1.57074	Smyd2	2.10414e-189	1.73518	Lzts2	1.22495e-124	3.20428	Ube2ql1	0.00624463	23.9853
1009	Ccl8	0.524045	2.38297	St6galnac4	1.78363e-35	1.57506	Pdcd7	8.25529e-16	1.50377	Tlnrd1	2.22385e-189	1.6128	Krtdap	2.6858e-124	32.7232	Hmx2	0.00626187	42.5456
1010	Clec4a2	0.524223	2.79978	Sbno2	3.06139e-35	1.89581	Hivep2	8.38036e-16	1.92815	Serf1	2.28191e-189	1.61072	Prrx2	3.00641e-124	22.447	Khdrbs3	0.00628263	2.25785
1011	Tctex1d4	0.525231	2.38651	Usp8	3.18055e-35	1.50691	Ptpn9	8.42416e-16	1.59202	Ces2e	3.80706e-189	1.82062	Ppfibp1	3.04834e-124	3.51613	Bex4	0.00629463	2.78231
1012	Scrt1	0.532492	7.7847	1700003F12Rik	3.61468e-35	1.91534	Casp1	8.45787e-16	1.83073	E030030I06Rik	4.17549e-189	2.12297	Oat	3.54268e-124	1.86213	Usp53	0.00631193	2.09224
1013	Xlr	0.535986	3.22559	Lrch1	4.45905e-35	2.00867	Ammecr1	8.51463e-16	1.77294	Hibadh	4.61601e-189	1.62122	Pdia6	3.84002e-124	2.88005	Nrtn	0.00632352	3.07542
1014	Tespa1	0.537912	1.72123	Tmem219	4.46161e-35	1.57687	Lrrc41	8.64711e-16	2.46672	Rnf212	5.03234e-189	2.76234	Dap	4.11678e-124	2.15338	Nlrp9b	0.00638331	1.66239
1015	Cryba4	0.538116	3.90836	P2ry10b	5.4455e-35	4.49141	Stx17	8.67283e-16	1.94334	Timm17a	6.84164e-189	1.65121	Gjb5	4.69421e-124	16.2112	Fgfbp1	0.00640485	2.20313
1016	Gm21748	0.543158	3.41879	Tspan14	8.58921e-35	1.60693	2610528A11Rik	8.68443e-16	5.78349	Mtch2	9.11666e-189	1.61	Srpr	5.02325e-124	2.50124	Sptan1	0.00642871	1.75773
1017	Cacna1s	0.549538	32.9747	Slc38a7	9.12921e-35	2.71021	Ap1ar	9.3076e-16	2.01946	Itga6	1.29624e-188	1.83944	Ssr3	5.66012e-124	2.33149	Cilk1	0.00645619	2.04666
1018	Gm10800	0.55121	7.33448	Adam9	1.08787e-34	1.65468	Prr14	9.42778e-16	1.55973	Pabpc4	1.30434e-188	1.66243	Vegfd	5.93343e-124	15.3738	Gimap6	0.00648499	2.47668
1019	BC147527	0.571286	1.74926	Washc4	1.31969e-34	1.73652	Snx7	9.59263e-16	1.80733	Uaca	1.62101e-188	1.71182	Yipf3	6.44952e-124	1.94105	Celf6	0.00649658	2.9858
1020	F5	0.57726	6.17016	Gdf15	1.36784e-34	4.87964	Ate1	9.63475e-16	2.28284	Amt	1.65007e-188	5.93842	Gkap1	8.72316e-124	2.45628	Sdcbp2	0.00661326	1.53509
1021	Clca4a	0.577876	2.41954	Mertk	1.52148e-34	2.20895	Ap2a1	9.95922e-16	1.833	Tvp23b	1.71023e-188	1.89323	Iigp1	1.10389e-123	7.88879	Ccdc85a	0.00662147	2.94127
1022	Slfn1	0.588296	3.87923	Vps37b	1.87971e-34	1.56915	Fam129b	1.04771e-15	1.79527	Ndfip2	2.08816e-188	1.92042	H1f0	1.35996e-123	2.08346	Hoxd8	0.00663443	2.89878
1023	Krt4	0.592706	3.48973	Nuak2	1.8991e-34	1.59715	Me2	1.08548e-15	1.65831	Idh3b	3.35808e-188	2.05215	Flot2	1.37772e-123	3.28196	Mrpl28	0.00664304	1.56563
1024	Aqp9	0.597406	2.46191	Tbk1	2.41461e-34	1.53443	Zfp950	1.08608e-15	1.5681	Nifk	4.21622e-188	1.77292	Cd302	1.88591e-123	2.32297	Akt3	0.0066571	2.10607
1025	Padi3	0.599527	1.90744	Cybc1	2.75335e-34	2.19027	Sap30bp	1.09519e-15	1.85316	2200002D01Rik	6.45721e-188	1.93728	Zcchc3	2.59017e-123	5.5138	Aff3	0.00667301	2.52763
1026	AC147806.2	0.603494	2.05237	Dgkd	3.46981e-34	1.8194	Tlnrd1	1.10493e-15	1.85347	Muc3	8.44074e-188	4.12551	Eng	2.59122e-123	3.8029	Spib	0.00668151	8.75696
1027	Necab2	0.606062	2.21138	Fnip2	3.78785e-34	1.94793	Pithd1	1.11823e-15	1.97618	Coa7	8.72824e-188	1.73896	Dnajc1	6.37809e-123	3.02616	Itga3	0.0067514	2.32967
1028	Cib3	0.61272	2.50597	Btaf1	3.89065e-34	1.70408	Setdb1	1.14274e-15	1.74356	Slc1a5	8.94308e-188	2.0708	Cdk4	6.90993e-123	1.93907	Arfgef1	0.0067811	1.65568
1029	Slc7a3	0.618841	2.12726	Kpna4	4.91803e-34	1.65436	Slc4a2	1.15627e-15	2.04587	Gstm5	9.27449e-188	1.94937	Colgalt1	7.36149e-123	2.44696	Fam107a	0.00688161	2.67281
1030	Xcr1	0.622481	7.84146	Sft2d2	5.08445e-34	1.54552	Ap1m1	1.17707e-15	1.9317	Rpp21	1.02241e-187	1.51553	Paqr6	9.98714e-123	10.3039	Mt3	0.00688365	3.87873
1031	Stra8	0.624151	1.63445	Ang	5.65609e-34	1.59335	Mterf3	1.2387e-15	1.89442	Actn1	1.57459e-187	2.17453	Dpy19l1	1.68195e-122	2.78167	Irf2bp1	0.00691447	2.38362
1032	A530032D15Rik	0.62953	4.28116	Tmem71	6.47857e-34	1.75976	Cpeb4	1.24809e-15	2.35053	Epb41l5	1.66987e-187	2.71227	Emc7	2.17871e-122	2.22032	Dchs1	0.0069147	2.31262
1033	Plin4	0.633892	3.75794	Mcub	7.15947e-34	1.87671	Utrn	1.25034e-15	2.71365	Dpy30	3.33772e-187	1.61194	Csgalnact2	2.74648e-122	3.9005	Gss	0.00691734	1.86589
1034	Tcp11	0.634379	4.91047	Tbc1d10a	1.11148e-33	1.69238	Ngrn	1.26555e-15	2.24764	Mrps30	3.57647e-187	1.97496	Rnase4	2.99255e-122	2.34891	Des	0.00691764	4.15085
1035	Pvrig	0.636133	9.84287	Ptpn22	1.40289e-33	1.64381	Sh3d19	1.27206e-15	2.15614	Pde9a	5.34098e-187	1.72114	Pdlim2	3.22136e-122	3.70268	Lpin3	0.00696479	2.98725
1036	Clhc1	0.638966	3.34176	H2-M2	4.00298e-33	5.45078	Dhdds	1.29442e-15	1.52044	Fam234a	6.414e-187	1.50105	Matr3	3.38283e-122	2.18827	Cryab	0.0069747	2.21864
1037	Gm36028	0.639082	3.58286	Smcr8	5.22671e-33	2.09984	Brpf1	1.34916e-15	2.21281	Zdhhc21	6.73112e-187	1.79139	Erlec1	3.72285e-122	2.33387	Artn	0.00701944	4.56851
1038	Cpne9	0.640674	4.56116	Ppcdc	5.49626e-33	1.64282	Mfap1b	1.35707e-15	1.50729	Gcc2	8.26306e-187	2.06973	Dennd2a	3.77303e-122	6.88443	Fryl	0.00703473	1.58901
1039	Alas2	0.641085	1.93809	Frmd4a	5.52407e-33	1.96311	Ranbp3	1.39621e-15	1.72287	Polr1c	8.29687e-187	1.54082	Senp6	4.30162e-122	2.25611	Aldh5a1	0.00708508	1.96292
1040	Lpar3	0.644046	3.04369	Pi4k2a	5.98788e-33	1.62706	Myo15b	1.42584e-15	8.47114	Ndrg1	8.66488e-187	2.22204	Tceal1	4.89858e-122	4.25881	Adcyap1	0.00713601	11.9192
1041	Btla	0.646068	5.32433	Pltp	6.49929e-33	2.34999	Pcmtd2	1.45325e-15	1.8113	Hdac11	1.04627e-186	2.31371	Ppp2r3a	5.15656e-122	3.0357	Sqle	0.00718411	2.13322
1042	Cd209g	0.646787	3.15941	Hilpda	7.17834e-33	3.0262	Tmem250-ps	1.49057e-15	1.62249	Zfand1	1.08351e-186	1.60243	Yap1	6.44562e-122	3.29586	Sntb1	0.00719244	4.643
1043	Pld5	0.655791	6.97403	Eif4e	7.67815e-33	2.36085	Bop1	1.51328e-15	1.61901	Lpcat3	1.24109e-186	1.7526	Dpm3	7.72625e-122	2.29785	Hspa12b	0.00726735	4.06288
1044	Sell	0.656352	4.99869	Ccl22	1.03004e-32	4.0957	Cant1	1.56772e-15	2.44532	Nr2e3	1.80267e-186	11.9184	Hoxc6	9.93213e-122	22.2059	Susd5	0.007272	30.5479
1045	Psma8	0.659644	3.3981	St6gal1	1.31731e-32	1.64525	Capn7	1.5852e-15	2.14835	Mrpl22	2.04228e-186	1.6173	Arl6	1.04838e-121	5.45179	Cfap47	0.00728715	15.3594
1046	Cma1	0.672203	6.73133	Vmp1	1.33358e-32	1.52037	Aff1	1.60028e-15	2.41927	Cnksr1	2.05224e-186	1.96909	Ext2	1.34603e-121	3.31276	Atp10b	0.00734559	1.70888
1047	Snap91	0.679832	11.8816	Acer3	1.80697e-32	1.86671	Spsb2	1.61564e-15	1.56898	Otc	3.26568e-186	4.8054	Bex3	2.18111e-121	2.00549	Spsb4	0.00734687	4.69
1048	Gm10718	0.684358	12.9109	Spg21	1.85993e-32	1.53354	Tmem263	1.67417e-15	2.16551	Kitl	3.4795e-186	1.80261	Slc7a10	2.24354e-121	45.1234	Hoxd9	0.00739616	3.24392
1049	Wfdc13	0.68656	3.34395	Kcnab2	2.56524e-32	2.99348	Lonp1	1.69998e-15	2.65728	Cda	3.4894e-186	3.47464	Jkamp	3.38528e-121	3.16415	Mllt3	0.00742049	1.83295
1050	Rec114	0.702675	6.70026	Nampt	3.00047e-32	1.60047	Lypla1	1.70454e-15	2.51469	Yrdc	3.67312e-186	1.77592	Adam33	3.6865e-121	5.72749	Prom1	0.00742947	1.69464
1051	Clec9a	0.705176	16.3936	Clec2i	3.68203e-32	4.74148	Rab3gap2	1.80419e-15	1.68964	Cracr2a	4.32184e-186	2.46595	Ddb1	3.82855e-121	1.97787	Atp1a2	0.00744565	1.88106
1052	Htr7	0.709015	12.8969	Plxnd1	3.76197e-32	1.56444	Scd2	1.83644e-15	2.12759	Fam162a	4.59506e-186	1.91356	Serinc1	4.17407e-121	2.27586	Sox11	0.0074923	2.19669
1053	Elfn2	0.709374	3.28211	Rnf111	4.36024e-32	1.58219	Ptges2	1.84325e-15	1.66414	Wdr74	4.78576e-186	1.70885	Tram1	4.89593e-121	2.23375	Mrpl53	0.00756152	1.62035
1054	Kcnn2	0.711299	2.36646	Tpp2	4.48605e-32	1.58146	Tshz1	1.86702e-15	2.22517	Rtkn	5.9528e-186	3.02535	Pcbp4	5.45012e-121	4.79772	Chn2	0.00761639	2.03635
1055	Frmpd1	0.711505	4.71624	Ostm1	4.4889e-32	2.2394	Prkx	1.87986e-15	1.64127	Gfpt1	5.99369e-186	2.76967	B3galt1	5.55101e-121	20.3231	Hoxb9	0.00777812	1.88213
1056	Afp	0.713724	8.42651	Mtss1	5.0931e-32	1.96871	Pwwp3a	1.937e-15	1.69621	Ss18l2	9.51081e-186	1.61314	Degs1	5.57615e-121	2.1337	Tia1	0.00780917	1.97865
1057	Asb5	0.720136	12.6391	Arhgap22	5.45637e-32	2.40816	Rnmt	2.15657e-15	2.36683	Brcc3	1.75981e-185	1.72024	Cadm3	7.09434e-121	20.1036	E130114P18Rik	0.00783172	2.7309
1058	Cd209a	0.727032	2.36756	Cxcr3	6.69597e-32	2.11105	Pdlim7	2.16872e-15	2.31584	Tomm70a	2.50939e-185	1.776	Ppp1r14a	7.56331e-121	1.76838	Tubb3	0.00788902	5.4881
1059	Vmn1r43	0.737922	3.00304	Tnfsf9	9.00978e-32	4.55234	Dhx8	2.17039e-15	1.65546	Mogs	2.62973e-185	2.09357	Rab11fip2	1.05423e-120	4.82968	Sipa1l3	0.00791342	1.63179
1060	A530064D06Rik	0.742017	9.35648	AI467606	9.5532e-32	1.78686	Mbd6	2.23179e-15	2.19315	Khdrbs3	2.69274e-185	2.35648	Ehbp1	2.02551e-120	8.28288	Pparg	0.00801257	2.04825
1061	Tnfrsf13c	0.742514	3.43822	Ifitm6	9.94508e-32	7.52203	Rassf3	2.30621e-15	2.20132	Fastkd3	2.75245e-185	2.8399	Laptm4a	3.46292e-120	4.56035	Hmgn5	0.00802999	1.85329
1062	Cd101	0.743415	6.15426	Nab2	1.02474e-31	1.93482	Chkb	2.38535e-15	2.02614	Hoxa3	2.85325e-185	3.23491	Septin7	3.75368e-120	2.32555	Adgrg3	0.00804016	6.14831
1063	Blk	0.744705	1.57411	Zfp658	1.11558e-31	2.72717	Fahd1	2.43791e-15	2.06022	Dctpp1	3.43631e-185	1.54741	Apbb2	3.80888e-120	4.26785	Rcan2	0.00805555	6.23247
1064	Cd5l	0.746478	6.1135	Iqgap1	1.1351e-31	1.58237	Pxmp4	2.46643e-15	1.8516	Fastkd2	3.48455e-185	2.35113	Ube2r2	4.53159e-120	2.05188	Ptprr	0.00805899	1.5919
1065	Siglecf	0.747298	2.77668	Zfp655	1.68776e-31	1.79605	Mlycd	2.50414e-15	1.85674	Tyms	3.90273e-185	1.81901	Gpc1	7.31829e-120	5.72685	Baiap3	0.00808026	7.05327
1066	Cacna2d4	0.748675	1.58508	Mindy2	1.76118e-31	1.81565	Usp33	2.78272e-15	2.65628	Echdc1	4.40099e-185	1.92707	Tsn	7.77244e-120	2.02702	Taf15	0.00810168	1.56902
1067	Ctsg	0.760498	5.32851	Hivep1	1.77918e-31	1.61658	Pcnx	2.86491e-15	1.56315	Adgra3	4.48546e-185	2.15715	Tbl1x	1.1909e-119	2.64158	Btbd7	0.00810304	1.99465
1068	Dnah12	0.761682	4.24159	Incenp	2.2315e-31	1.58482	Plekha2	2.99727e-15	1.74008	Uck2	4.50078e-185	2.04513	Zcchc14	1.23676e-119	4.4917	P2ry1	0.00816573	3.23524
1069	P2rx5	0.767839	2.59856	Gpr157	2.33612e-31	3.79656	Wiz	3.07433e-15	1.981	Sytl1	5.36538e-185	1.83513	Adamts17	1.73841e-119	12.5549	Kmt5a	0.00820748	1.5188
1070	Ctsc	0.771916	1.68692	Polb	2.46835e-31	1.51849	Nipsnap1	3.0782e-15	1.90172	Gfm1	5.42137e-185	2.00586	S100a10	1.74271e-119	3.31503	Zfp664	0.00824799	1.89463
1071	Ppy	0.77548	3.86054	Rab11fip5	2.63505e-31	1.9338	Impa2	3.09997e-15	2.30305	Aasdhppt	6.17431e-185	1.68906	Cyp20a1	2.80495e-119	3.67705	Tmc5	0.00827479	1.59354
1072	Olfr78	0.776107	2.76394	Ripor2	2.7608e-31	2.29535	Abcb7	3.13072e-15	1.98089	Sh3rf1	6.18502e-185	2.14177	B230219D22Rik	3.65544e-119	2.00799	Slc12a2	0.00829396	1.66867
1073	Fndc8	0.783967	2.29038	Sh2d1b1	2.77221e-31	1.71351	Ptk2	3.13613e-15	1.72553	Ubac1	8.56116e-185	1.79273	Clstn1	4.83662e-119	2.63712	Atp2b4	0.00829822	2.11249
1074	Ly6k	0.787913	3.03777	Ero1lb	3.2389e-31	3.48765	Nectin3	3.16521e-15	2.54059	Acaa2	8.61951e-185	2.30039	Armcx6	4.91493e-119	5.10067	Grik5	0.0083025	2.59046
1075	Gm14548	0.797987	2.04798	Mef2d	4.07906e-31	1.55963	Trib1	3.17827e-15	1.82468	Coq6	9.72286e-185	1.75694	Rbms1	5.23067e-119	2.08407	Lrrtm4	0.00832339	17.7796
1076	Gm10719	0.807295	4.15446	Ralgps2	4.53141e-31	1.50595	Gon4l	3.24455e-15	1.94204	Elovl6	1.64205e-184	1.97895	Cybrd1	5.69952e-119	8.89329	Acta1	0.00835711	6.34761
1077	Itgbl1	0.81586	6.59291	Slc12a6	5.07959e-31	1.52935	Cdc42bpa	3.25752e-15	1.74078	Usf3	2.97703e-184	1.84127	Ccser2	5.90356e-119	3.5444	Col22a1	0.00841878	10.6877
1078	BC049352	0.817459	5.43758	Hgsnat	7.39898e-31	2.23356	Abhd17b	3.32234e-15	1.8165	Ebna1bp2	6.97839e-184	1.58276	Trio	9.57193e-119	2.7592	Sez6l	0.00843133	3.91213
1079	Glrp1	0.818851	8.17585	Ranbp2	1.0153e-30	1.54436	Arrdc1	3.38995e-15	1.93559	Amn	7.08523e-184	2.17446	Tmem109	1.08819e-118	2.7238	Pfkp	0.00843747	1.61494
1080	Gdap1	0.819008	9.03127	Gal3st4	1.27624e-30	2.23727	Nacc1	3.39473e-15	1.82496	Lclat1	7.34638e-184	2.06243	Bag5	1.18815e-118	3.03613	Tmem178b	0.0084448	5.98673
1081	Flt3	0.819299	2.16606	Fndc7	1.82283e-30	5.7126	Decr2	3.51905e-15	1.51287	Alkbh7	1.53002e-183	1.7206	Selenos	1.56938e-118	2.03678	Ptprcap	0.00849745	3.00907
1082	Rpl39l	0.822268	4.22861	Slc38a1	1.84912e-30	1.54206	Golga4	3.64544e-15	3.02172	Polr2h	2.39771e-183	1.79341	Surf4	1.58142e-118	2.32605	Ttc22	0.00857092	2.06751
1083	Qrich2	0.822657	3.62254	Tmem170b	2.20681e-30	2.26798	Unc119	3.77965e-15	2.21155	Slc25a20	2.82141e-183	1.79329	Cdc26	1.68698e-118	1.82764	Tanc1	0.00858897	2.88913
1084	Cidea	0.826283	8.57268	Atp1a3	2.54722e-30	4.79018	Tprkb	3.78447e-15	1.52292	Usp53	2.84164e-183	1.56956	Brd3	2.72532e-118	2.85926	Kat14	0.00870847	1.7483
1085	Dgki	0.828802	2.92465	Notch2	2.80304e-30	1.94947	Krt19	3.78611e-15	2.18694	Rnf126	3.58618e-183	1.72032	Spin4	2.74475e-118	11.5955	Stmnd1	0.00871237	4.49893
1086	P2ry4	0.829223	3.1865	Hip1	3.11675e-30	2.19109	Chuk	3.78855e-15	2.15552	Pak1ip1	4.34749e-183	1.61469	Lpp	2.75011e-118	2.03963	Pkn2	0.00874428	1.59899
1087	H2-DMa	0.832943	2.66371	Rcan1	3.46029e-30	2.66095	Spred2	3.78944e-15	2.0084	Rpia	4.49855e-183	1.75627	Nav1	2.85821e-118	4.30015	Pacsin3	0.00876445	2.8016
1088	Csta2	0.832987	29.9519	Cd300lb	3.85129e-30	1.69808	Terf2	3.83672e-15	1.55553	Dhrs4	5.23051e-183	1.57317	Pafah1b2	3.1366e-118	2.51884	Afap1	0.0088868	2.36211
1089	Ccr3	0.85782	16.2621	Dusp22	4.42145e-30	2.00618	Pdzd8	3.88461e-15	2.45679	Lratd2	5.83039e-183	1.68535	Cnep1r1	4.16745e-118	2.95979	Kalrn	0.0088909	2.96622
1090	Trank1	0.85851	5.17684	Cd209f	5.28433e-30	3.63969	Cdkn2aip	3.90737e-15	1.57567	Fam110c	1.3217e-182	2.66846	Gucy1b1	4.58968e-118	5.61483	Dnaaf1	0.00895755	21.4727
1091	Tmigd3	0.859123	1.60206	Siglec1	5.36612e-30	5.60607	Rasa2	4.06179e-15	2.55217	Msmo1	1.57606e-182	1.80431	Fmnl2	5.49441e-118	4.07839	Efcab5	0.00896965	11.071
1092	Fcer1a	0.860281	1.95657	Parvb	5.53001e-30	2.38144	Glcci1	4.14306e-15	1.62981	Pef1	1.75032e-182	1.9965	Bod1	5.62511e-118	2.9546	Emp1	0.00898982	1.53564
1093	Casq1	0.864003	5.9807	Gdpd3	1.02621e-29	2.2295	Kmt2b	4.2232e-15	1.99164	2310030G06Rik	2.19234e-182	2.34842	Gask1a	7.53699e-118	23.4137	Alcam	0.00899858	1.83026
1094	Defb42	0.866737	18.6946	Pstpip2	1.07858e-29	2.7971	Itgb3bp	4.35393e-15	2.00197	2810004N23Rik	2.2559e-182	1.77148	Gprasp1	1.00459e-117	3.98026	Ptpn14	0.00900315	2.67021
1095	Marco	0.882157	2.90146	Mmd	1.08446e-29	1.52619	Sdc1	4.42885e-15	2.07053	Emc4	2.59604e-182	1.6964	Arsa	1.01915e-117	5.16634	Zfp608	0.00907476	2.5718
1096	Cst7	0.888164	3.21885	Gpr141	1.5698e-29	13.3562	Stard4	4.47712e-15	2.27226	Smim20	3.39643e-182	1.64288	Vwa1	1.48538e-117	5.50762	Myo18a	0.0090752	1.50102
1097	Vwa2	0.891443	37.655	Mcemp1	1.61688e-29	4.36641	Sertad3	4.49126e-15	1.80063	Cs	4.85817e-182	1.61746	Stt3a	1.77325e-117	2.42678	Pdgfa	0.00910334	1.95092
1098	Psg17	0.895023	31.0851	Abcd2	1.96703e-29	3.21154	4932438A13Rik	4.4926e-15	2.61094	Gars	6.85399e-182	1.51566	Zfp251	2.85004e-117	9.08378	Rlbp1	0.00911501	11.2913
1099	B430306N03Rik	0.913173	2.07158	Abcg1	2.13078e-29	1.69342	Actn4	4.59562e-15	2.96315	Cmss1	7.0086e-182	1.57643	Zfp771	3.23293e-117	2.50253	Ccser2	0.00920751	2.1017
1100	Slc18a2	0.917404	2.99076	Vps33a	2.22925e-29	1.96384	Sc5d	4.66129e-15	1.98451	Acss1	7.34269e-182	1.79895	Kdelr1	5.43285e-117	2.043	Nap1l5	0.00923102	11.6631
1101	Dlgap2	0.929984	21.3441	Mtr	2.36158e-29	2.01072	Esyt1	4.66546e-15	1.83243	Ssx2ip	1.30251e-181	1.74203	Hoxc10	6.13291e-117	24.1053	Sult4a1	0.00935127	5.39383
1102	Il22ra2	0.936001	2.32419	Tlr4	3.03007e-29	1.73388	Usp4	4.71849e-15	2.26095	Mrpl21	1.93048e-181	1.68159	Zfp148	8.99717e-117	2.54259	Mid2	0.00937287	2.17236
1103	Selp	0.936207	19.9815	Rtp4	3.20212e-29	1.77196	Ppp4r1	4.82548e-15	1.68763	Stk16	2.60919e-181	1.51156	Klhdc2	9.52358e-117	2.36074	Vegfa	0.00939097	1.58141
1104	Art2b	0.93636	4.78639	Osgin1	4.96494e-29	2.06613	Casc4	4.97066e-15	1.65504	Hmbs	2.96792e-181	1.52147	Tcea3	9.8467e-117	2.33602	Mbnl2	0.009449	1.51615
1105	Ctsh	0.94501	2.32888	Hivep2	5.34339e-29	1.51316	Tango2	4.99482e-15	1.57129	Glo1	3.29891e-181	1.79342	Jcad	9.9112e-117	4.59493	Apold1	0.00949169	2.13929
1106	Stab2	0.953063	12.6708	Oasl1	6.81747e-29	2.19977	Cpne8	5.01487e-15	1.56646	Spdef	4.84662e-181	4.3166	Ccpg1	9.97728e-117	2.47192	Rps6kl1	0.00965697	9.59529
1107	Slc6a13	0.960553	2.92415	Mospd2	7.39929e-29	1.71805	Ammecr1l	5.01492e-15	1.64262	Heph	4.90781e-181	2.4343	Tubb6	2.67833e-116	2.37089	Ltb	0.00966437	2.7325
1108	Serpinb2	0.964974	2.17013	Napsa	1.2967e-28	4.29408	Dcaf10	5.14424e-15	1.90315	Slc25a17	5.24948e-181	1.54941	Gabarapl1	2.82913e-116	2.96446	Cldn2	0.00967859	2.4925
1109	Msh4	0.969299	3.16497	Adap1	1.38134e-28	1.62665	Mrpl37	5.18375e-15	2.0291	Hgfac	5.47012e-181	2.77838	Serpinb9	3.36127e-116	6.03099	Agt	0.00974833	2.85673
1110	Mreg	0.973856	9.70724	Tmem50b	1.52692e-28	1.5404	Tatdn2	5.31231e-15	1.81797	Map3k13	5.58385e-181	2.20943	Wnt9a	3.89773e-116	16.1106	Spag4	0.00974914	6.3091
1111	Klra17	0.98765	4.36247	Rubcnl	1.95147e-28	3.11463	Rmnd1	5.43809e-15	1.68743	Isx	5.62023e-181	4.00073	P4hb	4.83936e-116	2.28186	Tmprss4	0.00977259	1.88661
1112	A930002H24Rik	0.991816	5.06479	Eif4e3	2.06559e-28	1.62494	Cd2bp2	5.83458e-15	2.02319	Utrn	5.68411e-181	2.23577	Arcn1	5.11881e-116	1.97589	Nanos3	0.00980366	3.73938
1113	Egfem1	0.995719	4.33158	Cd300lf	2.10735e-28	1.53999	4833439L19Rik	6.09301e-15	2.42115	Trim31	6.25013e-181	1.52747	Ergic3	5.32427e-116	1.96937	Plcb1	0.00987822	2.60156
1114	Gata1	0.995823	6.59266	Stat6	2.17461e-28	1.56902	Irs2	6.33886e-15	1.88849	Chchd7	6.74098e-181	1.5456	Plxdc2	8.35665e-116	3.47415	Pygm	0.00990064	2.24957
1115	Gm525	0.998903	3.46179	Pcf11	2.22803e-28	1.51323	Rhoc	6.53467e-15	2.48916	Coasy	8.06447e-181	1.70741	Cilp	8.75693e-116	76.2635	Smad9	0.00990286	5.84138
1116				Nmd3	2.67371e-28	1.56444	Pex3	6.83791e-15	1.68202	Rae1	1.16496e-180	1.59722	Vezf1	9.14347e-116	2.49991	Rab3b	0.00997307	12.344
1117				Hspa1a	2.69491e-28	2.83556	Sqor	6.853e-15	2.29933	Gstm7	1.28186e-180	4.49766	Sec11a	9.83583e-116	2.01443	Gap43	0.00997868	2.76639
1118				Clasp2	2.99137e-28	1.67547	Prkab1	6.93457e-15	2.39929	Hyal2	1.43476e-180	1.79221	Hspb2	2.36552e-115	8.09674	Adrb3	0.0100382	8.37523
1119				Hcar2	3.02967e-28	1.62586	Nxf1	6.9936e-15	2.4765	R3hdm4	1.47024e-180	1.80635	Mgat2	4.83858e-115	2.4738	Lamb3	0.0101531	1.60977
1120				Map3k3	3.13195e-28	2.10266	Ppard	7.18827e-15	2.36809	Tmem11	1.91093e-180	1.58796	Plscr3	6.00968e-115	2.07625	Sel1l3	0.0101634	1.8817
1121				Sesn1	3.27033e-28	1.63807	Cdk19	7.30581e-15	1.5709	Acadm	2.94915e-180	1.82311	Tmed9	6.74719e-115	2.30081	Fgf12	0.0101958	5.75852
1122				Asgr2	3.32476e-28	3.37556	Pik3c2a	7.47792e-15	2.448	Lmnb2	3.21709e-180	1.86328	Ndrg4	8.43812e-115	7.84316	Arhgap36	0.0102116	9.18382
1123				Rap2c	3.61305e-28	1.59589	Fam20b	7.51751e-15	1.68865	Fndc5	3.39482e-180	2.69798	Gli1	9.19908e-115	9.80173	Kank3	0.0102848	3.1266
1124				Fam110a	4.01914e-28	1.83352	Thap4	7.57959e-15	2.1543	Hepacam2	3.73073e-180	4.06081	Ahdc1	9.27847e-115	4.72183	Npffr1	0.0103138	5.38144
1125				Fbxw4	4.1233e-28	1.65866	Zadh2	7.64344e-15	1.92803	Fgfr4	4.32725e-180	2.71411	Copa	1.75042e-114	2.16165	Fgf13	0.01041	3.51674
1126				Kdm2b	4.79062e-28	1.94391	Tcf7l2	7.7982e-15	3.462	Pnp2	6.98683e-180	3.08174	Arhgap5	2.13537e-114	2.39424	Hmga2	0.0104219	3.56078
1127				Zfp263	5.03119e-28	1.95924	Tcf7l1	7.97484e-15	1.51943	Cdca7	1.02328e-179	2.64509	Stub1	2.98065e-114	1.77003	Gnpat	0.0104567	1.50133
1128				Tmem88	5.23046e-28	3.82586	Cnot10	8.05548e-15	2.11053	Car9	1.04706e-179	2.06291	Eri3	6.7213e-114	2.47687	Unc5b	0.0104694	1.9288
1129				Runx2	6.02499e-28	2.5246	Zfp386	8.3772e-15	1.97976	Pklr	1.17275e-179	3.19257	Smc3	1.00825e-113	2.0973	Ankrd61	0.0105145	15.8046
1130				Slc31a2	6.84059e-28	1.64662	St7l	8.81595e-15	1.59916	Tmx2	1.44528e-179	1.90852	Ctsf	1.56837e-113	2.11436	Cyfip2	0.0105215	2.59194
1131				Zfp984	7.7713e-28	1.66756	Zfp609	8.88577e-15	1.51954	Spry2	1.44762e-179	2.00208	Crispld2	1.92381e-113	10.7782	L3mbtl3	0.0105536	2.20823
1132				Mefv	1.04715e-27	4.58365	Klhdc10	9.01971e-15	1.80163	Yes1	1.82659e-179	2.07189	Btbd7	1.97957e-113	2.12612	Pcdhb10	0.010581	9.54633
1133				Gm5150	1.11968e-27	3.82072	Trim25	9.0274e-15	2.595	Nt5c3	1.85429e-179	1.58077	Pbrm1	2.07507e-113	2.19565	Ccdc25	0.0106467	2.05869
1134				Nceh1	1.19192e-27	2.26287	Las1l	9.10108e-15	1.93109	Tm2d3	2.09485e-179	1.54146	Btd	2.22459e-113	3.91794	Ccdc162	0.0107097	25.8789
1135				Inka1	2.71132e-27	1.75877	Avl9	9.17783e-15	2.48135	Dmac2	2.11635e-179	1.88012	Tnrc6c	2.74444e-113	2.45631	Lor	0.0107304	13.4673
1136				Peak1	2.83597e-27	2.08431	Lrch3	9.30373e-15	1.65787	Ezr	2.25809e-179	1.83015	Ptpra	3.03962e-113	1.79761	Ntsr1	0.0107877	8.45937
1137				Ly6c2	3.23057e-27	9.8827	Insr	9.36954e-15	1.94932	Atic	2.81304e-179	1.76858	Chst2	3.64715e-113	6.1277	Stxbp1	0.0108028	1.70146
1138				Olfr432	3.33637e-27	10.1409	Kdm4a	9.38508e-15	1.50799	Proser2	3.07932e-179	3.40669	Notch2	6.40462e-113	2.91571	Nyap1	0.010804	2.2092
1139				Dhx58	3.72603e-27	2.75791	Phf12	9.43035e-15	2.17079	Mrps28	3.08618e-179	1.68532	Setd7	6.48815e-113	3.58991	Kbtbd11	0.0108076	3.06592
1140				Cd69	3.74996e-27	2.3503	Pgm1	9.46105e-15	2.46258	C1galt1c1	4.76956e-179	2.34947	Ednra	7.66168e-113	5.33649	Thop1	0.0108095	2.31673
1141				Nfya	4.12844e-27	1.57105	Adprhl2	9.67184e-15	2.02278	Plagl2	5.92619e-179	1.70138	Arl5a	9.37939e-113	2.62127	Pde1c	0.0108213	2.5276
1142				Rlim	6.64576e-27	1.51559	Reep4	9.90018e-15	2.10432	Imp3	9.62325e-179	1.58652	Stxbp6	1.0403e-112	4.42289	Flt1	0.0108444	10.0299
1143				Inpp4a	9.0881e-27	1.9353	Yap1	1.00921e-14	1.95844	Pus1	1.02503e-178	2.0855	Cfdp1	1.04845e-112	1.65698	Gpr45	0.0108549	2.87657
1144				Mmp12	9.37536e-27	12.1034	Hint3	1.03082e-14	2.73939	Pop7	1.05512e-178	1.55681	Cacna1a	1.18325e-112	5.9689	Ret	0.0108629	6.22428
1145				Sfmbt1	1.07641e-26	1.74503	Galnt10	1.0786e-14	1.91854	Pecr	1.84899e-178	2.30784	B4galt1	1.28315e-112	2.39637	Cyp2d34	0.0108651	1.5265
1146				Tslp	1.08551e-26	2.96856	Ipo8	1.08085e-14	1.69702	Cltb	2.44331e-178	1.5632	Bcam	1.42437e-112	12.7172	Slk	0.0109034	1.67668
1147				Tor3a	1.35882e-26	1.98596	Ppfibp1	1.09686e-14	1.70189	Coq4	2.50761e-178	2.17824	Ifi27	1.61675e-112	2.2799	Trim16	0.0109274	2.25812
1148				Cyp4v3	1.44351e-26	2.21961	Zdhhc6	1.10486e-14	2.27457	Tmem102	2.93364e-178	3.22267	Anapc5	1.65137e-112	1.86531	Eef1a2	0.0109306	7.8088
1149				Pfkfb4	1.64153e-26	1.98185	Ube2e2	1.12533e-14	2.21471	Snd1	2.94711e-178	1.68125	Zfp580	1.77985e-112	2.77891	Adgrl2	0.0109483	2.44798
1150				Anks1	1.78683e-26	1.96548	Retreg3	1.12968e-14	2.39338	Rnd3	5.38872e-178	1.77645	Lrrc32	1.92584e-112	6.5089	Pbxip1	0.0110187	2.22605
1151				Rufy3	1.85675e-26	2.4186	Smg7	1.18849e-14	2.44536	Psmg3	7.94883e-178	1.50376	Dync2h1	2.25967e-112	5.56032	Enpp6	0.0110532	4.33133
1152				Madd	2.21186e-26	1.7857	8030462N17Rik	1.23392e-14	1.65453	AW209491	1.15634e-177	3.41385	Angptl1	2.52293e-112	10.3616	Fhod3	0.0110671	9.01211
1153				Stk40	2.35959e-26	1.74506	Kif13a	1.30019e-14	2.10649	Zfp750	1.29646e-177	2.40341	Ube3a	4.04222e-112	2.16989	Tasor	0.0111734	1.86291
1154				Itprip	2.37566e-26	2.09199	Zfp217	1.34465e-14	1.64746	Reg4	1.35776e-177	6.89172	Ddx50	5.61211e-112	2.21335	Gcnt3	0.011254	1.95688
1155				Sbf2	2.75248e-26	1.50695	Eps15l1	1.34507e-14	1.81441	Tmem125	1.48754e-177	2.99588	Susd2	6.50849e-112	14.356	Lrrc15	0.0113224	8.06612
1156				Clcn7	2.82714e-26	1.63748	Usf3	1.3844e-14	2.3705	Mgat3	1.78775e-177	2.0932	Dnajb4	7.60576e-112	2.96159	Me2	0.0113501	2.40125
1157				Gbp4	3.07106e-26	4.43633	Slc35a3	1.39056e-14	2.11017	Npm3	1.78873e-177	1.68113	Rbbp7	7.8603e-112	1.83434	Septin4	0.0114105	2.20093
1158				Trim30c	3.35321e-26	4.11959	Nme7	1.50394e-14	1.59364	Tmem208	1.89401e-177	1.60344	Dock7	7.9249e-112	2.71673	Mecom	0.0114163	2.31368
1159				Bscl2	3.42048e-26	1.6111	Nploc4	1.5416e-14	1.60517	Slc13a2	1.90984e-177	2.5635	Cbx5	8.26275e-112	2.46027	Vstm2a	0.0115098	5.5452
1160				Map3k14	3.4749e-26	1.84183	Cttn	1.54662e-14	2.73713	Pdss2	1.93829e-177	2.73934	Itpr1	1.02692e-111	3.74186	Etl4	0.0115492	1.65616
1161				Mag	3.529e-26	2.72371	Trim2	1.60236e-14	1.87452	Ano9	2.50808e-177	1.50821	Foxf1	1.04989e-111	2.54319	Ugt2b5	0.0115986	3.04688
1162				Chst7	3.67217e-26	2.29314	Golgb1	1.65222e-14	3.05143	Rnaseh2a	4.93306e-177	1.69811	Ttc8	1.34022e-111	6.70092	Mrps26	0.0116437	1.55526
1163				Rps29	5.90387e-26	1.55118	Ints6	1.67553e-14	1.92521	Tysnd1	7.74316e-177	2.07844	Esam	2.73693e-111	4.61018	Esam	0.0116549	2.78894
1164				Lrmda	7.23613e-26	3.38573	Lbh	1.73178e-14	1.95737	Yae1d1	7.89465e-177	1.92885	Cldn1	2.93462e-111	11.1028	Satb1	0.0116886	3.46486
1165				Clec4b1	7.41951e-26	4.31489	Rnf38	1.74486e-14	1.99839	Emc6	8.89082e-177	1.8086	Pard3	3.16094e-111	3.64979	4933407L21Rik	0.011709	7.12308
1166				Pdxk	8.52945e-26	2.11743	Senp7	1.77654e-14	1.93251	Pon3	9.50827e-177	2.02606	Shank1	4.09845e-111	13.7902	Fdft1	0.0118354	1.92152
1167				Rab43	8.55473e-26	3.10152	Ssh1	1.78199e-14	1.83969	Dolpp1	1.12956e-176	2.24822	Gpsm2	4.35953e-111	3.41617	Papss1	0.0118409	1.52857
1168				Ifih1	9.18663e-26	1.72163	Mier3	1.78239e-14	1.51275	Eef2kmt	1.1861e-176	1.85477	Mamstr	1.17786e-110	21.1626	Tcaf1	0.0118526	2.33845
1169				Soga1	1.12332e-25	2.41523	Acss1	1.83033e-14	1.50321	Mrto4	1.21176e-176	1.62218	Rarg	1.21319e-110	4.60532	Adra2b	0.0119363	8.76073
1170				Slc38a9	1.14446e-25	1.81583	Map3k11	1.87714e-14	2.00957	Yars2	1.45216e-176	2.14372	Ntf5	1.38043e-110	117.279	H1f10	0.0119603	2.41768
1171				Mtmr10	1.26643e-25	2.4822	Sik3	1.89233e-14	1.98297	Aldoc	1.96025e-176	3.35404	Yif1b	1.75648e-110	2.12435	Atad3a	0.012031	2.22307
1172				Ccl5	1.46586e-25	2.54636	Fut8	1.92891e-14	2.65274	Atpaf1	1.97781e-176	1.72499	Sap30l	1.82285e-110	1.9048	Mrps6	0.0122149	1.77221
1173				Slc25a33	1.49566e-25	2.07459	Ids	1.97124e-14	1.68717	Asap2	2.4374e-176	1.80866	Tnfrsf19	1.92478e-110	15.938	Ppif	0.0122243	1.62491
1174				Ago3	1.52151e-25	1.61693	Rnf141	2.0246e-14	1.60977	Zan	2.43785e-176	2.48801	Zfp704	2.21545e-110	2.66351	Adgrb1	0.0122882	6.2066
1175				Ccdc134	1.61187e-25	2.15484	Nans	2.08581e-14	2.012	Acadl	2.48057e-176	1.99921	Tek	2.26321e-110	10.5957	Acta2	0.0124514	5.1084
1176				Trim30d	2.97186e-25	2.36447	Rrp9	2.09139e-14	1.80028	Slc22a18	2.71186e-176	2.24927	Prickle2	2.82417e-110	11.5056	Trp53i11	0.0124621	2.00815
1177				Disc1	3.44324e-25	2.17436	Uqcc1	2.1828e-14	1.70483	Sprr1a	2.91508e-176	12.3922	Mettl9	4.24073e-110	1.87356	Ccdc85c	0.0124724	1.83605
1178				Zfp90	4.08156e-25	1.62751	Pik3r2	2.25198e-14	1.85987	Suclg1	3.31691e-176	3.13688	Pigyl	7.78532e-110	2.69308	Isx	0.0125035	3.17503
1179				Lbx2	4.17703e-25	2.76628	Smad7	2.26764e-14	1.87755	B3galt2	3.60082e-176	8.92847	Zfp462	9.68976e-110	4.54291	Gpsm2	0.0125751	2.06638
1180				Fam76b	4.76886e-25	1.60718	Tbce	2.27155e-14	1.85242	Pde8b	3.66425e-176	2.84423	Tnfrsf1a	1.02764e-109	1.9508	Col11a1	0.0125869	2.57651
1181				Vac14	5.20113e-25	1.70703	Slc25a24	2.27879e-14	3.0083	Ppan	4.28338e-176	1.78027	Ngfr	1.08872e-109	14.7713	Bcar1	0.012642	2.0592
1182				Fam219a	7.15509e-25	3.04403	Stk39	2.28025e-14	1.58369	Sypl	4.4095e-176	3.01125	Jam2	1.55301e-109	7.32986	Mpzl1	0.0126816	1.78342
1183				Oas2	8.78293e-25	2.95797	Wdr5	2.28436e-14	1.57814	Acly	4.8032e-176	1.6977	Nisch	2.30051e-109	1.82601	Cd226	0.0127739	5.40304
1184				Foxn2	9.48117e-25	1.64077	Mast2	2.32515e-14	1.73614	Capn5	4.9102e-176	1.56525	Zbtb8a	2.40077e-109	5.74244	Plekha5	0.0128022	1.81818
1185				Eid3	1.18018e-24	5.95972	Gon7	2.33964e-14	1.85656	Utp20	5.05276e-176	2.04904	Zyx	2.5047e-109	2.41717	Tpsg1	0.0128364	1.75261
1186				Dmxl1	1.43435e-24	1.55697	Ing5	2.34781e-14	1.62367	Ttll6	6.24057e-176	2.13186	Selenow	4.37711e-109	2.79689	Ccdc3	0.0129497	4.30061
1187				Gpr155	1.53672e-24	3.34485	Gpsm2	2.38895e-14	1.72948	Med19	8.34367e-176	1.56786	Itgav	4.49375e-109	1.85367	Acacb	0.0130194	3.42333
1188				Vnn3	1.59236e-24	2.43688	Slc39a11	2.40835e-14	1.66505	Folr1	9.37674e-176	2.56351	Anxa5	5.54856e-109	2.519	Gldc	0.0131966	9.35716
1189				Nod2	2.5551e-24	6.17928	Dusp5	2.41245e-14	1.63256	Tpsg1	9.91059e-176	3.4785	Dnajc3	9.78268e-109	2.21096	Tjp1	0.0132629	1.50223
1190				Lipe	2.71791e-24	2.07139	Cntrl	2.43996e-14	1.90557	Metap1	1.11319e-175	1.67885	Zbed3	1.01501e-108	3.82645	Kmt2b	0.0133572	1.88221
1191				Sirpb1b	3.92844e-24	3.80478	Lrrc47	2.49386e-14	1.55145	Ace2	1.13684e-175	2.19481	Disp1	1.03879e-108	6.53888	Trib3	0.0134415	2.3927
1192				Mapre2	4.23584e-24	1.58392	Scap	2.49718e-14	1.71927	Rpa3	1.34757e-175	1.58435	Sh3gl1	1.28335e-108	2.347	Zfp65	0.0134637	1.61427
1193				Zfp516	4.58634e-24	1.76641	Trim56	2.57172e-14	1.57143	Nln	1.355e-175	1.70328	Arhgap23	1.37643e-108	4.33774	Thsd1	0.0135284	2.28734
1194				Kbtbd2	4.66145e-24	1.98211	Cdadc1	2.59949e-14	1.76988	Nipal3	1.44129e-175	2.17538	Serpine2	2.12227e-108	7.46808	Prrg4	0.0135788	15.855
1195				Kctd6	4.88152e-24	2.79567	Zdhhc21	2.60101e-14	2.38042	Arfip2	1.52223e-175	2.00798	Axl	3.1713e-108	2.10112	Fnbp1l	0.0136005	1.76545
1196				Cd38	5.03955e-24	1.59258	Mindy1	2.68836e-14	2.46718	Tfb2m	1.52456e-175	1.77853	Evi5	3.59744e-108	2.58364	Scarf1	0.0136162	2.83712
1197				Pim3	5.52021e-24	1.61646	Relb	2.73518e-14	2.31325	Tmem238l	1.55716e-175	3.71034	Spry2	4.38052e-108	3.49752	Vangl2	0.013702	2.8101
1198				Tbc1d5	6.33738e-24	1.56626	Cfap97	2.7494e-14	1.70032	Sdccag8	1.67278e-175	2.05012	Eprs	7.02039e-108	2.19161	Srgap1	0.013736	2.27387
1199				Slc7a7	6.98229e-24	1.59074	Ppp2r3d	2.78728e-14	2.52883	Sdha	2.60068e-175	1.84848	Nbdy	7.48916e-108	2.12579	Scn5a	0.0137385	22.8462
1200				Heatr5a	7.05951e-24	1.54261	Dym	2.86023e-14	2.08533	Frk	2.86196e-175	1.6409	Psmd7	8.21795e-108	2.01341	Dnajb1	0.0138759	1.55716
1201				Spp1	7.10632e-24	11.1821	Neo1	2.9007e-14	1.7448	Pdhb	2.86447e-175	1.61038	Zfp575	1.6711e-107	6.69883	Bzw2	0.0138823	1.65429
1202				Tspan32	8.92354e-24	1.6533	Clybl	2.9437e-14	2.37198	Pipox	4.27999e-175	8.06711	Zfp30	1.69063e-107	6.7096	Slc7a2	0.0141091	2.50696
1203				Kcnip3	1.15173e-23	2.7774	Ubxn2a	3.36168e-14	2.30958	Klf9	5.61866e-175	2.00693	Adamts4	1.75386e-107	16.2462	Trgc1	0.0142613	4.50587
1204				Lfng	1.18622e-23	1.76685	Git1	3.3811e-14	2.94884	Ak2	1.14743e-174	1.84801	Arhgap44	2.53421e-107	9.88107	Lrrc4b	0.014339	4.06
1205				Ifi213	1.3244e-23	2.47419	Vps54	3.42014e-14	2.12901	Scin	1.15005e-174	2.0358	Krt10	2.83974e-107	3.37294	Cxadr	0.0143401	1.57224
1206				Pld2	1.71167e-23	1.6742	Slc25a25	3.6002e-14	1.60003	Isg20	1.19665e-174	2.01702	Ghr	4.05839e-107	2.53808	Acsbg1	0.0143715	15.1918
1207				Abhd15	1.78452e-23	5.49138	Hopx	3.63834e-14	1.75126	Rab17	1.5209e-174	3.02287	Spcs1	4.12998e-107	1.93509	Mcpt8	0.0143783	9.97027
1208				Rab39	2.05183e-23	3.90386	Fbxo7	3.85864e-14	1.5205	Slc1a1	2.70921e-174	10.9297	Rexo2	5.51654e-107	1.89598	Tmem63b	0.0144018	1.61266
1209				Phf20	2.20674e-23	1.71221	Pcgf3	3.87988e-14	1.95868	Tmem41a	2.95441e-174	3.02519	Sdf2	7.24984e-107	1.99851	Pde4d	0.0144061	2.12363
1210				Cacul1	2.48922e-23	1.64007	Coq9	3.97258e-14	2.63139	Il17rc	4.87064e-174	1.66628	Tpd52l2	8.78265e-107	2.15843	Ddit4	0.0144724	2.35553
1211				Cbfa2t3	2.49997e-23	1.50909	Eif2ak1	3.97312e-14	2.06132	Fcsk	5.58389e-174	2.9985	Rev3l	9.75827e-107	2.84994	Col6a4	0.0144973	3.10461
1212				Il1rn	2.83307e-23	1.67725	Ivns1abp	3.99239e-14	2.88595	Slc26a2	1.077e-173	2.12052	D630045J12Rik	1.39114e-106	15.6999	Flrt1	0.0145951	4.50034
1213				Nhsl2	3.31887e-23	1.96799	Gab1	4.01514e-14	1.69821	Bod1	1.28803e-173	1.51728	Gbp2	1.47752e-106	4.23323	Malrd1	0.0146494	2.89427
1214				Clcn5	3.76443e-23	1.78576	Khdc4	4.1555e-14	2.07231	Znrd2	1.33429e-173	1.51057	Crb2	1.57668e-106	16.0359	Lgi4	0.0146953	5.07693
1215				Lpcat1	4.3811e-23	1.98509	Tfb2m	4.23526e-14	2.49994	Mrps22	1.74564e-173	1.68242	Kif3a	1.83952e-106	3.90839	Lrrtm3	0.0147758	2.55335
1216				Mdm2	5.21054e-23	1.79463	Heca	4.38618e-14	2.46185	Mgat5	2.35255e-173	1.83144	Tent5a	3.96889e-106	2.41729	Utp14b	0.0147898	2.1146
1217				Patl1	5.74697e-23	1.67154	Cilk1	4.43417e-14	2.12065	Larp4	2.57323e-173	1.62338	Gm8773	4.39256e-106	23.1474	Cacnb4	0.0148629	2.59846
1218				Nlrc5	6.56683e-23	2.79967	Galnt7	4.44549e-14	1.79149	Mall	4.40364e-173	2.13979	Vangl1	4.89132e-106	9.033	Itgae	0.0150482	1.7412
1219				Secisbp2l	8.12464e-23	1.50304	Zfp598	4.4649e-14	1.73514	Bcar1	4.48106e-173	1.87529	Flrt1	6.34936e-106	6.86111	Luzp1	0.0150639	1.75244
1220				Dot1l	1.03613e-22	1.71812	Cln3	4.48303e-14	1.79632	Ola1	4.74721e-173	1.55881	Tmtc2	9.01792e-106	4.83334	Prkaa2	0.0150755	1.76398
1221				Fbxo30	1.06008e-22	1.84398	Npdc1	4.49896e-14	1.93292	1810065E05Rik	6.55065e-173	2.22267	Galnt18	9.48896e-106	7.2601	Col27a1	0.0150942	2.71471
1222				Fam167b	1.22913e-22	1.73179	Wdr13	4.57146e-14	1.73576	Grpel1	6.83694e-173	1.63372	Tmem167	9.92913e-106	1.89348	Slc27a6	0.0155302	3.1661
1223				Siah2	1.23324e-22	1.68845	Faf1	4.57974e-14	2.77628	9130008F23Rik	7.30368e-173	2.2078	Cttn	1.0953e-105	2.23698	Eng	0.0155507	2.53421
1224				Ifi206	1.6825e-22	3.27111	Btbd3	4.60628e-14	1.72209	Wfdc18	9.96936e-173	4.611	Zc2hc1a	1.21508e-105	4.61261	Tnfsf10	0.0156949	3.69483
1225				Dhx34	1.97402e-22	2.28792	Mtus1	4.7899e-14	2.86672	Bco2	1.00815e-172	2.25822	Hs2st1	1.2287e-105	2.98511	Trbc2	0.0158894	2.8364
1226				Kcnk6	2.09084e-22	1.88834	Vipas39	4.88189e-14	1.89513	Sfxn1	1.51126e-172	1.69825	Gamt	1.24466e-105	1.96421	Hoxa7	0.0159378	2.91476
1227				Pdcd2l	2.40933e-22	1.53499	Trp53bp2	4.93073e-14	2.25678	Ebp	1.76046e-172	1.55387	1700025G04Rik	1.37501e-105	2.6088	Prpsap1	0.0159412	1.80704
1228				Slc26a11	2.61627e-22	2.41778	Trmt6	5.23853e-14	1.80456	Ybx3	2.05802e-172	2.25378	Ccdc85b	1.41716e-105	1.90725	Arpp21	0.0159846	45.6627
1229				Clgn	2.68731e-22	12.6637	Pdk3	5.25551e-14	1.50133	Mcf2l	2.36928e-172	2.5826	Plin3	1.49754e-105	1.93843	Gulp1	0.0162058	2.56837
1230				Dpy19l1	2.81719e-22	1.69467	Snx13	5.37781e-14	2.05011	Ltv1	2.65939e-172	1.60882	Creb5	1.57472e-105	3.04595	Sfrp1	0.0162401	2.0204
1231				Txndc16	3.47017e-22	1.94671	Pde4dip	5.38835e-14	2.23	Rpf2	2.66437e-172	1.5861	Pdlim3	1.65873e-105	3.21844	Ablim3	0.0162887	8.77176
1232				Trim8	4.21427e-22	1.52132	Stk25	5.39635e-14	3.03416	Magohb	2.69172e-172	1.62616	Tut4	1.89932e-105	1.8024	Dok5	0.016396	4.62452
1233				Spata13	4.40762e-22	1.97485	Hs3st1	5.74031e-14	1.54771	Srebf2	2.89993e-172	1.66353	Fam129a	1.9217e-105	2.91219	Gask1b	0.0164784	2.26209
1234				Cgas	4.50319e-22	1.95235	Med11	5.80961e-14	1.85707	Akap7	3.3717e-172	2.02619	Cyth3	2.10256e-105	2.9839	Dgat2	0.0165156	1.62057
1235				Tubgcp5	5.21345e-22	1.79983	Crcp	5.95775e-14	2.28289	Aldh1a7	3.58882e-172	4.04878	Zfp512b	3.2597e-105	3.48393	Gimap9	0.0168109	4.63889
1236				Tdrkh	5.30711e-22	1.81554	Wdsub1	5.98747e-14	1.72393	Zfp467	4.20686e-172	1.5386	Smc6	3.93134e-105	1.92067	Tat	0.0169023	3.86276
1237				Oser1	6.08972e-22	1.51867	Spopl	6.19893e-14	1.75877	Tm9sf4	4.8415e-172	1.93521	Klhl7	4.26651e-105	3.71261	Spc24	0.0169637	1.71672
1238				Mki67	8.1371e-22	1.71981	Polg	6.28207e-14	1.74004	Slc17a9	4.97381e-172	3.10913	Bmper	5.73004e-105	21.769	Antxr1	0.0169646	1.54564
1239				Itgav	1.00433e-21	1.63537	Atxn1	6.35776e-14	1.82834	Stt3b	5.18776e-172	1.68267	Fhl1	6.50596e-105	1.51313	Ndp	0.0171598	15.7077
1240				Ppbp	1.02607e-21	2.4947	Cspp1	6.46555e-14	2.29163	Akap9	6.14251e-172	2.13887	Fgf9	7.35879e-105	8.01744	Ephb4	0.0172497	2.45204
1241				Slc23a2	1.0677e-21	1.8101	Isg20l2	6.58592e-14	1.74224	Pcsk7	6.51634e-172	1.54906	Gprc5b	1.11513e-104	17.0318	Srebf2	0.0172699	1.6683
1242				Klf2	1.07434e-21	1.87243	Tpk1	6.71036e-14	1.73096	Tmem82	7.2551e-172	2.31582	Man1a2	1.20704e-104	2.40589	Slc25a38	0.0173305	1.53533
1243				Asb10	1.3203e-21	3.63334	Pigu	6.98373e-14	2.28715	Hsd17b13	7.96166e-172	5.78797	Nptn	1.31241e-104	1.79067	Scnn1b	0.017363	2.00689
1244				Dpp7	1.36458e-21	1.6473	Bicral	6.99661e-14	1.65096	Acad8	8.39481e-172	1.72615	Zfp449	1.32198e-104	8.49019	Pcdh10	0.0174	6.74938
1245				Gpcpd1	1.63423e-21	1.59527	Mettl7a1	7.47199e-14	1.9844	Psmd5	9.08297e-172	1.78032	Il17rd	1.47608e-104	15.8267	Syt15	0.0174531	9.99746
1246				Phf23	1.74875e-21	1.572	Sinhcaf	7.49854e-14	2.0038	B3gnt7	1.52609e-171	5.84105	Lsamp	1.58568e-104	14.5948	Trgc4	0.0176587	5.4131
1247				Idua	1.89309e-21	2.2249	Tmem39a	7.67135e-14	1.93957	Nop16	2.71365e-171	1.50665	Ccnd2	1.66439e-104	2.04309	Gna14	0.0176647	1.66455
1248				Rsad2	1.93383e-21	7.57502	Fbxo34	7.87987e-14	2.23594	Mrpl34	2.86174e-171	1.74625	Fam180a	2.14927e-104	15.963	Chd3	0.0177994	1.69465
1249				Senp2	2.81939e-21	1.70524	Cdc42bpb	8.4231e-14	1.97482	Nme7	5.30667e-171	2.13944	Scpep1	2.1898e-104	2.26938	Tmigd1	0.0178731	2.33216
1250				Zup1	3.37961e-21	1.75592	Scrib	8.49969e-14	1.65084	Srebf1	8.37301e-171	1.93051	Lmntd1	2.19399e-104	9.46739	Hook1	0.0178961	1.60268
1251				Rin3	4.50773e-21	1.52345	Hsdl2	8.68562e-14	1.84334	Pex16	9.10616e-171	1.54198	Adamts7	2.24731e-104	25.4995	Nxn	0.0179897	1.84356
1252				Fam20c	4.95142e-21	2.43011	Aim2	8.75075e-14	1.89	Pbld2	1.097e-170	3.94235	Poglut2	2.74224e-104	3.69818	Defb25	0.018029	7.06809
1253				Egr1	5.47243e-21	1.50586	Vav3	8.77317e-14	1.95132	Wdr77	1.65586e-170	2.01682	Dctn6	3.02384e-104	2.55234	Muc4	0.0182386	2.42015
1254				Rad51b	5.56405e-21	1.78963	Cds2	9.30016e-14	1.97685	Phf5a	2.6525e-170	1.53318	Ptgds	3.2815e-104	25.507	Foxo1	0.0185469	1.79157
1255				Tbc1d16	6.23012e-21	1.6404	Gtpbp8	9.46538e-14	1.5003	Samm50	3.20052e-170	1.60642	Rnf11	3.48754e-104	2.35756	Rnf212	0.0185717	2.98662
1256				Plxna4	6.53659e-21	1.7243	Mapk8	9.6215e-14	1.74388	Sike1	3.47878e-170	1.65644	Tex264	4.53707e-104	2.279	Plekha6	0.0185951	1.70765
1257				Camk2a	7.16957e-21	2.5258	Mrgbp	9.62627e-14	2.29036	Ndufa9	4.04299e-170	1.73989	Ephx1	5.03404e-104	6.00686	Plekhg1	0.0187259	2.19958
1258				Reps2	8.24862e-21	1.66604	Efnb1	9.71326e-14	2.65166	Mcat	4.23598e-170	2.00378	Sp3	5.46196e-104	2.35359	Sacs	0.0187459	2.69394
1259				Ctbs	1.00954e-20	1.7507	Fam98c	9.82539e-14	2.41953	Amot	4.64768e-170	2.33598	Gorasp2	8.5071e-104	2.36884	Kat6b	0.0187473	2.14506
1260				Elmsan1	1.38865e-20	1.83092	Gnl3l	9.85223e-14	2.26666	Cachd1	5.84206e-170	1.72103	Pmm1	1.10619e-103	2.69192	Atp1b2	0.018753	1.72412
1261				Traf1	1.67081e-20	4.17796	Golga3	9.90495e-14	2.22986	Themis3	6.16442e-170	1.79691	Zfp68	1.1356e-103	3.14246	Mpzl3	0.0187797	2.56297
1262				Tbc1d4	1.68453e-20	1.72997	Mink1	9.96745e-14	2.10241	Lyar	6.67718e-170	1.65396	Lamp2	1.29237e-103	1.77004	Dact3	0.0187899	2.37228
1263				H2-Oa	1.93431e-20	2.29438	Hyou1	9.99274e-14	2.20679	Tmem94	6.67925e-170	2.31824	Hoxa11	1.35629e-103	3.89991	Hdac7	0.0190191	2.20602
1264				Sap25	2.07286e-20	1.50061	Pex6	1.00085e-13	2.04942	L2hgdh	7.54801e-170	2.40331	Triqk	1.39782e-103	6.33432	Fbll1	0.019106	37.0951
1265				Tbpl1	2.25193e-20	1.50085	Rmdn3	1.03588e-13	2.04301	Thrb	8.91316e-170	3.00627	Nr2f1	2.19307e-103	10.5263	Sfswap	0.0191199	1.89058
1266				Tnip1	2.26052e-20	1.59653	Ro60	1.04835e-13	1.88733	Cobl	9.05112e-170	2.51596	Eif4g1	2.84926e-103	1.76245	Abca13	0.0191318	26.8486
1267				Ago4	2.31422e-20	2.11769	Hk2	1.05202e-13	2.6674	Mvp	1.62854e-169	1.60219	Cxcl13	3.4723e-103	31.2847	Sdc1	0.0191405	1.99727
1268				Mid1	2.59451e-20	3.23205	Pxk	1.07232e-13	2.87444	Nme6	1.74904e-169	1.88298	Hspa13	3.97096e-103	3.65384	Etv1	0.0191805	6.46205
1269				Man2a2	2.84484e-20	1.59482	Baz2a	1.08358e-13	2.9752	Myc	3.45905e-169	2.44143	Zfp36l1	4.53224e-103	2.04755	Dok4	0.0192829	1.90989
1270				Dpep2	3.17438e-20	2.50823	Kctd3	1.12043e-13	1.73878	Slc31a1	6.41176e-169	1.51955	Slc39a7	6.32152e-103	2.06776	Lmcd1	0.019292	3.37447
1271				Lpin1	3.54117e-20	1.98877	Slmap	1.18321e-13	2.69903	Gm609	7.09129e-169	4.56234	Sh3bp4	7.27869e-103	4.28747	Hapln1	0.0193363	3.99031
1272				Ccl8	4.96526e-20	3.00832	Daxx	1.20374e-13	1.82395	Mrpl37	9.88252e-169	1.56059	Ndufa4l2	1.05374e-102	4.32387	Synj2	0.0193774	2.05218
1273				Fgr	5.51553e-20	2.45412	Zfp592	1.20496e-13	1.91254	Gnl3l	1.18981e-168	1.54886	Ahi1	1.31779e-102	5.47935	Capn8	0.0195495	2.80798
1274				Cd28	9.59189e-20	4.47473	Ppfibp2	1.21908e-13	2.32356	Nop58	1.28972e-168	1.87671	Tpm4	1.36001e-102	1.85438	Ghr	0.0195838	1.96175
1275				Trpv4	1.09685e-19	2.26805	Prrg2	1.22719e-13	2.02434	Sult1c2	1.55265e-168	9.89751	Tnks1bp1	1.75143e-102	2.73138	Actl6b	0.0196536	27.9712
1276				Dnaaf3	1.42647e-19	2.08258	Phf13	1.25228e-13	1.53707	2810459M11Rik	1.71027e-168	3.82575	Hdlbp	2.48447e-102	1.78556	Slc25a25	0.0196597	1.94617
1277				Plekhg5	1.51307e-19	2.04507	D10Wsu102e	1.26887e-13	1.6386	Dbt	2.16103e-168	2.12523	Mypop	2.63283e-102	9.62676	C130074G19Rik	0.0196726	2.00615
1278				Ltb4r1	2.6561e-19	4.60063	Selenom	1.26901e-13	1.67279	Ppip5k2	2.60462e-168	1.56483	Gpm6b	2.72925e-102	2.21402	Tspan7	0.0196911	2.35847
1279				Mmp9	3.00218e-19	1.50209	Bsdc1	1.31656e-13	1.94013	Me2	4.76128e-168	1.69781	Rhbdl1	3.13118e-102	6.49309	Gdf10	0.0196947	5.12724
1280				Tmem229b	3.22309e-19	1.69101	Ppp1r13b	1.3191e-13	1.92438	AU040320	9.65377e-168	1.83333	Bloc1s1	4.56164e-102	1.79234	Mdp1	0.0197219	1.56588
1281				Ifi47	3.34203e-19	1.5207	Snapc1	1.37238e-13	1.88786	Ugt2b35	1.05237e-167	7.47393	Atl3	6.22802e-102	2.73627	Tet1	0.0198279	2.56129
1282				Itpr2	4.3652e-19	1.68569	Galnt4	1.40384e-13	1.89068	Acvr1b	1.74779e-167	1.63082	1110065P20Rik	7.13476e-102	2.62072	Mrps5	0.0198685	1.57314
1283				Tmem144	4.70855e-19	3.17056	Pgam5	1.46724e-13	1.67649	Nrarp	2.75279e-167	2.66427	Smim7	8.10807e-102	1.64639	Adh1	0.0200165	1.78353
1284				Tbc1d31	5.8766e-19	1.91536	Ppcs	1.47078e-13	2.46809	Bri3bp	7.22562e-167	1.87807	Kcnq4	9.05608e-102	11.8655	Ccl5	0.0200845	1.57887
1285				Zfp513	6.13753e-19	1.54705	Foxo1	1.47926e-13	1.96491	Magi1	8.41219e-167	1.59722	Daam2	9.55291e-102	7.33229	Cnn2	0.0202872	1.75621
1286				Tpcn2	6.36412e-19	2.30871	Pcsk7	1.48658e-13	2.22942	Cog8	1.07522e-166	1.54663	Unc50	1.04707e-101	1.8854	Cacna1h	0.0203898	7.38629
1287				Spaca9	6.74572e-19	2.91762	Rad17	1.49979e-13	1.98509	Fam210b	1.28923e-166	1.72998	Tjp1	1.27931e-101	2.29887	Tufm	0.0204184	2.01024
1288				Pira2	6.79498e-19	1.76798	Uck1	1.51654e-13	1.57132	Mphosph10	3.54688e-166	1.68224	Cetn3	1.32574e-101	1.63369	Amotl1	0.0204452	1.77785
1289				Jak3	6.92293e-19	1.7633	Exoc6b	1.54587e-13	2.02541	Thbs4	4.18198e-166	2.67116	Lefty1	1.43023e-101	6.40283	Frem1	0.0205603	1.84742
1290				Dtx4	7.94431e-19	1.52201	Cdk14	1.56075e-13	1.64	Noa1	5.07676e-166	2.31343	Anapc11	1.65067e-101	1.61587	Nrp2	0.0205927	1.93279
1291				Ifi205	8.99445e-19	5.20091	Arrdc3	1.60331e-13	2.11467	Pdia5	5.27339e-166	4.44626	Kcnn3	1.83555e-101	19.1767	Btbd3	0.020675	2.06419
1292				Cfap45	1.0545e-18	2.9887	Ctnnd1	1.61889e-13	2.87957	Galnt5	5.35163e-166	4.62614	Prrc2c	2.05499e-101	1.7123	Prox2	0.0207991	5.64913
1293				Egr2	1.30747e-18	2.05524	Kmt5c	1.62608e-13	2.1472	Lrrc19	6.38876e-166	4.55206	Fibin	2.09804e-101	6.88171	Gdf11	0.0208638	3.89071
1294				Psme2b	1.32312e-18	2.5768	Parg	1.62691e-13	2.30222	Decr2	6.66621e-166	1.54792	Yif1a	2.28256e-101	2.49603	Pitx2	0.0209351	4.3846
1295				Snx24	1.44658e-18	1.97365	Spink1	1.65351e-13	4.79557	Frat1	6.97437e-166	2.31527	Lysmd3	2.50828e-101	2.75224	Epha7	0.0209488	3.57289
1296				Snn	1.70854e-18	2.22768	Ethe1	1.69108e-13	2.45901	Cyc1	1.1575e-165	2.70471	Hspa12a	2.70349e-101	6.35051	Slc35f2	0.0209749	1.60303
1297				Cxcl1	1.94611e-18	2.69938	Rangrf	1.69285e-13	1.90494	Ndufa10	1.27679e-165	2.14521	Snx21	2.88742e-101	3.47447	Foxd2	0.0211592	2.25436
1298				Tgif2	2.20799e-18	1.90795	Yars	1.69341e-13	2.54852	Pstk	1.32645e-165	1.81246	Nucb1	3.48284e-101	1.5887	Armcx4	0.0212632	2.38059
1299				Tlr9	4.30447e-18	4.62265	Fbxo28	1.69349e-13	2.11933	Mtg1	1.59381e-165	1.84612	Rab18	3.75073e-101	1.62125	Adgra2	0.0212675	1.70615
1300				Slc45a4	5.51496e-18	2.04906	Atp9a	1.70703e-13	2.38972	Acad9	1.92374e-165	1.60881	Slc1a3	4.01487e-101	17.1837	Syn2	0.0214343	3.3723
1301				Ints12	6.40186e-18	1.51277	Ap3m1	1.75267e-13	2.71752	Cpox	2.31925e-165	2.40357	Dnaja1	4.08802e-101	2.01614	Tma16	0.021504	1.65408
1302				Bst1	6.8222e-18	4.73534	Amd1	1.79171e-13	2.06216	Rhbdl2	3.04267e-165	1.67185	Tmeff2	4.21013e-101	10.0539	Tnfrsf13c	0.0218374	3.59132
1303				Cd209g	6.82913e-18	2.0504	Ints1	1.80343e-13	1.60106	Gstz1	4.29197e-165	2.02819	Tmem200a	4.44725e-101	11.5228	Arhgef17	0.0220311	2.85938
1304				Dram1	6.9084e-18	2.38585	Top3b	1.82301e-13	1.98611	Ddx49	5.40312e-165	1.50328	Pdia4	4.54047e-101	2.22213	Bpnt1	0.0223496	1.99037
1305				Manba	7.08664e-18	1.67478	Kctd5	1.82375e-13	2.3108	Tpd52l1	6.06202e-165	4.02114	Tfdp2	5.19139e-101	2.83952	Lmo7	0.0225457	1.6371
1306				Pag1	7.11492e-18	1.83582	Agap1	1.83361e-13	2.15355	Map3k21	6.71654e-165	3.40588	Aff3	5.25372e-101	6.43993	Dst	0.0225961	1.80069
1307				Fpr2	8.03103e-18	1.91356	Bcl2l1	1.86839e-13	1.55852	Nanp	7.67945e-165	2.03728	Itm2c	5.76914e-101	1.72751	Chmp4c	0.0228442	1.92613
1308				Mnt	9.3848e-18	1.58504	Sephs2	1.87885e-13	1.87569	Bex1	1.50144e-164	3.96359	Mosmo	6.02953e-101	3.44786	Adcy1	0.0232139	5.02462
1309				Sik1	9.59129e-18	1.56591	Hadh	1.88992e-13	2.47219	Igf2r	1.59615e-164	1.51395	Fundc2	7.54046e-101	1.63502	Muc2	0.0232887	1.73846
1310				Il3ra	1.24926e-17	1.90323	Tmem87a	1.90811e-13	1.60127	Wnk4	1.96632e-164	2.82906	Pheta2	8.53231e-101	6.27937	Ckm	0.0233745	11.5834
1311				Klf10	1.54578e-17	1.53926	Gtf3c1	1.98428e-13	2.8825	Raet1e	2.32653e-164	8.642	Ccdc90b	9.14739e-101	2.35841	Clca3b	0.0234977	1.5615
1312				F10	3.16885e-17	3.63807	Abcf3	2.06776e-13	2.04283	Dcaf13	3.09198e-164	1.60128	1810058I24Rik	9.992e-101	1.91722	Ubap2	0.023647	1.76307
1313				Atxn3	3.70309e-17	1.62787	Znhit6	2.06939e-13	1.83197	Plpp5	3.5349e-164	1.52952	Ptch2	1.32748e-100	22.8006	Fam124b	0.0236973	4.55535
1314				Nlrp1b	4.1855e-17	1.79921	Sord	2.1197e-13	2.47979	Lgr5	3.6947e-164	12.7843	Rab2a	2.15841e-100	1.68313	Kcnj8	0.0238194	3.07071
1315				Thap8	4.3568e-17	3.60709	Gtf2h3	2.12264e-13	2.34604	Eva1a	3.90894e-164	3.68373	Zdhhc8	2.16087e-100	5.08907	Mtcl1	0.0238474	6.08851
1316				Crtc3	4.50146e-17	1.51172	Acvr2a	2.13931e-13	1.5689	Dctd	4.48908e-164	3.45915	Sec61a1	2.56445e-100	2.16833	Oit3	0.0238923	15.6717
1317				Zbtb4	7.78866e-17	1.63495	Sympk	2.179e-13	2.09742	Scrn2	5.39823e-164	2.27985	Klf2	2.70599e-100	1.81001	Syne2	0.0238983	1.72774
1318				Hrh2	8.44495e-17	2.6816	D430042O09Rik	2.35185e-13	1.8546	Casp2	7.3534e-164	1.57171	Cks1b	2.98403e-100	1.73161	Tpm2	0.0240354	4.22879
1319				Slc35c2	9.16928e-17	1.51846	Phf2	2.39288e-13	1.73053	C1qbp	9.45545e-164	2.21954	Fam168a	4.76127e-100	2.93626	Crhbp	0.0241137	14.9662
1320				Ifit1	9.29803e-17	1.89793	Cblb	2.39576e-13	1.80014	Pex26	1.24697e-163	2.14545	Cyb5r3	6.95026e-100	1.92789	Rbm19	0.0241163	1.50736
1321				Bcap29	9.80737e-17	1.78852	Abhd13	2.44146e-13	1.55697	Pgap2	1.31809e-163	1.66853	Aida	8.70665e-100	2.85493	Top2b	0.0244035	1.6981
1322				Gm4951	1.07056e-16	3.29351	Pcyt2	2.45529e-13	2.20766	Tmem254a	1.37151e-163	2.49555	Fads3	8.84305e-100	6.45335	Trpc1	0.0247042	2.61658
1323				Itga5	1.09034e-16	1.82786	Tcta	2.53995e-13	1.60474	Rab6a	1.53558e-163	1.80307	Slc44a2	9.18252e-100	3.10873	Immp2l	0.0248164	1.76597
1324				Pde1b	1.16622e-16	2.19628	Cstf2t	2.57982e-13	1.62017	Ap1s3	1.69851e-163	2.80538	Ntm	1.04834e-99	22.7675	Ublcp1	0.0250317	1.95298
1325				Skint3	1.18334e-16	6.16649	Sos1	2.59233e-13	1.59685	Efnb1	1.72948e-163	1.706	Arhgap6	1.25582e-99	4.12297	Pam	0.0250511	1.52968
1326				Adgrg5	1.34421e-16	3.52193	Ubr4	2.6247e-13	2.99793	Hadha	1.93932e-163	1.75725	Grik5	2.23135e-99	5.7843	Yes1	0.0252146	1.94789
1327				S100a4	1.39549e-16	5.35036	Morc2a	2.62531e-13	1.69744	Rph3al	2.24888e-163	3.57294	Morc4	2.4896e-99	5.24628	Gm42372	0.0253102	9.65838
1328				Bicd2	1.52024e-16	1.64403	Srp54a	2.63912e-13	1.80189	Ccdc85c	2.73631e-163	1.84734	Eif4a2	2.49064e-99	1.59427	Hpd	0.0253207	1.7054
1329				Ticam1	2.02068e-16	1.72712	Taf3	2.73903e-13	1.73591	Abhd13	3.00211e-163	2.03639	Cbx3	3.34296e-99	1.67583	Fjx1	0.02533	3.95348
1330				Zfp62	2.38619e-16	1.70163	Dop1a	2.74095e-13	2.7725	Ascl2	3.33627e-163	3.5299	Cfap20	3.5949e-99	2.02578	Gdf5	0.0255474	13.5383
1331				Cxcl9	2.39703e-16	3.39047	Hspbp1	2.76207e-13	1.89621	Echs1	3.44707e-163	1.84306	Pigt	7.04792e-99	2.07462	Kcng1	0.025674	9.57357
1332				Ppm1m	2.39849e-16	1.6075	Zbtb41	2.76689e-13	1.59326	Tbrg1	3.99084e-163	1.53074	Macf1	7.5974e-99	1.8459	Adamtsl1	0.0260913	2.49605
1333				Usp21	2.61267e-16	1.68737	Gle1	2.79234e-13	1.8643	Rcl1	4.15985e-163	2.36151	Hnrnph1	8.15301e-99	1.61086	Krtap3-1	0.026102	1.51931
1334				Treml4	2.63693e-16	2.75489	Trappc11	2.82856e-13	1.59472	Atad1	4.73332e-163	1.65972	Pianp	8.5304e-99	12.0322	Qtrt2	0.0261126	1.9194
1335				Rgs14	2.87826e-16	1.72318	Tmem29	2.88208e-13	2.63351	Ptcd3	6.83571e-163	1.77193	Megf9	8.93131e-99	3.89417	Ednra	0.0262807	1.71729
1336				C6	3.2128e-16	3.03541	Vps11	2.89955e-13	1.62903	Dtd1	7.20781e-163	1.66885	Klhl9	9.16077e-99	2.15271	Ttc39a	0.0263144	1.72646
1337				Naaa	3.5365e-16	1.97904	Fbxo6	2.96546e-13	1.98183	Dmbt1	7.76825e-163	2.47483	Cope	1.02161e-98	1.68899	Atg4d	0.0263299	2.0563
1338				Slc49a4	3.81186e-16	1.91711	Jak2	2.98753e-13	1.75684	Ogdh	9.31847e-163	1.64457	Rtn2	2.13334e-98	6.66239	Saa1	0.026363	1.60745
1339				Ccr9	4.29417e-16	6.26943	Tnks1bp1	2.98802e-13	2.55745	Tgfa	1.74108e-162	2.12831	Dst	2.35128e-98	1.52369	Mageh1	0.0266975	2.28001
1340				Hps4	7.75689e-16	1.62039	Skiv2l	2.99375e-13	1.70127	Cpt1a	4.50879e-162	1.5716	Hcfc1r1	2.4482e-98	2.02359	Pcsk4	0.026732	2.5751
1341				Padi2	9.1172e-16	1.56544	Tmem127	3.10839e-13	2.54951	1700066B19Rik	4.88412e-162	3.3889	Gtf2i	2.55503e-98	2.01971	Efr3b	0.0267409	5.04889
1342				Sema4b	1.05357e-15	1.82641	Limk2	3.19923e-13	1.75457	Arhgap32	5.04782e-162	1.77695	Prkar1a	2.64879e-98	1.69999	Nrarp	0.0267777	2.14553
1343				Gm5431	1.05509e-15	2.6626	Hspa4l	3.26042e-13	1.71848	Atp8a2	5.67404e-162	2.4285	Ubtf	3.51534e-98	1.89247	Ppp2r2b	0.0268398	3.7176
1344				Borcs6	1.09597e-15	1.65269	Fbxo8	3.40045e-13	2.61759	Fam120a	6.7293e-162	1.55006	Qser1	5.0675e-98	3.37476	Mmp17	0.0269822	2.41544
1345				Rnf144b	1.17984e-15	1.65316	Fbxl17	3.40435e-13	1.92146	Tmc6	7.05837e-162	1.63243	Ift74	7.76344e-98	3.40486	Hsd3b3	0.0270227	2.01379
1346				Irak4	1.45791e-15	1.53968	Acot2	3.51753e-13	1.68439	Tma16	7.08831e-162	1.57757	Mlec	9.22335e-98	1.64626	Apln	0.02744	2.83241
1347				Pvr	1.842e-15	2.37254	Rfwd3	3.69037e-13	2.08103	Bcat2	7.35916e-162	1.71035	Copg1	1.17594e-97	2.51011	Meltf	0.0274808	9.11928
1348				B4galt5	1.93895e-15	1.7275	R3hcc1l	3.70433e-13	1.53052	Gorasp2	8.8413e-162	1.54122	Btbd3	1.21149e-97	2.92334	Slc25a20	0.0275749	1.63469
1349				Sall1	1.95014e-15	3.59223	Glrx	3.71395e-13	2.43079	Gcdh	1.12041e-161	2.10398	Stx2	1.22117e-97	2.66427	Tbx6	0.0275906	2.16845
1350				9930111J21Rik1	1.97921e-15	6.77639	Ric1	3.73104e-13	1.995	Zkscan1	1.39925e-161	1.73432	Cers4	1.59257e-97	3.73248	Chrm3	0.0275977	2.77484
1351				Emilin2	2.3373e-15	1.84562	AW549877	3.79358e-13	2.0232	Snx7	2.10558e-161	1.83671	Ackr3	1.90653e-97	6.42886	Cacna2d4	0.0276787	7.56399
1352				Dnajb13	2.53984e-15	2.9658	Sun2	3.86564e-13	1.97149	Cib1	2.43455e-161	1.73449	Lrrc58	1.91093e-97	2.11146	Jakmip2	0.0278145	8.03106
1353				Flvcr1	3.22982e-15	2.09894	Tmc6	3.89282e-13	2.15689	Las1l	3.30469e-161	1.55233	Bhlhb9	2.0865e-97	4.21795	Pdzrn4	0.0278358	3.28545
1354				Mob3a	3.66774e-15	1.56028	Blcap	3.91029e-13	2.17013	Tars	3.40079e-161	1.6372	Fzd3	3.83706e-97	8.83581	Fbxo32	0.0278538	1.74922
1355				Mybpc3	3.73932e-15	81.7444	Bak1	3.91859e-13	2.73215	Uqcrc2	4.67854e-161	2.56927	Wasf1	4.338e-97	13.4781	Gm6133	0.0278576	4.7737
1356				Dtx3l	3.78183e-15	1.60515	Bcl2l13	3.98707e-13	1.64751	Armc10	4.71618e-161	1.69896	Parp3	4.55766e-97	3.72948	Slco3a1	0.0279501	1.58017
1357				Iffo1	3.81533e-15	1.79606	Taf5l	4.00169e-13	1.68342	Flad1	9.082e-161	1.87276	Zfp322a	5.17483e-97	3.68225	Dnal1	0.0280474	2.46444
1358				Dna2	4.06678e-15	1.73319	Fbxo25	4.02277e-13	1.67808	Eif3l	1.01658e-160	1.64959	Dipk1b	5.90482e-97	5.29994	Cidec	0.028069	1.55476
1359				Maml2	5.17179e-15	1.51102	Wee1	4.02714e-13	1.93794	Hsd17b7	1.09562e-160	2.91345	Mcfd2	6.65733e-97	1.70873	Col8a1	0.0283468	1.88329
1360				Cpne2	6.52368e-15	1.69193	Setd1a	4.03069e-13	1.7264	Slc9a2	1.14016e-160	2.04803	Ly6a	7.32259e-97	9.63241	Smlr1	0.0283517	4.12575
1361				Dnah2	6.81183e-15	3.93012	Atp6v0a2	4.10376e-13	2.6779	Cct3	1.45312e-160	1.8014	Atrx	9.53199e-97	1.85748	Fmn2	0.0283984	7.77486
1362				Batf2	6.89033e-15	2.43854	Stimate	4.13771e-13	1.70758	Mycl	1.7675e-160	1.87423	Hoxc9	9.71498e-97	14.7655	Dtna	0.0284541	1.90281
1363				Zfp800	6.93211e-15	1.63631	Tmem94	4.21494e-13	1.9552	Adsl	2.09988e-160	1.52546	Rpn2	1.12649e-96	1.6695	Kmt2a	0.0284943	1.76624
1364				Gtf2h2	7.18946e-15	1.73893	Alkbh8	4.27528e-13	1.57896	Ears2	2.43531e-160	3.03613	Rgs12	1.36735e-96	5.41323	Mark3	0.0285017	1.69716
1365				Nlrp1a	8.00889e-15	4.19844	Them4	4.29875e-13	1.81548	Rcc1l	2.61623e-160	2.49644	Copb1	1.40179e-96	1.70794	Ttll11	0.0286788	13.075
1366				Ing3	8.36122e-15	1.66767	Fam13b	4.42581e-13	1.84783	Idh3g	3.23229e-160	1.64972	Kif2a	1.50604e-96	2.42846	Atp9a	0.0287556	1.50928
1367				Ripk2	9.07293e-15	1.72284	Bap1	4.4441e-13	1.65854	Eml2	3.28671e-160	2.18388	Fgf7	1.59056e-96	54.2065	Stam	0.028781	1.56095
1368				Hp	1.39845e-14	5.65905	Wdr3	4.5081e-13	1.85616	Yif1a	4.95386e-160	1.52512	Crebbp	2.04777e-96	1.79864	Prkg2	0.0287959	3.38312
1369				Ahrr	1.5037e-14	1.78404	Plk3	4.51957e-13	2.52019	Wdr75	5.08093e-160	1.7954	Lrp2	2.31552e-96	134.695	Dach1	0.0288484	2.56542
1370				Klhl18	1.58965e-14	1.60512	Tmem164	4.58416e-13	1.71126	Tspan3	7.6173e-160	2.02046	Ddx17	3.90749e-96	1.53159	Ift43	0.02911	1.85542
1371				Guca1a	1.80339e-14	1.50584	Lgalsl	4.65651e-13	2.75511	Mettl1	7.96391e-160	2.04964	Ssr1	4.16074e-96	1.90576	Sema3e	0.0291683	1.60342
1372				Lrwd1	1.89413e-14	1.53823	Coro7	4.6619e-13	1.76486	Ugcg	9.44737e-160	1.61852	Foxp2	4.40929e-96	3.60552	Pgr	0.02949	2.63906
1373				Pqlc2	2.0485e-14	1.78734	Secisbp2	4.66251e-13	1.73965	Zdhhc12	1.04155e-159	2.57022	Epha7	4.6987e-96	6.67479	Smtn	0.0294985	2.6428
1374				Krt80	2.1003e-14	1.99643	Hoxa10	4.83482e-13	1.79843	Tomm5	1.41102e-159	2.13608	Zmynd11	5.03292e-96	1.9365	Hspa12a	0.0296883	2.90556
1375				Pikfyve	2.72968e-14	1.55141	Kifbp	4.88783e-13	1.59098	Sdhc	2.0045e-159	1.60523	Bnip3l	5.28043e-96	1.67696	Fam181b	0.0297173	5.12715
1376				Slc15a2	2.76843e-14	3.17839	Rnf103	4.98941e-13	2.25542	Clps	2.69017e-159	3.73777	Gng8	5.58951e-96	13.6178	Armc10	0.029799	1.96417
1377				Osgin2	3.14135e-14	2.23953	Atp8a1	5.00165e-13	2.66789	Pard3	2.98692e-159	1.8115	Smim10l1	6.08693e-96	1.62003	Foxf2	0.0298225	2.24075
1378				Uhrf1bp1	3.1486e-14	3.28088	Gse1	5.0406e-13	2.56331	Dram2	3.57975e-159	1.52343	Fzd7	6.38236e-96	4.10844	Fxyd6	0.0300076	1.85942
1379				Il27	3.42709e-14	3.07954	Nelfcd	5.06571e-13	2.03368	Hspa9	4.02811e-159	1.64125	Bace2	6.68608e-96	3.52693	Tcf7	0.0300844	5.6386
1380				Gnat3	3.56195e-14	5.53199	Traf3	5.10537e-13	1.50631	Ndufs3	4.25151e-159	1.84666	Krtcap2	7.66684e-96	2.05373	Nkx2-3	0.030114	1.97055
1381				Ttc25	3.93768e-14	6.75416	Cox15	5.10968e-13	1.71496	Auts2	4.61571e-159	1.65737	Trpc1	9.21743e-96	9.11022	Tram1l1	0.0301359	4.08361
1382				Cd244a	3.96753e-14	2.01433	Mapkapk3	5.13585e-13	1.62538	Hsd17b10	5.15889e-159	1.65435	Fam184a	9.95842e-96	11.6394	Daam2	0.0301969	2.18698
1383				Zfp131	5.64854e-14	1.52011	Bpnt1	5.28138e-13	2.68246	Smpdl3a	9.22045e-159	1.58127	Fads2	1.13472e-95	2.52496	Hoxd3	0.0302353	2.63133
1384				Psd3	5.98211e-14	1.66422	Nectin2	5.30794e-13	2.56976	Dpyd	1.0176e-158	2.4317	Prpf19	1.30844e-95	1.6542	Kdr	0.0303175	4.76012
1385				Dpy19l4	6.09351e-14	1.95744	3110040N11Rik	5.31481e-13	1.61153	Mrps16	1.04539e-158	1.5137	Cdr2l	1.37706e-95	5.9779	Mns1	0.0306656	3.26063
1386				Pla2g2d	6.12534e-14	3.0124	Hdac7	5.33871e-13	1.50493	Sdr39u1	1.06783e-158	2.30039	Klhl22	1.52038e-95	3.45057	Tmem44	0.0307926	3.08293
1387				Phka2	6.33976e-14	1.92721	Tsc2	5.35194e-13	2.00717	Noc4l	1.47708e-158	2.80298	Zhx3	1.65382e-95	5.75042	Sh3glb2	0.0307936	1.73661
1388				Tmem156	6.92641e-14	1.68802	Cog7	5.37322e-13	1.71269	Slc52a3	2.3125e-158	3.89894	5730409E04Rik	1.72421e-95	3.11081	Cd200	0.0310513	2.07788
1389				Itpripl1	7.77618e-14	1.92161	Atpaf1	5.79238e-13	1.56077	Entpd6	3.32551e-158	2.03916	Fut10	1.72661e-95	5.5888	Carns1	0.0310632	3.97024
1390				Fem1b	9.45745e-14	1.92219	Gtf3c4	5.8119e-13	1.83305	Casd1	3.62109e-158	1.91134	Pigp	1.94102e-95	1.89459	Vangl1	0.0310647	2.97207
1391				Rgl3	9.78126e-14	2.67701	Tmem181a	6.19738e-13	2.37035	Srd5a1	5.22163e-158	2.56553	Efnb3	2.07127e-95	7.41278	Magix	0.0313596	57.9808
1392				Zfp217	1.00182e-13	1.52517	Txlng	6.22201e-13	1.56108	Ang4	5.40713e-158	6.94988	Cbx1	2.14901e-95	1.74775	Pds5a	0.0314228	1.58936
1393				Lrp5	1.0377e-13	1.61811	Pi4ka	6.40926e-13	2.10685	Cln6	5.54597e-158	1.65414	Tnrc6b	2.15367e-95	2.07477	Grpel2	0.0317523	1.79835
1394				Catip	1.03966e-13	2.93664	Pcgf5	6.70512e-13	1.86846	Scamp1	6.63812e-158	1.68897	Ror2	2.19402e-95	7.99853	Six4	0.031782	4.87421
1395				Ap3m2	1.06636e-13	2.37217	Slc9a8	6.70825e-13	1.52679	Abo	6.64881e-158	18.0506	Ash1l	3.52356e-95	2.11536	Bex1	0.0318435	3.44408
1396				Fhl3	1.16168e-13	2.113	Apeh	6.71593e-13	2.176	Mycn	9.97952e-158	2.35198	Tenm4	3.63826e-95	11.0494	Mctp2	0.0319712	2.80572
1397				Spata6	1.25911e-13	1.53454	Saa1	6.92415e-13	10.5872	Plpp6	1.57048e-157	1.69716	Smap1	4.47818e-95	1.74616	Rem1	0.0320847	2.40811
1398				Sgsh	1.40108e-13	2.0502	Cog6	7.36417e-13	1.55392	Pold2	1.88135e-157	1.80547	Slc35f5	4.60423e-95	2.27812	Ccno	0.0323778	4.33846
1399				Traf5	1.40557e-13	1.68487	Coq4	7.48481e-13	1.99613	Card10	2.43085e-157	2.723	Tspan31	8.54161e-95	1.85908	Akap5	0.0324611	3.08469
1400				Ipcef1	1.43492e-13	1.79507	Mms19	7.65285e-13	2.20393	Ogg1	2.61411e-157	1.62297	Chsy1	9.69224e-95	3.89823	Iapp	0.03247	928.178
1401				Cnr2	2.64482e-13	4.30027	Mxra7	7.66376e-13	1.51387	Pigt	2.73445e-157	1.59648	Prxl2c	1.01215e-94	2.51199	P2rx5	0.0325159	4.4089
1402				Phtf2	3.06079e-13	1.78207	Ints9	8.35026e-13	1.55651	Apex1	3.12417e-157	1.61515	Fto	1.12799e-94	2.57988	Tm4sf4	0.0325317	4.45047
1403				Atg7	3.14476e-13	1.81932	Dexi	8.35144e-13	1.69452	Ccdc122	3.87443e-157	1.95696	Wtip	1.26655e-94	2.03574	Fry	0.0325741	2.5474
1404				Atp1b4	3.91475e-13	133.941	Cemip2	8.46812e-13	1.68771	Lrp10	3.98591e-157	1.74443	Hdac2	1.4317e-94	2.22748	Uchl1	0.0326589	3.80803
1405				Armc7	3.94139e-13	2.05288	Zfc3h1	8.59136e-13	2.17278	Vps13a	4.96041e-157	1.89147	Negr1	1.4479e-94	5.10265	Mex3a	0.0327781	2.71579
1406				Arid3b	5.16933e-13	1.63257	Sgms2	8.62007e-13	2.3438	Prodh	5.26016e-157	2.59706	Pja1	2.0991e-94	3.05678	Dcaf6	0.0328202	1.63747
1407				Il7r	5.24195e-13	2.25594	Brwd3	8.6478e-13	1.9395	Prr15	8.12877e-157	2.25017	Adnp	2.10653e-94	2.19462	Wars2	0.0328504	1.60138
1408				Cd200r4	5.41588e-13	3.86901	Ints6l	9.03053e-13	2.38275	Rep15	8.67286e-157	4.18587	Sobp	2.67836e-94	12.99	Scn3b	0.0328949	3.95597
1409				Xlr4b	6.13647e-13	2.5853	Pls3	9.30913e-13	1.62968	Hes1	1.01492e-156	1.71521	Ctbp1	3.48409e-94	1.68921	Tesc	0.0333377	2.26053
1410				Nckipsd	6.20083e-13	2.07651	Mfhas1	9.35833e-13	1.54143	Nop56	1.04704e-156	1.8627	Snx18	3.96542e-94	1.86551	Krt222	0.0337973	10.1349
1411				Rhobtb1	7.69547e-13	1.51507	Adgrl2	9.41872e-13	2.11796	Stra6l	1.22505e-156	2.43423	Pid1	3.97408e-94	2.51917	Mfge8	0.0343555	1.90405
1412				Pot1b	7.78489e-13	1.9264	Ints7	9.52614e-13	1.82061	Asf1a	1.44676e-156	1.51737	1110004F10Rik	4.0731e-94	1.51608	Chst15	0.0343798	1.803
1413				Atp8b4	8.53232e-13	4.2228	Pdlim2	9.89469e-13	1.88167	Akr1c14	1.88223e-156	2.84648	Atn1	4.20285e-94	2.04611	Zic2	0.034504	4.28994
1414				Dvl2	8.69267e-13	1.81454	Klhl22	9.9686e-13	1.99632	Epn3	2.15851e-156	7.30453	Fgd1	4.51913e-94	4.42285	Fads2	0.0348541	1.6621
1415				Elmo2	8.94246e-13	1.6202	Higd1a	1.00312e-12	2.53248	Gca	2.59259e-156	2.65203	Prelp	5.19807e-94	8.31539	Ntn5	0.0349117	12.7204
1416				Atp11c	1.35815e-12	1.77931	Jmjd8	1.00341e-12	1.65429	Cutc	2.65291e-156	1.62718	Gprasp2	5.31725e-94	9.33695	Naa30	0.0350982	1.51525
1417				Lyzl4	1.40355e-12	1.87903	Tmem254a	1.01732e-12	1.82175	Abt1	3.62113e-156	1.72718	Slc16a9	5.45111e-94	9.84456	Crym	0.0352055	4.21485
1418				H2-Ob	1.48787e-12	2.3254	Syne2	1.01826e-12	2.84919	Gadd45a	3.9392e-156	1.67746	Aplp2	7.07634e-94	2.02288	Sapcd1	0.0354328	2.90273
1419				Capns2	1.56563e-12	15.6319	Slc9a3r1	1.04449e-12	2.1999	P2ry1	4.86581e-156	2.53984	Zfp644	7.24034e-94	2.16521	Slc10a5	0.0355862	5.57537
1420				Srxn1	1.87454e-12	2.24894	Mrtfb	1.08712e-12	2.33876	Psmd7	6.25643e-156	1.6819	1110038F14Rik	7.97664e-94	2.11611	Nkg7	0.0356747	3.54028
1421				Paqr7	1.90301e-12	1.5876	Usp32	1.10997e-12	1.71082	Etfa	9.08123e-156	1.61173	Crip1	8.41673e-94	4.09092	Cdc42ep1	0.0358406	2.23481
1422				Nmral1	2.08868e-12	1.51474	Ptpn23	1.11739e-12	2.02502	Hspa4l	1.06296e-155	1.88327	Pla2r1	8.496e-94	18.9032	Grhl3	0.0358522	5.79283
1423				F830016B08Rik	2.42391e-12	2.71909	Nup85	1.12588e-12	2.12471	Glt28d2	1.36295e-155	4.41921	Aard	1.04651e-93	4.9514	Fam171a1	0.0358598	3.74407
1424				Hnmt	2.54707e-12	2.06449	Nln	1.15464e-12	1.82531	Lias	1.50194e-155	1.514	Arsj	1.19627e-93	12.8332	Spns2	0.035861	2.72778
1425				Apba1	2.6375e-12	2.29808	Esrra	1.15667e-12	2.76027	F3	1.59076e-155	3.44453	Magee1	1.32451e-93	9.10457	Ccp110	0.036145	1.7918
1426				Lonrf1	2.68454e-12	1.53102	Pfkl	1.16009e-12	2.5687	Sil1	1.77836e-155	1.54127	Myo9a	1.5673e-93	2.22003	Ppp1r3c	0.0361683	3.75047
1427				Setd1b	3.29187e-12	1.54187	Dalrd3	1.18464e-12	2.28436	Ctr9	2.52901e-155	1.5336	Desi2	1.67475e-93	2.64873	Chpt1	0.036329	1.52151
1428				Phf11a	3.70452e-12	6.84931	Zbtb8a	1.25233e-12	1.78423	Rab19	2.6834e-155	2.66988	Cd276	2.01485e-93	3.80649	Cmbl	0.0364885	1.6326
1429				Bend4	3.80226e-12	2.19661	Cdhr5	1.2659e-12	9.86416	Syt7	2.78426e-155	1.975	Gpr85	2.14039e-93	8.23206	Cbx5	0.0365104	1.51169
1430				Slc2a8	4.25974e-12	1.63858	Akr1c13	1.32153e-12	1.65205	Car12	2.81965e-155	4.45431	Plac9b	2.29522e-93	44.2313	Guca2b	0.036548	1.96156
1431				Tmem51	4.34926e-12	1.53689	Ccdc43	1.32587e-12	1.75172	Iars	3.38931e-155	1.69804	Pum1	2.36596e-93	2.00577	Dmpk	0.0365815	1.96007
1432				Fsd2	4.50711e-12	2.25996	Tbc1d1	1.34054e-12	1.8366	Mtfp1	4.76276e-155	2.46903	Sfxn1	2.6386e-93	2.19431	Igkv12-89	0.0370299	284.766
1433				Tmcc1	4.54319e-12	1.5686	Daam1	1.34323e-12	1.95368	Cacfd1	6.33274e-155	1.59325	Cdk7	3.02596e-93	2.71494	Zfp846	0.0370991	2.86074
1434				Sik2	5.003e-12	1.56112	Caap1	1.35515e-12	2.17815	Ktn1	8.7127e-155	1.72664	Man2a2	3.16709e-93	3.06268	Nbea	0.0371265	2.17241
1435				Tal1	6.23392e-12	1.93354	Mvp	1.40719e-12	2.75931	Capn13	9.78652e-155	1.63597	Cask	3.1954e-93	2.91002	Dennd5b	0.0371689	2.2453
1436				Zbtb2	6.25806e-12	1.82529	Madd	1.42219e-12	1.64184	Pde4d	1.03995e-154	1.70975	Cep85l	4.41631e-93	3.23102	Rnf217	0.0371854	1.99232
1437				Hspa1b	6.50765e-12	2.43869	Mccc2	1.4425e-12	1.75351	Errfi1	1.29879e-154	1.94378	Prickle1	5.72855e-93	7.6684	Cyp26a1	0.0372714	3.65826
1438				Clcf1	6.56111e-12	2.88351	Smpd3	1.51101e-12	1.7849	Far1	1.6771e-154	1.68316	Gnai3	5.94225e-93	1.57282	Fat3	0.0373181	3.68792
1439				Pram1	8.63615e-12	1.9734	Prkaa1	1.53565e-12	2.29961	Bcl11a	1.77099e-154	2.03287	Pnmal2	6.14989e-93	7.83641	Cyp2w1	0.0373948	23.4985
1440				H2bu2	9.06646e-12	1.98389	Ppif	1.54529e-12	2.18896	Myo1b	3.41332e-154	1.81847	Angptl7	7.06823e-93	42.4832	Ralgapa2	0.0374317	2.33885
1441				Ear2	1.05081e-11	4.16663	Txn1	1.56166e-12	1.93446	Tubb4b	3.90211e-154	2.00531	Prrg1	7.34134e-93	5.36388	Naa10	0.0377742	1.65948
1442				Cd300ld3	1.06555e-11	5.62589	Nhlrc2	1.56419e-12	2.17048	Lrpprc	4.28022e-154	1.63097	Rtf1	1.06906e-92	1.73803	Agbl2	0.0379125	6.44899
1443				Ak8	1.2145e-11	1.95385	Ppp1r37	1.56576e-12	2.92876	Dkc1	5.66718e-154	1.69086	Srpk2	1.93997e-92	2.09386	Fst	0.0382356	2.97493
1444				Slfn1	1.27535e-11	2.05473	Sipa1l1	1.62483e-12	2.9222	Uqcrc1	6.43248e-154	2.46594	Wdr35	2.4039e-92	5.18015	Itpr1	0.0382368	2.48661
1445				Ddhd1	1.28963e-11	1.92669	Acy1	1.64571e-12	1.68429	Stk38l	6.71988e-154	2.13971	Adm	2.44321e-92	3.99333	Col24a1	0.0383439	2.58146
1446				Kcnj16	1.50522e-11	2.89447	Cavin3	1.6841e-12	1.54058	Pa2g4	6.90559e-154	1.51695	Cc2d2a	2.63526e-92	5.05994	Stk32c	0.038551	6.13131
1447				Fpr1	1.51399e-11	2.42359	Tmem120a	1.75777e-12	2.36752	Krt19	1.0466e-153	4.46084	Vash2	3.10229e-92	15.3836	Diras2	0.0385597	2.74691
1448				Tgm1	1.53611e-11	2.63564	Vps45	1.79125e-12	1.81353	Rnf8	1.11156e-153	1.64101	Yipf4	4.88204e-92	1.80538	Meis2	0.0386803	2.44651
1449				Sirpb1a	1.75061e-11	16.0382	Paxbp1	1.79475e-12	2.64505	Acsf3	1.16486e-153	1.67475	Aldh1a3	5.13869e-92	6.42418	Krt13	0.0389721	28.7633
1450				Abcc1	1.96379e-11	2.00807	Mrtfa	1.81762e-12	1.68503	Nhp2	1.67594e-153	1.50118	Art4	5.44971e-92	19.4927	Srebf1	0.0390724	2.0047
1451				Dppa3	2.10366e-11	6.21761	Lin54	1.8278e-12	1.94105	Rsl1d1	1.87572e-153	1.53229	Dexi	6.39047e-92	3.1062	Kif21a	0.0391633	2.19419
1452				Tmod1	2.27345e-11	1.79495	Dcaf11	1.82877e-12	2.93787	Impdh2	1.97129e-153	1.63773	Sppl3	7.54217e-92	2.03292	H4c8	0.0392276	1.84872
1453				Tspan10	2.27934e-11	8.08705	Gtf2ird1	1.85134e-12	2.02143	Lima1	2.05721e-153	1.75813	Mettl1	8.00264e-92	2.80197	Avil	0.0392328	1.83051
1454				Dnajc16	2.46051e-11	2.45863	Zfp523	1.85781e-12	1.5749	Slc25a25	2.3091e-153	2.08752	Zfp516	1.06685e-91	2.58599	Sltm	0.0393	1.83937
1455				Dhps	2.4876e-11	1.50896	Zbtb21	1.87192e-12	1.60109	Aen	2.84391e-153	1.63173	4931406P16Rik	1.5206e-91	2.54108	Gucy2c	0.0394243	2.07082
1456				Srfbp1	2.61729e-11	1.71119	Golga5	1.87225e-12	2.08475	Ms4a12	1.79002e-152	7.07353	Rpn1	1.58425e-91	1.60346	Tox	0.0394311	2.80459
1457				Gpatch2l	2.90057e-11	2.07351	Chmp1b	1.87245e-12	2.42439	Ppp1r13b	3.95816e-152	1.55945	Six5	2.00218e-91	5.8677	Galnt10	0.039474	1.602
1458				Unc93a2	3.06034e-11	2.77204	Sphk2	1.88678e-12	2.30728	Arc	4.83129e-152	3.9379	Appbp2	2.0096e-91	2.17913	Cecr2	0.0395286	10.5821
1459				Ldlrad4	3.21726e-11	1.6076	Map4k5	1.92514e-12	2.12037	Cobll1	5.1381e-152	1.82755	Aplp1	2.13265e-91	8.05099	Fchsd1	0.0395798	2.52461
1460				Chka	3.38822e-11	1.65281	Syvn1	1.92598e-12	1.93474	Slc25a35	6.05804e-152	2.83133	Cplane1	2.47532e-91	3.83659	Muc3a	0.0396701	1.9024
1461				Zfp52	4.35152e-11	2.27261	Lcor	1.94853e-12	2.44108	Rnf32	7.61098e-152	3.46657	Ly6c1	2.52681e-91	7.34004	Clca1	0.0398137	1.91665
1462				Arsb	4.91713e-11	1.59175	Dcaf5	1.95827e-12	2.09539	Ckmt2	7.98523e-152	19.9759	Kcnb2	2.86026e-91	13.5684	Plk2	0.0398376	1.74046
1463				Zbtb34	5.85905e-11	1.63795	Strbp	1.96289e-12	2.26363	Nelfcd	9.68328e-152	1.59346	Ralbp1	3.10461e-91	1.50818	Endod1	0.0399136	1.70155
1464				Atmin	6.06791e-11	1.69045	Zfp869	1.97911e-12	1.63286	Slc30a7	1.32985e-151	1.84536	Arf4	3.69461e-91	2.13606	Lrp1b	0.0409156	14.0637
1465				Ankrd13d	6.31741e-11	2.4173	Ahcy	1.98974e-12	2.48967	Ccl20	1.49291e-151	10.6058	Tmem59	5.2682e-91	1.75454	Vwf	0.0409228	1.76771
1466				Fcrl1	6.80377e-11	1.91369	Ap5m1	2.00182e-12	2.13484	Acot11	1.59326e-151	2.50491	Cast	5.88378e-91	1.85033	Kcnk2	0.0411617	3.36551
1467				Ankrd33b	6.87687e-11	2.40467	Kat2a	2.12862e-12	1.60779	Acaca	4.64793e-151	1.76567	Acvrl1	6.28945e-91	2.3273	Fer1l6	0.0411805	1.90209
1468				Serpina3g	7.42891e-11	1.55131	Ercc3	2.13457e-12	1.77546	Cldn12	4.96429e-151	2.64272	Dennd5a	6.74879e-91	1.66644	Foxa1	0.0412145	1.63565
1469				Cdk5r1	8.11016e-11	1.68018	Fam53c	2.14154e-12	1.75078	Fastkd1	5.3999e-151	1.75262	Fgf1	6.85078e-91	11.9814	Ccser1	0.0414358	2.49885
1470				Tsga10	8.344e-11	1.69221	Tmem185b	2.23083e-12	1.69134	Vsig2	1.14029e-150	6.44964	Plcb1	7.13417e-91	4.48289	Fcho1	0.041495	3.65312
1471				Rasgrf2	9.1573e-11	1.72236	Pcgf2	2.36966e-12	1.801	Retnlb	1.14059e-150	5.28974	Snai1	7.72626e-91	5.66956	Cntn1	0.0416776	2.48559
1472				Kcng2	9.92739e-11	2.32583	2900026A02Rik	2.44322e-12	2.26189	Nit2	1.21734e-150	1.53469	Tmem184b	9.53833e-91	3.36165	Fgd5	0.0417502	3.06648
1473				Cyp2r1	1.01984e-10	13.8406	Ppme1	2.44703e-12	2.16026	Rgcc	3.00099e-150	2.37184	Ntrk3	1.26253e-90	21.4053	Pdcd1lg2	0.0421145	3.20044
1474				Vps39	1.06203e-10	1.58277	Aktip	2.51805e-12	2.13355	Pxylp1	3.58641e-150	2.67022	Dzip1l	1.63767e-90	21.3794	Nefm	0.0423057	2.62372
1475				Ropn1l	1.0719e-10	1.86689	Tgfbrap1	2.65559e-12	1.77531	Snrpn	6.06711e-150	2.08598	Prrc2a	1.70453e-90	1.64149	Lrrc10b	0.0424147	3.69284
1476				Adora2b	1.29389e-10	5.4656	Tgm3	2.74037e-12	6.22132	Lrfn4	1.09369e-149	2.12876	Cdc23	1.71872e-90	3.1208	Exoc3l2	0.0424534	8.95466
1477				Ifit2	1.39818e-10	6.32439	Coq8b	2.8015e-12	1.60241	Impad1	1.28624e-149	1.75717	Zfp46	1.7367e-90	5.27452	Gm1043	0.0425006	6.52991
1478				Mcm9	1.44589e-10	2.14265	Map3k20	2.82784e-12	2.74922	Tm9sf2	1.28729e-149	2.21388	Ces1d	3.17382e-90	26.2096	Tulp3	0.0426308	2.27284
1479				Skp2	1.56037e-10	1.91098	Fam241a	2.84995e-12	1.80857	Dgcr2	1.81602e-149	1.64001	Ssb	3.47101e-90	1.54306	Plcl1	0.0428012	2.3111
1480				Donson	1.56595e-10	1.80037	Rbl2	2.8588e-12	1.86619	Mfsd13a	1.85751e-149	1.79841	Cnpy4	3.84634e-90	3.04299	Plch1	0.0429333	1.73577
1481				Hpn	1.67219e-10	1.69122	Trappc8	2.88893e-12	2.19026	Aldh18a1	2.26228e-149	2.63034	Phactr2	3.96005e-90	2.16282	Rab19	0.0429373	1.80741
1482				Tmem221	1.67374e-10	2.5567	Mpst	2.91965e-12	3.36849	Dedd	3.01763e-149	1.62768	Ttc19	4.12058e-90	2.99146	Nmnat2	0.0430138	5.41016
1483				Zfp429	1.73842e-10	1.80622	Gm49336	2.95987e-12	2.55489	Gjb2	3.11533e-149	3.49608	Mbnl2	4.34918e-90	1.53775	Tiam1	0.0430153	1.53114
1484				Ms4a4b	2.33426e-10	2.25056	Cyp4f13	3.07639e-12	1.96248	Slc4a7	3.84441e-149	1.93368	Eif4g3	4.61654e-90	2.10005	Reep1	0.0432564	2.45858
1485				Olfr111	2.57713e-10	135.984	D030056L22Rik	3.08094e-12	2.3919	Nadsyn1	6.0488e-149	2.48036	Hmgn1	4.72242e-90	1.97584	Tmem42	0.0436351	1.64747
1486				Ceacam16	2.78863e-10	5.10024	Mfsd6	3.12558e-12	2.01278	H2-T3	6.6491e-149	3.57574	Cyp7b1	4.97036e-90	27.096	Dmc1	0.0440881	1.98745
1487				Samd11	2.84004e-10	33.6915	Slc25a12	3.16236e-12	1.53966	Ppat	6.73952e-149	2.39725	Ikzf4	5.56918e-90	11.4273	Ryk	0.0443472	1.65767
1488				Smim40	3.07318e-10	3.50529	Pml	3.18933e-12	1.67276	Ntmt1	6.9403e-149	1.5128	Rab6a	6.29086e-90	1.69475	Ranbp6	0.044398	2.2665
1489				Lyz1	3.30065e-10	6.84796	Mrs2	3.21936e-12	2.49041	Zdhhc23	1.08234e-148	3.28216	Aga	6.74299e-90	2.29977	Prima1	0.0444907	91.2203
1490				C1rl	3.33089e-10	3.9296	Ankrd50	3.28568e-12	1.52671	Galnt6	1.08914e-148	1.83843	Pros1	6.97562e-90	2.96649	Por	0.0446287	1.80711
1491				E130208F15Rik	3.48213e-10	4.49349	Tbc1d22a	3.29985e-12	1.74537	Prmt5	1.1785e-148	1.74255	Lmo4	7.08183e-90	1.89022	Tenm3	0.0446744	2.6424
1492				Ppm1n	3.54257e-10	4.0865	Farp1	3.33e-12	2.05821	Bex2	1.47371e-148	2.43358	Txnip	7.54625e-90	1.99986	Prdm11	0.0447206	3.91175
1493				Adgb	3.65936e-10	2.93603	Med20	3.33135e-12	1.53423	Krt8	2.1428e-148	4.66404	Dipk1a	8.08048e-90	3.5228	Mob2	0.0448653	1.91461
1494				Pgf	3.74999e-10	4.90566	Trim24	3.37176e-12	2.38861	Pptc7	2.23035e-148	1.91205	Abcc5	8.29532e-90	3.10961	Mrpl22	0.045033	1.95111
1495				Cbx4	3.80012e-10	1.50114	Atg4d	3.53324e-12	1.99266	Shank2	3.15606e-148	5.82021	Zdhhc1	9.57703e-90	4.81699	Kif3c	0.045129	4.11083
1496				C130026I21Rik	4.39986e-10	1.68743	Ubqln4	3.59108e-12	1.68714	Pradc1	5.86826e-148	1.95004	Fmr1	1.03316e-89	2.02128	Ppp1r16b	0.0451434	2.6563
1497				Zscan18	4.93301e-10	3.64113	Ankrd16	3.59947e-12	1.66625	Lyplal1	6.923e-148	1.66314	Arid4b	1.0726e-89	2.28718	Skap1	0.0451692	4.94869
1498				Gpnmb	4.99005e-10	22.4097	Stom	3.6108e-12	1.5062	Cdc25a	7.56326e-148	1.8426	Ap3s1	1.3422e-89	1.66628	Nasp	0.0451793	1.50474
1499				Ulbp1	6.46451e-10	2.12447	Mpp5	3.65574e-12	3.20221	Nudt22	8.35891e-148	1.84426	Myof	1.41138e-89	2.92151	Tipin	0.0454713	1.60405
1500				Cacna1f	8.56612e-10	2.90633	Inpp5k	3.66276e-12	1.68302	Cyp2d26	8.40279e-148	2.18426	Plekha5	1.61103e-89	2.65628	Hip1r	0.0455584	1.63816
1501				Alkbh1	9.19086e-10	1.62194	Ugdh	3.74482e-12	2.5186	Ndufaf1	9.1323e-148	1.92383	Id4	1.65438e-89	5.1729	Smg6	0.0456808	1.61482
1502				Arl10	9.55797e-10	2.12569	Sfxn3	3.86152e-12	2.32406	Htr4	1.00336e-147	15.9201	Strn3	1.66309e-89	2.62404	Chsy3	0.0457142	2.84832
1503				Sgpp1	1.10916e-09	1.53923	Prkca	3.90699e-12	2.49318	Lgals4	1.2593e-147	4.33477	Vcp	2.18029e-89	1.59534	Hdac11	0.045938	1.50722
1504				Nemp1	1.20756e-09	1.61343	Sema6d	3.92784e-12	1.89084	Cdkn2aip	1.3407e-147	1.60785	Rasl10a	2.2005e-89	21.3727	Crybg2	0.0459921	1.77303
1505				Kcnj9	1.2454e-09	5.20905	Sirt1	4.02196e-12	1.98187	Selenbp1	3.42655e-147	1.74181	Asap1	2.41061e-89	2.01064	Gzmb	0.0460347	2.09769
1506				Sema6b	1.40482e-09	2.36366	Igf2bp2	4.09672e-12	2.16456	Cep63	3.51579e-147	1.56423	Pik3r1	2.7502e-89	2.30537	Impad1	0.0461439	1.66648
1507				Klhl38	1.60901e-09	3.12623	Slc5a3	4.17638e-12	1.7342	Hspd1	3.65987e-147	2.59026	Klf7	2.98185e-89	2.04421	Usp7	0.0461533	1.65071
1508				St8sia6	1.6686e-09	4.11888	Map4k3	4.18363e-12	2.74345	Timm23	3.97486e-147	1.64062	Thsd4	3.05336e-89	4.88978	Gnaz	0.0464121	5.42045
1509				Atp6v0d2	2.21969e-09	46.593	Zfp318	4.22078e-12	2.03908	Nudcd1	4.97623e-147	1.60798	Pgrmc2	3.10679e-89	2.50975	Nusap1	0.0468014	1.72101
1510				Gm9733	2.23676e-09	12.8339	Spint2	4.2312e-12	4.17582	Rrp9	5.06925e-147	1.74621	Aimp1	3.11532e-89	1.5229	Rcl1	0.0468938	1.52691
1511				Lilra6	2.42761e-09	3.54069	Amn1	4.25418e-12	1.96537	Dmac2l	1.86015e-146	1.68356	Fam160b1	3.19422e-89	3.34918	Rps6ka2	0.0469567	2.0961
1512				Espl1	2.63388e-09	1.93542	Atp11a	4.31731e-12	2.38908	Coa3	1.9797e-146	1.73479	Mark1	3.30874e-89	11.2259	Tmem237	0.0469637	2.05866
1513				Usp18	2.72257e-09	1.8332	Txnrd1	4.42665e-12	2.62814	Eif6	2.43051e-146	1.78024	Lrrn2	3.46283e-89	10.3683	Mmp10	0.047106	93.8916
1514				Gprc5c	2.80122e-09	2.96601	Gstt1	4.48379e-12	1.60345	Mlec	2.5048e-146	1.70194	Cops4	3.61672e-89	1.73981	Col12a1	0.0471792	2.37475
1515				Cd300ld2	2.91462e-09	5.98814	Eefsec	4.68444e-12	1.50393	Sdhd	4.7461e-146	2.30213	Isca1	4.31844e-89	1.80208	Neurl1b	0.0473399	1.5296
1516				Olr1	3.84405e-09	2.87842	Med12	4.7606e-12	2.11554	Rras2	5.55256e-146	1.62164	Aldh1a1	4.52513e-89	3.76449	Oxtr	0.0473749	1.67838
1517				Cabp4	4.29921e-09	2.56785	Abhd5	4.76791e-12	1.98678	Tex30	5.63518e-146	1.60665	Akt1s1	5.0052e-89	2.01295	Slc8a2	0.0474633	2.50514
1518				Arl4d	4.96364e-09	1.85679	Ahcyl2	4.82964e-12	2.8987	Dut	7.66481e-146	1.72358	Dchs2	5.61826e-89	91.7517	Tdo2	0.0474789	18.9805
1519				Rasgrp3	5.11374e-09	1.69945	Nxn	4.88732e-12	1.62449	Hdgf	8.5394e-146	1.62828	Pard3b	5.89045e-89	2.22847	Cpe	0.0475967	2.07037
1520				Mpv17l	6.12834e-09	1.53632	Prmt2	4.90539e-12	1.70344	Mvk	1.13468e-145	1.59914	Sumf2	6.32711e-89	3.85487	Ffar3	0.0477636	83.0835
1521				Zfp951	6.43648e-09	2.14589	Fem1a	4.92356e-12	1.50368	Ndufb6	1.209e-145	1.74723	Mfsd10	9.38436e-89	2.38775	Setbp1	0.0479117	1.78197
1522				A730071L15Rik	7.69237e-09	8.38684	Scaper	4.93017e-12	1.82854	Unc13b	2.13433e-145	1.68294	Spg20	1.08107e-88	2.72883	Slc35d3	0.0480687	14.0385
1523				Ifi208	9.92312e-09	1.91074	Haus2	4.94394e-12	1.7589	Hoxa9	2.25468e-145	2.72665	Mia3	1.26676e-88	1.87828	Acot8	0.0484774	1.65974
1524				Supt3	1.01005e-08	1.63608	Cdc25a	4.95072e-12	1.75039	Wdr43	2.61174e-145	1.52133	Smad1	1.5094e-88	3.06448	Tmem169	0.0484815	8.14945
1525				Strada	1.05162e-08	1.5283	Ddr1	5.17528e-12	2.26443	Slc66a2	3.04519e-145	1.57089	Akap11	1.57202e-88	2.24988	Slc6a15	0.0486379	4.42219
1526				Ddhd2	1.18562e-08	1.59386	Abhd6	5.1895e-12	1.63333	Rdh13	5.51784e-145	2.32081	4930402H24Rik	1.57477e-88	2.84832	Mmp25	0.0486538	1.63139
1527				Meig1	1.88984e-08	4.4385	Cisd3	5.24612e-12	2.42991	Samd10	1.03171e-144	1.64223	Htatsf1	1.70433e-88	2.0006	Grb7	0.0486935	1.9529
1528				Adam3	2.25988e-08	2.53231	Pde7a	5.26112e-12	2.11144	Slc30a10	1.12254e-144	1.78834	Ift81	1.74209e-88	3.4729	Dlc1	0.0488608	1.59168
1529				Ppp1r16b	2.35571e-08	1.78851	Gprasp1	5.26969e-12	1.56423	Ndufs4	1.2599e-144	1.7145	Snap47	2.20973e-88	3.17399	Tnr	0.0489971	53.4072
1530				Ccdc180	2.3606e-08	5.03531	Snapc2	5.31853e-12	1.68363	Fntb	1.72687e-144	1.68984	Frs2	2.44502e-88	3.19238	Nrip2	0.0492615	2.98225
1531				Cep135	2.47422e-08	1.74897	Cldn7	5.38602e-12	3.03402	Txn2	2.03476e-144	1.61619	Fkbp1a	2.84577e-88	1.50618	Myom3	0.0493383	4.77357
1532				Zfp456	2.86668e-08	3.06594	Zfp938	5.4018e-12	1.82648	Uqcc1	3.49302e-144	1.79264	Prdm6	2.91639e-88	37.2236	Nfe2l1	0.0495441	1.77621
1533				Cxcl3	3.0009e-08	9.37701	Nudt16	5.52291e-12	1.61603	Nol4l	4.23666e-144	2.27401	Prmt2	2.98808e-88	2.81005	E230025N22Rik	0.0495706	2.10979
1534				Cd209b	3.04563e-08	6.39006	Plk2	5.54292e-12	1.64494	Tnfrsf10b	9.08297e-144	5.09788	Idh2	3.28669e-88	1.52917	Bpgm	0.0495751	2.01144
1535				Hrh1	3.1278e-08	1.65007	Dcaf1	5.5982e-12	2.61516	Ndufs2	9.30829e-144	1.9957	Zfp423	3.36175e-88	12.6899	Lta	0.0496007	9.49953
1536				Tpbgl	3.15332e-08	2.17141	Pxylp1	5.65164e-12	1.50503	Anxa2	1.19432e-143	1.69154	Scfd1	3.55651e-88	2.01539	Enho	0.0497279	1.93071
1537				Dennd2c	4.17248e-08	1.58404	Polr1a	5.68813e-12	1.59773	Acat1	1.22345e-143	1.74387	Zfp871	3.94571e-88	2.23208	Wdfy1	0.0497719	2.12812
1538				B430305J03Rik	4.51262e-08	2.3242	Rnasel	5.69206e-12	2.85778	Gpd1	1.39937e-143	2.52086	Chodl	4.22466e-88	8.15503	Mrgbp	0.0499212	1.86786
1539				Mogat1	4.71222e-08	35.1102	Yars2	5.77708e-12	1.6243	Ano1	2.80951e-143	1.62837	B3glct	4.6071e-88	4.17124	Zfp580	0.0501387	1.68099
1540				Trim65	4.77734e-08	1.56802	Tbc1d13	5.8094e-12	1.87727	Serpinb6a	3.10482e-143	2.16038	Srsf11	5.0548e-88	1.59224	Laptm4b	0.0504187	1.86744
1541				Olfr433	4.79337e-08	21.4905	C1galt1	5.98137e-12	2.72423	Hmga1b	5.22028e-143	3.01663	Cd81	5.84978e-88	3.02513	Smim31	0.0504592	1.68036
1542				Tnni3	5.26862e-08	3.90799	Entpd5	6.00454e-12	2.1908	Xk	7.36655e-143	4.09481	Sec63	5.94245e-88	2.30285	Rasgrp2	0.0504736	1.51939
1543				Nat8l	5.29354e-08	5.28664	Tubb4b	6.11132e-12	2.18471	Txndc11	8.52987e-143	1.66161	Slc36a4	6.2499e-88	2.99356	Atrnl1	0.0505359	1.86941
1544				Pogz	5.37006e-08	1.55402	Hk1	6.30634e-12	2.06979	Slc25a15	1.10827e-142	2.04463	Cyb5a	6.52082e-88	1.60047	Lrrc3b	0.0505771	11.0731
1545				Gm4070	5.75316e-08	4.01922	Paqr4	6.35416e-12	2.72405	Stk39	1.25816e-142	2.035	Ntan1	6.83582e-88	1.5599	Plin4	0.0508386	5.40339
1546				Smpdl3b	6.97324e-08	1.89065	Banp	6.3744e-12	1.74029	Elp3	1.39403e-142	1.50862	Gab1	1.02606e-87	2.44372	Akap17b	0.0508626	2.9771
1547				Rasl2-9	7.86893e-08	5.53829	Adgra3	6.43299e-12	2.31654	Plgrkt	1.66653e-142	1.76612	Capns1	1.07405e-87	1.73943	Cobll1	0.0508696	2.70645
1548				Elavl4	7.94778e-08	1.73131	Slc23a2	6.49254e-12	1.70647	Pigq	1.68294e-142	1.56677	Hoxb4	1.56071e-87	5.35547	Clstn1	0.0512612	1.70997
1549				Unc93a	9.7062e-08	7992.21	Zfp219	6.50715e-12	2.24445	Tm7sf2	2.76722e-142	2.20459	Pebp1	1.90033e-87	1.50769	Ihh	0.0517489	2.09096
1550				St18	9.78582e-08	2.03394	Rnf214	6.55941e-12	2.00686	Epha2	3.8006e-142	2.45654	Adk	1.9194e-87	1.75926	Lrrc66	0.0519601	2.21828
1551				Mpp7	1.02116e-07	1.8984	Zfyve9	6.56454e-12	2.41955	Exosc2	6.4538e-142	1.86637	Tmem39a	2.00837e-87	3.07352	Chic1	0.0520257	1.93683
1552				Marco	1.02738e-07	2.68716	Pip4k2c	6.65433e-12	2.63301	Gpd1l	7.86613e-142	1.72077	Tmed2	2.24422e-87	1.58361	Amt	0.0521052	2.75773
1553				Pomk	1.08415e-07	1.95422	Kcnn4	6.91163e-12	1.51062	Arhgef26	8.762e-142	2.71885	Nptxr	2.36285e-87	11.0235	Bmx	0.0521281	7.96334
1554				Mmp8	1.15133e-07	7.66715	C2cd3	7.04701e-12	1.7046	Tnip3	1.13637e-141	1.58916	Erp44	3.10074e-87	1.67953	Cd2	0.0522239	4.91435
1555				Il18rap	1.56444e-07	4.16956	Pdgfa	7.1202e-12	2.20156	Pex11a	1.49373e-141	3.23298	Vldlr	3.36797e-87	5.64991	Ogt	0.0522365	1.74921
1556				Gbp2b	1.60517e-07	5.47511	Sec61a2	7.5962e-12	1.76687	Nrp2	2.11073e-141	1.84186	Rnf122	3.59136e-87	6.58403	Ccl21a	0.0523877	2.79286
1557				Gm7072	1.70113e-07	1.5218	Nop9	7.64118e-12	1.52443	Pygb	2.817e-141	1.63099	Rap2a	4.3106e-87	1.85873	Asphd2	0.0526551	3.99085
1558				Gdap2	1.79891e-07	1.67818	Coq8a	7.69107e-12	1.6498	Erfe	2.9545e-141	6.3739	Cand2	4.95339e-87	12.4609	Cnpy1	0.0528087	1.95067
1559				Fads6	1.87258e-07	1.60712	Egfr	7.7349e-12	2.32592	Rundc3b	3.02586e-141	2.16866	Csdc2	5.24963e-87	13.4763	Serf1	0.053054	1.51672
1560				Usp35	2.46497e-07	1.76882	Fahd2a	7.7965e-12	2.84389	Abhd17b	3.32176e-141	1.55493	Sgsm2	5.38237e-87	2.42636	L1cam	0.0531549	4.29558
1561				Gdpd5	2.77311e-07	2.06061	Lyplal1	7.84445e-12	1.59918	Fut9	3.77778e-141	8.40755	Arfgap1	7.4298e-87	2.36148	Oprk1	0.0534065	7.45189
1562				Zfp120	2.8627e-07	1.63633	Cryz	7.85152e-12	1.7167	Adi1	4.18871e-141	1.58707	Galk1	8.73585e-87	1.68027	Tcea2	0.0536044	3.07516
1563				Gpc2	2.88263e-07	1.55922	Sart3	8.51523e-12	1.71071	Cps1	7.49038e-141	7.28462	Has2	8.83666e-87	23.474	Kcnq3	0.0536309	11.0083
1564				Gm12166	2.91248e-07	2.57165	Tsr1	8.56067e-12	2.30237	Ddx27	1.00059e-140	1.60325	Taok1	9.30184e-87	1.75264	Pnmal1	0.0537312	8.30231
1565				Abcb4	3.44763e-07	1.98613	Phf8	9.101e-12	1.56316	Thnsl2	1.20838e-140	2.00289	Syne2	1.01795e-86	2.36803	Gstp3	0.0537802	2.15611
1566				Arsk	4.08108e-07	1.67441	Dcaf17	9.14793e-12	1.89336	Mien1	1.21897e-140	1.5475	Mta1	1.1994e-86	2.42547	Cckar	0.0539204	40.2662
1567				Acp5	4.74593e-07	1.53589	Tceanc2	9.24789e-12	2.80418	Bcas1	1.97746e-140	2.29492	Kctd12b	1.21481e-86	2.52739	Ckmt2	0.0539327	2.29905
1568				Dynlt1a	6.00458e-07	1.76391	Elovl6	9.52353e-12	1.59464	Prkg2	2.1957e-140	3.30966	Stx5a	1.30484e-86	1.6586	Sdsl	0.0540349	1.93991
1569				Fhad1	6.46344e-07	1.83404	Uckl1	9.59499e-12	2.04183	Gm6169	2.74482e-140	2.23374	Cry2	1.4599e-86	3.88402	Bpifc	0.0540544	41.6899
1570				Enpp4	6.5624e-07	1.72509	Cav2	9.59667e-12	1.50479	Enpp5	3.06016e-140	1.95186	Dync1i2	1.78704e-86	1.59603	Acer2	0.0540924	2.29617
1571				Ly6i	6.98262e-07	4.98925	Spout1	1.02269e-11	1.70601	Slc7a1	6.24533e-140	2.25507	BC034090	1.87838e-86	24.5183	Abca12	0.054103	2.74077
1572				Dsn1	7.66181e-07	2.20942	Trappc9	1.04406e-11	1.61488	Hk1	6.55176e-140	1.62707	Bmp6	1.9356e-86	7.65986	Nrg1	0.0543227	4.15335
1573				Slc12a5	8.83059e-07	4.18654	Adck2	1.04823e-11	1.80766	Lmf1	7.94111e-140	1.70133	Hp1bp3	1.94994e-86	1.62653	Defb45	0.0544993	4.35858
1574				Lrrc8c	9.66919e-07	1.50873	Cpt2	1.05076e-11	2.8147	Rabepk	1.26715e-139	1.56527	Stt3b	1.98498e-86	1.91448	6330403K07Rik	0.054591	3.59101
1575				Slx4ip	9.70246e-07	1.69692	Naprt	1.05339e-11	2.7806	Cbr3	1.29758e-139	2.58226	Sec13	2.36459e-86	1.69522	Rwdd4a	0.0546451	1.54998
1576				Eogt	9.89063e-07	1.9229	Zbtb33	1.07866e-11	3.10446	Sidt1	1.45285e-139	2.26371	Hoxd11	3.08097e-86	1.78758	Smim18	0.0548297	35.0887
1577				Cysltr2	9.93627e-07	4.43971	Plekha3	1.09131e-11	1.52042	Tmem161b	2.73698e-139	1.83637	Peg10	4.26678e-86	13.9026	Enah	0.0549056	2.01331
1578				Gm12689	1.09762e-06	7.79117	Tgfb1i1	1.12496e-11	1.53726	Nmnat3	5.77914e-139	1.91612	Npr3	5.07065e-86	4.54666	Flnc	0.0551418	1.75141
1579				Epop	1.16629e-06	1.97952	Gmcl1	1.13114e-11	2.17543	Xrcc6	5.89807e-139	1.62276	Dync1h1	5.8033e-86	1.56232	Marveld3	0.055427	2.66874
1580				Tbc1d24	1.20435e-06	1.71996	Ifih1	1.14922e-11	2.6554	Rfc3	6.50657e-139	1.54882	Vps37d	5.8284e-86	13.7617	Kitl	0.0554627	2.40384
1581				Cep68	1.27541e-06	1.65438	Tmtc2	1.16453e-11	1.58553	Arfip1	9.3683e-139	1.79634	Top2b	6.38413e-86	1.61761	Dnah8	0.055467	3.31812
1582				Cd209d	1.30204e-06	23.8502	Gphn	1.16896e-11	1.78889	Wdr92	1.42919e-138	2.14743	Tcf12	6.68912e-86	2.12294	Ltk	0.0558137	7.3885
1583				Cnnm2	1.80554e-06	1.89159	5730455P16Rik	1.18229e-11	1.61238	Mars2	1.74648e-138	3.75365	Rab28	9.33633e-86	2.00269	Fam3b	0.0558689	2.38076
1584				Trim21	1.84208e-06	1.68345	Nudt4	1.20212e-11	3.26478	Trib1	2.01264e-138	2.42641	Mga	1.54352e-85	2.4624	Tbc1d10c	0.0558844	4.36523
1585				Kcnj2	1.93063e-06	5.73596	Ralgapb	1.2749e-11	2.45586	Efcab14	2.07383e-138	1.5108	Mydgf	1.5471e-85	1.5176	Evx2	0.0559466	2.18745
1586				Pyroxd2	1.95909e-06	1.60989	Wdr11	1.28313e-11	2.63874	Ndufs8	2.26201e-138	1.62786	Ift57	1.6131e-85	3.20452	Helz2	0.0561924	1.93814
1587				Zfp719	2.00003e-06	1.87113	Terf2ip	1.30007e-11	1.67681	Mybbp1a	2.6761e-138	1.57996	Lztfl1	1.81027e-85	2.23363	Car5a	0.0563342	28.8622
1588				Cstf3	2.04171e-06	1.68657	Arhgef40	1.31297e-11	1.88864	Phb2	2.77857e-138	2.03207	Scn1b	1.86089e-85	2.13212	Cdk17	0.0563415	1.64364
1589				Ip6k3	2.11007e-06	5.63908	Llgl1	1.38181e-11	1.61108	Sirt5	3.26526e-138	2.06475	Zfp945	1.9537e-85	3.02326	Bcl2	0.0565833	2.11666
1590				Gpr165	2.60188e-06	6014.25	Fktn	1.38292e-11	1.58021	Slc51b	3.61288e-138	3.00198	Rgmb	1.95468e-85	2.95551	Shisa8	0.0566935	1.55086
1591				Slc7a13	2.60261e-06	6138.01	Vps13c	1.42344e-11	2.86844	Pcgf6	1.07368e-137	1.85818	Tle1	2.32842e-85	2.6751	Igfbp2	0.0571289	1.89639
1592				Gm5127	2.6214e-06	8227.83	Phf6	1.45324e-11	1.8315	Ano7	1.10659e-137	3.42114	Fam20a	2.46888e-85	21.1077	Dnah7b	0.0571486	2.98174
1593				Trgv2	2.64582e-06	4099.41	Tmem246	1.48384e-11	2.07813	Grwd1	1.13686e-137	2.02473	Thy1	3.02416e-85	5.37297	Sgca	0.0574855	28.39
1594				Cep152	2.83938e-06	1.95247	Sclt1	1.49242e-11	1.71794	Nudt6	2.40093e-137	2.8566	Dab2ip	3.16595e-85	2.20997	Caskin1	0.0576163	3.29381
1595				Trim30b	3.20464e-06	2.27226	Hps1	1.539e-11	1.7467	Uqcrfs1	2.82157e-137	2.26686	Swi5	3.17379e-85	1.67713	Dkk2	0.0576778	2.68234
1596				Stag3	3.69408e-06	4.56034	Oxsr1	1.55006e-11	2.29996	Capn8	3.01308e-137	1.61318	Dnpep	3.18044e-85	1.95784	Prpf19	0.0576875	1.5627
1597				Gdf9	4.14114e-06	3.65471	Slc37a4	1.56772e-11	1.56443	Ccdc71l	3.67153e-137	2.58965	Sulf2	3.60794e-85	3.42161	Phkb	0.0577517	1.52673
1598				Lef1	4.54033e-06	1.92539	Stard5	1.60688e-11	1.82147	Tsc22d1	5.0215e-137	1.70075	Purg	3.84278e-85	9.15894	Jph3	0.058069	25.8906
1599				Nfatc2ip	4.60356e-06	1.74156	Mtg1	1.63152e-11	1.7234	Osbpl7	7.42944e-137	1.83521	Magi2	4.0888e-85	5.15286	Scin	0.0583587	2.14274
1600				Map3k15	4.88972e-06	1.77899	Cipc	1.64217e-11	1.87232	Selenoo	7.6904e-137	1.52737	Pik3r2	4.59585e-85	2.73884	Bclaf1	0.0584828	1.5277
1601				Fbxo48	5.04447e-06	3.36116	Slc35e1	1.65111e-11	1.68095	Rmc1	8.30892e-137	1.57701	Sra1	5.98737e-85	1.57482	Asb7	0.0586033	1.61033
1602				Ceacam19	5.19002e-06	17.5787	Asb8	1.67493e-11	2.37478	Pgam5	1.13262e-136	1.78938	Agap1	7.86835e-85	2.55369	Akap9	0.058716	1.50993
1603				Alpk2	5.40369e-06	2.26742	Src	1.70169e-11	2.68814	Fsd1l	1.52673e-136	3.36815	Ak1	8.0577e-85	2.71236	Shc4	0.0589444	1.95618
1604				Klre1	5.74639e-06	23.3796	AU040320	1.71864e-11	2.75839	Bex4	2.89541e-136	2.77531	Eci2	8.9698e-85	1.62638	Gm3550	0.0590439	4.34109
1605				Abca14	5.76955e-06	2.09421	Tmco3	1.78428e-11	2.26514	Ndufv2	3.25305e-136	1.88088	Gsk3b	9.9414e-85	1.68856	4931428L18Rik	0.0591733	16.5448
1606				Cox6a2	5.78811e-06	11.2173	Cdkal1	1.80323e-11	1.83536	Adat2	6.56475e-136	2.15821	Ginm1	1.07322e-84	2.09408	Mrps35	0.0598612	1.642
1607				Cd5	6.27636e-06	1.61729	Mtfr1	1.81818e-11	2.10748	Itpkc	7.38362e-136	1.58372	Zc3h11a	1.29841e-84	2.46554	Anxa7	0.0599179	1.54102
1608				Rilpl1	6.45135e-06	1.50877	Lclat1	1.8236e-11	1.9149	S100a1	8.06318e-136	1.55868	Ccn1	1.31219e-84	3.8176	Pcdh20	0.0600684	3.84706
1609				Pou5f2	6.5091e-06	2.95754	Kdm3b	1.8489e-11	2.16067	Sec11c	8.23566e-136	1.72723	Foxn3	1.33827e-84	1.89427	Klhl12	0.0601121	3.43255
1610				Iqgap3	6.60592e-06	2.00615	4930402H24Rik	1.86899e-11	2.03683	Nolc1	1.10329e-135	1.54608	Leprot	1.39697e-84	1.69401	AA986860	0.0601412	2.58825
1611				Prmt9	6.75061e-06	1.59669	Itprid2	1.87722e-11	3.12507	Arhgdig	1.33145e-135	4.70164	Aprt	1.42821e-84	1.87912	Ikzf5	0.0602098	2.00289
1612				Cd3e	7.96343e-06	1.84303	Cog2	1.88458e-11	2.81062	Stt3a	1.68635e-135	1.5607	Senp7	1.45703e-84	2.4357	Slc7a3	0.0602642	5.31366
1613				Bmp2	8.46878e-06	1.79073	Usp46	1.89778e-11	2.48101	Cabcoco1	1.71818e-135	3.67767	Ctdsp1	1.52689e-84	1.66666	D830030K20Rik	0.0603308	3.42342
1614				Klrd1	8.52195e-06	1.55869	Kmt2d	1.92181e-11	3.22069	Tcaf2	2.06129e-135	2.6575	Fam117a	2.14788e-84	3.47607	B630019K06Rik	0.0604413	3.24154
1615				Gimap3	8.7727e-06	1.67542	Mettl14	1.99461e-11	1.79644	Tgoln1	2.79003e-135	2.33325	Steap2	2.20627e-84	8.07664	Ptch1	0.0606505	2.53524
1616				Nsl1	8.79001e-06	2.37673	Enoph1	2.04229e-11	1.92053	Mbnl3	2.81326e-135	4.26531	Hsp90b1	2.31941e-84	2.14182	Llgl2	0.0607532	1.72591
1617				Accs	1.00926e-05	2.05168	Xrcc5	2.07008e-11	2.27551	Epb41l3	3.03978e-135	1.74599	Ndfip1	2.38804e-84	1.54463	Chac1	0.0608138	7.86322
1618				Sag	1.03427e-05	2.31741	Ino80c	2.12933e-11	2.00458	Nup37	4.81352e-135	1.74569	St3gal5	2.49772e-84	4.00815	Pcsk1n	0.0608248	3.32847
1619				Dglucy	1.14598e-05	1.9543	Hmgxb3	2.18742e-11	1.50759	Trub1	4.89637e-135	2.20154	Stc1	2.56659e-84	15.1106	Echdc1	0.0609452	1.53214
1620				Fgf11	1.21254e-05	1.90509	Tpra1	2.24305e-11	1.66475	Jade1	5.39683e-135	1.96403	Rbm46	2.78359e-84	48.0503	Pcdhb12	0.0609818	8.03682
1621				Fam178b	1.32942e-05	1.91309	Cep19	2.24373e-11	2.11405	Sox13	5.52444e-135	1.57508	Nfe2l3	2.8215e-84	18.4883	Prkar2a	0.0609823	1.50615
1622				Gm14548	1.40746e-05	4.02765	Lrig1	2.24947e-11	1.77811	Taf5l	6.04007e-135	1.67195	Arid1b	3.09216e-84	2.01547	Slc1a1	0.0611007	3.52253
1623				Txk	1.42813e-05	1.64146	Urgcp	2.25308e-11	1.88869	Stxbp6	6.07158e-135	1.55282	Mapre3	3.6307e-84	2.51961	Bcl2l15	0.0611723	5.7141
1624				Il18bp	1.54982e-05	1.59822	Abcg2	2.28299e-11	2.36196	Akr1b8	9.75405e-135	3.1758	Sgcd	3.86827e-84	6.24705	Fam135a	0.0612067	1.66199
1625				Cep85	1.5588e-05	1.50869	Casp2	2.28925e-11	2.53764	Chka	9.91594e-135	1.51866	Gap43	3.89404e-84	5.17603	Abhd11	0.0612813	1.54236
1626				Ralgps1	1.73772e-05	1.87908	Ccnc	2.2956e-11	2.24114	Best2	1.14292e-134	5.28662	Irf2bpl	4.03058e-84	2.3355	Gcgr	0.0613291	19.0221
1627				Serpina3f	1.84468e-05	2.16	Oxnad1	2.32833e-11	1.79581	Tdp2	1.42049e-134	1.60112	Shc1	4.48506e-84	2.19324	Spryd4	0.061469	1.86426
1628				Slc2a9	1.90993e-05	3.2774	Rad51d	2.34205e-11	1.64286	Oat	2.01786e-134	1.95072	Smurf2	4.80194e-84	2.55232	Plk1	0.0614742	2.01015
1629				Cerkl	1.91422e-05	5.70487	Stat5b	2.35925e-11	1.81341	Traf3ip2	2.40878e-134	1.96753	Cfap36	4.87362e-84	2.25782	Arhgef40	0.0615129	1.89733
1630				Pced1b	1.92812e-05	3.5728	Ticam1	2.40036e-11	1.82786	Hunk	2.60449e-134	2.02605	Ilf2	5.29084e-84	1.89066	Smg1	0.0616019	1.72631
1631				Prkar1b	1.96792e-05	2.1523	Trp53bp1	2.51159e-11	2.20409	Mettl27	2.90459e-134	1.99752	Mat2b	5.34333e-84	1.73252	Cdkn3	0.0621497	1.60341
1632				Smarcal1	1.99946e-05	1.56452	Abca3	2.53839e-11	2.65042	Slc19a1	2.92007e-134	2.52071	Ugdh	5.85177e-84	2.51598	Ifitm10	0.0621688	4.62361
1633				B430306N03Rik	2.30227e-05	1.6843	Gsdmd	2.57084e-11	3.18897	Sf3b3	5.11598e-134	1.52167	Ptar1	6.02531e-84	3.30771	Btla	0.0622247	2.47958
1634				Csf3	2.45148e-05	16.1598	Cox18	2.64613e-11	2.12435	Etv4	5.61391e-134	6.84401	Mtap	6.31914e-84	2.34293	Scn2a	0.0622402	3.87917
1635				Rpl39l	2.49407e-05	1.90675	Mllt3	2.6569e-11	2.78342	Cttnbp2	5.64542e-134	3.5817	Khdrbs1	9.17913e-84	1.52426	Odf3l1	0.0626676	5.50697
1636				Insyn2b	2.61428e-05	27.7732	Dipk1b	2.72934e-11	1.5628	Bcap31	1.37462e-133	1.55994	Ifitm2	9.21024e-84	2.72145	Hrc	0.0629225	3.3822
1637				Gvin1	2.91747e-05	4.35774	Traf4	2.81044e-11	2.36294	Lipg	1.37905e-133	4.3562	Stag1	9.53016e-84	1.93966	Sorbs2	0.0630294	2.07715
1638				Prr5l	2.97682e-05	1.82045	Atg2a	2.84466e-11	2.08967	Rpn1	1.38875e-133	1.56593	Trim28	1.27455e-83	1.57794	Trpc3	0.0630907	15.7648
1639				Nr4a2	3.04603e-05	1.72213	Snx16	2.84626e-11	1.61522	Mccc1	1.54565e-133	1.78962	Dad1	1.38899e-83	1.69506	Pdss2	0.0632339	1.52526
1640				Sh2d1a	3.07556e-05	4.09983	Tmem38b	2.84631e-11	1.58637	Qsox2	1.58859e-133	2.59353	Pdia3	1.41706e-83	1.96036	Adgra1	0.0632496	16.3202
1641				Tmem86b	3.64342e-05	3.09203	Pcgf6	2.85539e-11	1.91902	Tspan7	1.86839e-133	1.73991	Czib	1.58827e-83	1.99929	Clca3a1	0.0634419	7.07876
1642				Zfp382	3.72417e-05	6.85798	Fdft1	2.93152e-11	2.04166	Caskin2	1.90877e-133	1.5459	Appl1	1.63632e-83	1.5955	Sptbn4	0.0634613	1.51834
1643				Zbtb16	4.20453e-05	4.2667	Afg3l2	2.9442e-11	2.97221	Mrm3	2.33499e-133	2.84658	Prph	1.91946e-83	6.23737	Glis1	0.063723	2.15097
1644				Ccdc63	4.45481e-05	2.74282	Vipr1	2.94498e-11	2.21453	Tnfaip8l1	2.43311e-133	3.21146	Ccdc186	1.93164e-83	2.45728	Cd8b1	0.0637702	15.5444
1645				Jaml	4.604e-05	1.52693	Epb41l1	2.98655e-11	1.81842	Rpp14	2.97084e-133	1.50951	Bptf	2.06198e-83	1.79592	Mid1ip1	0.0638877	1.51874
1646				Creg2	4.81511e-05	1.66741	Slc25a37	3.04107e-11	1.78442	Alg3	9.67894e-133	1.69889	Hnrnpr	2.06485e-83	1.56684	Itk	0.0639546	1.70511
1647				Tnfsf14	4.83422e-05	2.82871	D5Ertd579e	3.08403e-11	2.74016	Aldh3b2	1.02786e-132	5.14231	Txndc12	2.20839e-83	2.07972	Ptprg	0.063969	2.89317
1648				Slc46a2	4.88822e-05	1.95564	Kptn	3.1275e-11	1.62201	Tmem87a	1.03003e-132	1.50897	Xbp1	2.70972e-83	1.59753	Arhgap35	0.0641133	1.70555
1649				Tmem202	5.2256e-05	1.71592	Gss	3.21343e-11	2.68615	C2cd4a	1.49411e-132	4.4801	Agpat4	2.93151e-83	3.36773	Cdc37l1	0.0642281	1.66993
1650				Unc13a	6.85736e-05	6.57408	Mul1	3.22422e-11	2.85841	Fam83f	1.83692e-132	1.92121	Mapk12	3.31984e-83	7.71383	Nxpe4	0.0645597	2.36312
1651				Edaradd	7.20981e-05	4086.74	Tsta3	3.29698e-11	3.16039	Mrps2	2.07001e-132	1.82179	Lamc3	3.82562e-83	102.062	Mtrex	0.0646095	1.5552
1652				Dyrk4	7.2429e-05	7306.94	Pdia5	3.33902e-11	1.59917	Tmem245	2.12809e-132	1.58463	Syncrip	3.90559e-83	1.6246	Dcun1d3	0.0649074	1.80653
1653				Tnfsf18	7.27569e-05	20168.9	Zdhhc14	3.34647e-11	1.5507	Spryd4	2.36489e-132	2.16511	Map4	3.93385e-83	2.11723	Fitm2	0.0649416	1.65785
1654				Cd300c	7.3158e-05	7809.22	Phactr4	3.35858e-11	2.9963	Dhfr	3.23578e-132	1.68388	Dzip3	4.47762e-83	5.56639	Aamdc	0.0649635	1.77288
1655				Gm16181	7.4496e-05	6505.58	Ddx23	3.44079e-11	2.20658	Pibf1	3.50067e-132	1.80969	Fads1	4.57152e-83	1.85411	Tmem171	0.0650536	2.15598
1656				Brca1	8.12674e-05	1.81266	Paxip1	3.46761e-11	1.53212	Atp1a1	4.33896e-132	2.85478	Golt1b	5.6509e-83	2.49114	Samd12	0.0651808	3.83727
1657				Palb2	8.63049e-05	1.69804	Fam118b	3.48232e-11	2.13844	Scap	4.58029e-132	1.57861	Hoxc8	6.10716e-83	37.5706	Cluh	0.0652239	2.2521
1658				Slc35d2	8.71529e-05	1.74235	Kif1c	3.57948e-11	2.69324	Slc10a5	5.42213e-132	3.42441	Ppl	6.25543e-83	10.1319	Spry2	0.0655269	2.27833
1659				Serpinf2	8.71977e-05	15.411	Tmem39b	3.70595e-11	1.64481	Lrrc66	7.83742e-132	1.70031	Cby1	7.21643e-83	2.2918	Nr5a2	0.0658303	3.04625
1660				Klra7	8.97088e-05	1.97377	Rabep2	3.71792e-11	1.50137	Galnt10	1.07585e-131	2.01449	2610001J05Rik	7.91865e-83	1.51147	Pld5	0.0659659	1.88879
1661				Klrb1b	9.079e-05	2.3459	Rmnd5b	3.80513e-11	1.93415	Pard6b	1.71657e-131	2.50195	Sf3b3	9.58305e-83	1.94844	Patj	0.0661386	2.32863
1662				Klrb1c	9.20355e-05	2.29146	Dipk2a	3.80795e-11	1.91658	Cog3	1.87038e-131	1.6474	Prkcsh	1.09209e-82	1.8405	Trmt9b	0.0664307	3.55939
1663				Kif19a	9.59259e-05	2.11513	Dnajb2	3.80888e-11	1.81216	Ehmt1	3.55207e-131	1.50998	Mrpl48	1.14143e-82	1.56834	Ggt7	0.066546	4.05421
1664				Gm5475	0.000107186	1.63198	Krtcap3	3.88011e-11	1.57105	Mlxipl	4.54446e-131	2.76577	Faf2	1.36185e-82	2.44857	Snx32	0.0665753	2.49068
1665				Pla1a	0.000119852	1.99853	Slc27a1	4.02306e-11	2.31772	Dpagt1	8.24815e-131	1.60559	Tax1bp3	1.39291e-82	1.66571	Slc9b1	0.0665837	18.4094
1666				Nxpe3	0.000125266	2.80872	H1f4	4.02365e-11	2.06393	Lypd8	8.86323e-131	3.24234	Fat4	1.43108e-82	6.15703	Gata3	0.0666918	3.91703
1667				Mab21l3	0.000127774	2.99701	Yes1	4.03959e-11	1.79464	Higd1a	1.46484e-130	2.12801	Pde10a	1.46286e-82	8.78063	Mbtps1	0.0668796	1.82489
1668				Foxred2	0.000136064	2.43645	Cog3	4.08657e-11	2.12215	Zfp612	1.67299e-130	3.32202	Tmem223	1.62478e-82	1.7108	Ddx23	0.0671488	1.80329
1669				Fam118a	0.000149634	2.13828	Wdr44	4.09266e-11	1.92709	Slc35f2	1.85552e-130	10.5072	Csad	1.99511e-82	2.62952	Xylt1	0.0671646	2.14582
1670				Tnfrsf8	0.000157459	4.08462	Arhgef11	4.13544e-11	2.26472	Rfx7	3.21208e-130	1.58386	Mdfi	2.21294e-82	3.70851	Gm3667	0.067203	11.648
1671				Qrfp	0.000159366	4.09424	Rcbtb1	4.22256e-11	1.57771	Ttc36	3.74475e-130	6.20073	Apbb1	2.53247e-82	4.48268	Clasp1	0.0672762	1.94761
1672				Cd3d	0.000162749	2.05405	Crtc2	4.24898e-11	1.9689	Lsm4	7.517e-130	1.56718	Ankrd46	2.53818e-82	2.44561	Mal2	0.0673471	1.95647
1673				Ccdc126	0.0001646	1.51547	Phkg2	4.28356e-11	1.99786	Kremen2	8.4136e-130	2.37139	Nfe2l1	3.13231e-82	2.19146	Xlr3b	0.0674561	4.22996
1674				Rnf135	0.000189044	1.61222	Lyst	4.56553e-11	1.54453	Mtf2	1.22551e-129	1.76142	Ldhb	3.47777e-82	1.9259	Tbxa2r	0.0682154	2.67227
1675				Stfa3	0.00020375	6.69274	Arpin	4.57211e-11	2.61817	Herc3	2.51065e-129	1.94802	Ggcx	3.50583e-82	5.94083	Cd300lg	0.0685882	3.5806
1676				Tnfrsf26	0.000214669	2.00966	Dolpp1	4.85013e-11	1.6267	Abcb7	3.23846e-129	1.56615	Samd5	4.24419e-82	6.19294	Hmgcr	0.0690113	1.61377
1677				Slc2a5	0.000240933	3.06669	Zzef1	4.88576e-11	2.8473	Nop2	4.98563e-129	1.54612	Prokr1	4.30787e-82	36.912	Rhpn2	0.0692627	2.26437
1678				Ankrd66	0.00025587	25.0283	S100pbp	4.99304e-11	1.52459	Camkmt	5.30782e-129	1.67433	Pten	4.34396e-82	1.62276	Rasl11b	0.0693942	2.61132
1679				Spns3	0.000265085	2.15967	Dtx3l	5.04238e-11	1.70515	Selenbp2	6.22328e-129	1.78908	Amigo2	4.80952e-82	12.3453	Scn11a	0.0695162	7.97332
1680				Nfe2	0.000271989	1.96092	Ccdc71l	5.04698e-11	1.76866	Zbtb42	6.66491e-129	2.09568	Kmt2e	5.19267e-82	1.64264	Hoxa4	0.0699239	2.3928
1681				Fam151b	0.000296867	2.43626	Ckmt1	5.2304e-11	4.25606	Ankrd49	6.74568e-129	1.60169	Ift80	5.35187e-82	5.43195	Rbp7	0.0701145	2.48259
1682				Smc1b	0.000312133	15.4457	Cachd1	5.48727e-11	2.05398	Defb37	7.14079e-129	4.00722	Arhgap35	5.9492e-82	3.00038	Prdm2	0.0704859	1.887
1683				Cd27	0.000324605	1.74311	Flrt3	5.53254e-11	1.82471	Ndufa8	7.26862e-129	1.63838	Wdr6	6.47728e-82	3.29024	Ddx51	0.0704916	1.61611
1684				Nectin4	0.000349639	2.04264	Trmt2a	5.55105e-11	1.96926	Arhgap8	7.35286e-129	4.60863	Ctdspl	7.16237e-82	3.00822	Zfp286	0.0706119	2.11197
1685				Cd160	0.000354077	1.63338	Odf2l	5.76127e-11	1.60873	Apol10a	9.05413e-129	3.07111	Aip	1.02328e-81	1.60927	Fam183b	0.070877	6.18334
1686				Bex6	0.000385032	3764.07	Zfp64	5.85075e-11	2.24916	Mccc2	1.13598e-128	1.57887	Hbp1	1.15408e-81	1.68622	Ass1	0.0708908	3.06725
1687				Gdf3	0.000385762	6181.47	Zmym3	5.89251e-11	1.84393	Mtif2	1.56668e-128	1.56859	Clu	1.18219e-81	4.7718	Wfdc18	0.070925	3.25366
1688				Klhl15	0.000402027	1.98745	Ndufaf6	5.98884e-11	1.79287	Slc50a1	2.26731e-128	1.97763	Vamp5	1.2588e-81	2.17682	Epha4	0.0709701	2.97559
1689				Slc10a3	0.000439502	1.67123	Lrrc45	6.04661e-11	2.40046	Lig3	2.40044e-128	1.86731	Ncbp2	1.48889e-81	1.96507	Ehd3	0.0710445	1.8865
1690				Il12b	0.000442243	58517.1	Pan2	6.06411e-11	2.07096	Zswim7	3.07045e-128	1.68465	Rab33b	1.52681e-81	3.04831	Pnisr	0.0710789	1.61493
1691				Cdh23	0.00048941	7.28405	Trit1	6.0858e-11	1.52043	Nxpe2	3.31363e-128	3.49833	Lsm1	1.52892e-81	1.88715	4930402H24Rik	0.0711645	1.79268
1692				Cdyl2	0.00052707	2.13615	Cmas	6.20936e-11	2.57885	Bag4	3.93756e-128	1.86034	Srp72	1.60833e-81	1.54394	Nop58	0.0712202	1.51276
1693				Galnt9	0.000556357	9.80288	Rps6kb2	6.31437e-11	1.79817	N6amt1	4.42806e-128	1.58303	Cops2	2.12043e-81	1.72353	Gpr37	0.071241	1.65879
1694				Gbgt1	0.000567553	2.52515	Med27	6.38142e-11	1.51047	Alg9	5.18209e-128	1.71981	Ust	2.25617e-81	5.65565	Atp2c2	0.071339	1.58433
1695				Prr3	0.000575686	1.70563	Med14	6.47286e-11	2.25808	Car13	5.66132e-128	1.64291	Mrfap1	2.3205e-81	1.67716	Scnn1g	0.0713924	1.70948
1696				Rtl5	0.000579322	1.53029	Strip1	6.50415e-11	1.55846	Ech1	5.74344e-128	1.77841	Hikeshi	2.34405e-81	1.63597	Rexo1	0.071479	1.67961
1697				Tlr5	0.000600217	1.52106	Enpp5	6.65578e-11	1.81001	Lnx1	5.8749e-128	3.18664	Diablo	2.53979e-81	1.7984	Cldn11	0.0715314	3.14475
1698				S1pr4	0.000641179	2.70257	Fam57a	6.72309e-11	1.5505	Ndufaf5	5.97029e-128	1.69501	H13	2.74463e-81	1.83169	Tmem196	0.0719834	7.51993
1699				Slit1	0.000775923	2.21346	Tspan6	6.99241e-11	1.50215	Kdelr2	7.98901e-128	1.63542	Slc16a4	2.90166e-81	22.7229	Abcb10	0.0724427	1.93502
1700				Psma8	0.000905738	1.67634	Zfyve27	7.04415e-11	1.58973	Naa25	8.86518e-128	1.8864	Anapc1	3.02854e-81	2.38363	Mxd3	0.0731033	2.93455
1701				Zfp810	0.000926838	1.84244	Foxk1	7.2884e-11	1.83334	Gprc5a	1.03589e-127	2.4446	Wdr82	3.6226e-81	2.06677	Aqp11	0.0732035	1.56916
1702				Epm2a	0.000974078	2.47451	Cdc42ep3	7.3329e-11	1.62259	Usp6nl	1.6344e-127	1.59789	Tshz1	4.23073e-81	2.33933	Dmwd	0.0732967	1.93488
1703				Wdr95	0.000976509	5.30159	Frat2	7.73735e-11	2.22257	Dlg3	2.00208e-127	1.53661	Tceal5	5.42613e-81	21.7116	Wscd2	0.0735434	2.5991
1704				Klra1	0.00102152	3.49921	Fzd7	7.81788e-11	1.52864	Pdzd3	2.15931e-127	2.85483	Trip11	7.92601e-81	2.04093	Prkca	0.0736303	1.9795
1705				Nufip1	0.00104163	1.59168	Lemd3	8.00526e-11	2.11827	Mdh2	3.52164e-127	2.03277	Sall2	8.00928e-81	6.19458	Phldb2	0.0736763	2.22482
1706				Il22ra2	0.00104931	3.54981	Qsox2	8.02186e-11	1.6946	Zbtb7a	3.59115e-127	1.50451	Pde6d	8.15453e-81	2.19291	Foxm1	0.073849	2.04728
1707				Cfap74	0.00107118	2.47859	Ociad2	8.03804e-11	2.28527	St3gal6	3.70851e-127	1.65716	Pkn2	9.51834e-81	1.89796	Kcnf1	0.0743129	2.63821
1708				Hyal1	0.0010778	1.72816	1700025G04Rik	8.08048e-11	2.33711	Tmem115	3.7123e-127	1.50256	Ndst1	1.24621e-80	2.00277	Zfp58	0.0743989	1.99206
1709				Zfyve28	0.00110308	3.65184	Shb	8.19523e-11	1.76202	Acpp	7.82222e-127	5.05797	C3	1.39823e-80	23.5243	Myorg	0.0744423	1.51858
1710				Smim10l2a	0.00118128	1.63464	Myb	8.3183e-11	1.65813	Nasp	1.10671e-126	1.68248	Mr1	1.40869e-80	3.44324	Ceacam2	0.0745192	22.0176
1711				Primpol	0.00129681	1.69425	Flywch2	8.61899e-11	2.14137	Maob	1.30381e-126	2.7268	Epm2aip1	1.49293e-80	3.50964	Apcdd1	0.0748968	3.57028
1712				Klra5	0.00152709	2.76458	Atp9b	8.71564e-11	2.92523	Hoxb8	1.49995e-126	5.3303	Bfar	1.53625e-80	2.50634	Nav2	0.0753478	2.0105
1713				Hinfp	0.00163715	1.52041	Bcar1	8.89969e-11	2.05206	Lgals3	2.20335e-126	2.59138	Scn7a	1.7089e-80	2.95531	Mmrn1	0.0754035	3.9129
1714				Olfr920	0.00175105	2.35252	Parp9	8.9029e-11	1.70926	Dnaaf2	2.33152e-126	2.50813	Larp6	2.22137e-80	22.367	Supv3l1	0.0755088	2.08233
1715				Spef2	0.00185327	2.26541	Gorasp1	9.02165e-11	2.01932	Igdcc4	2.56318e-126	2.0119	Usp9x	2.41718e-80	1.53068	Paxbp1	0.0756633	1.58479
1716				Rasgrf1	0.00188291	3.95114	Lratd2	9.07147e-11	2.10707	Adra2a	6.87249e-126	5.69363	Tmem26	3.45008e-80	14.3313	Entpd6	0.075685	1.61702
1717				Flt3	0.00206836	1.98627	Ankrd46	9.29744e-11	2.20187	Pter	7.07502e-126	1.75233	Kcnd3	3.73653e-80	12.5896	Tmem117	0.0758361	1.64672
1718				Sox15	0.0021186	3565.98	Plxna1	9.43293e-11	1.58231	Tmem42	1.25904e-125	1.71071	Fam8a1	3.88526e-80	3.24355	Arhgap8	0.0759199	2.52038
1719				Cryaa	0.00212183	2249.36	Cdc42ep1	9.44245e-11	1.72989	Mdh1	1.4064e-125	1.89661	Cacng7	3.92839e-80	6.97097	Clcn3	0.0759669	1.74591
1720				Lrrc63	0.00212545	2610.63	Nav2	9.54655e-11	1.73865	Sdhb	1.42849e-125	1.76104	Ptges	4.65831e-80	7.20638	Zfp804b	0.0762771	19.0549
1721				Anks6	0.00212669	1.61263	E2f3	9.55458e-11	1.9476	Pusl1	1.46418e-125	1.73807	Gria4	5.36057e-80	6.34303	Chrna6	0.0763171	5.67796
1722				Klrb1a	0.00212681	1.77536	Pcbd1	9.64627e-11	1.90064	Oxnad1	1.74858e-125	1.73152	Rai2	5.73955e-80	10.7923	Parva	0.0765453	1.67947
1723				Cd209e	0.00213112	4392.56	Ghr	9.69987e-11	2.74241	Slc7a4	2.27446e-125	3.13166	Sh3bp5	5.97259e-80	1.81149	Pwwp3a	0.0768897	1.86883
1724				Gm2916	0.00214194	17.8557	Ints4	9.70449e-11	1.55694	Sec22a	3.2474e-125	1.58584	Bcat1	8.01575e-80	30.745	Prpf40b	0.0772208	2.28957
1725				Sycp3	0.00214485	6343.52	Gclc	9.83033e-11	3.66917	Fosl1	3.8273e-125	4.42421	Zmiz1	9.18677e-80	1.62669	Shank3	0.0775356	4.33365
1726				Retnla	0.00222862	4.6596	Tbrg4	1.0007e-10	2.43968	Ssr2	4.36199e-125	1.51493	Sel1l	9.72231e-80	2.06685	Cers4	0.077616	1.73168
1727				Gm12185	0.00232813	1.72277	Elp4	1.02168e-10	2.12205	Ndufs7	7.28067e-125	1.82132	Ctdspl2	1.30946e-79	2.11423	Ugt2b36	0.0777699	1.71692
1728				Cd209a	0.00246192	2.48984	Cry1	1.03503e-10	2.75075	Pus7	1.64461e-124	1.99412	Akt3	1.31357e-79	4.13494	Prkar1b	0.0778113	2.00367
1729				H2ac13	0.00260115	1.88666	Srcap	1.04092e-10	3.53264	A1cf	2.01691e-124	1.80274	Rrbp1	1.67674e-79	1.87097	Abcg2	0.0782896	1.71408
1730				Il12rb1	0.00260884	22.2566	Golph3l	1.04201e-10	2.87321	Hoxa13	2.33106e-124	1.9262	Bag3	1.73987e-79	2.6322	Pheta1	0.078341	1.88712
1731				Zfp455	0.00262759	2.81514	Elmod2	1.05296e-10	1.5177	Mrps24	2.47707e-124	1.52958	Tmem159	1.7975e-79	2.59565	Cd40lg	0.078458	4.88938
1732				Hist1h2br	0.00262845	5.46025	Prorp	1.0711e-10	1.70415	Ccnd2	2.75872e-124	1.86552	Zfp451	1.86222e-79	2.3537	Zfp184	0.0786075	4.81486
1733				Dusp27	0.00295245	11.7697	Agl	1.07299e-10	2.12155	Eno3	4.10958e-124	2.96294	Kctd15	2.17085e-79	6.11967	Zfp759	0.0787646	2.99747
1734				Rd3	0.00298111	2.50466	Whamm	1.07428e-10	1.52133	Vsig1	7.92153e-124	1.63047	Rnf165	2.17924e-79	12.2229	Casc4	0.078884	1.74531
1735				Uchl4	0.00310085	5.81295	Dhcr7	1.10202e-10	2.10216	Polr1b	9.01225e-124	2.12081	Taf11	2.23296e-79	2.15049	Cit	0.0790597	1.81221
1736				Prr18	0.00323867	3.51456	Dmbt1	1.11662e-10	4.7675	Gstm6	1.06853e-123	6.99481	Creb3	3.09764e-79	1.96277	Krba1	0.0794707	1.78599
1737				Trgv1	0.00324274	18.2449	Ccar2	1.12484e-10	2.16063	Coq3	1.07594e-123	1.91284	Mill2	3.32879e-79	6.21167	Mpnd	0.0795742	1.55427
1738				Rufy4	0.00343951	23.396	Dsc2	1.13804e-10	1.87435	Nup43	1.61046e-123	1.80084	Esyt2	3.33213e-79	1.94902	Epha2	0.0797261	2.50743
1739				Ryr1	0.00358932	2.81735	Zfp282	1.17995e-10	1.65213	Sepsecs	1.65014e-123	2.15036	Tm9sf1	3.36634e-79	1.93303	Frzb	0.0797864	2.02033
1740				Cyp2ab1	0.00366341	7.18017	Kif16b	1.18595e-10	1.93133	Tsen54	1.79879e-123	2.3471	Asph	3.67785e-79	2.01949	Slc22a5	0.0802271	1.58172
1741				Sla2	0.00385616	2.29327	Aqp1	1.20233e-10	1.92713	Ung	2.16405e-123	2.11429	Mettl24	4.11603e-79	11.6611	Gja5	0.0802739	4.10434
1742				Gm9999	0.00402486	2.45271	Hoxa9	1.21326e-10	1.71696	Ammecr1	2.16672e-123	1.5752	Sorcs2	4.32739e-79	6.35729	Entpd3	0.0804167	23.7245
1743				Tstd3	0.0040265	1.81419	Hic1	1.25108e-10	1.57045	Elac2	2.55577e-123	1.57202	Filip1	4.46198e-79	8.14975	Crebzf	0.0804816	1.81927
1744				Coro6	0.0041162	6.15643	Pdss2	1.25322e-10	1.86141	Napepld	2.65632e-123	2.50721	Prdx2	5.41442e-79	1.579	Dqx1	0.0809778	2.62066
1745				Gm4356	0.00440394	4.86321	Sema4a	1.25704e-10	2.6824	Pycard	2.77081e-123	2.57135	Sgms1	6.54727e-79	2.30235	Pop7	0.0811496	2.28932
1746				Fignl2	0.00462261	2.98771	Golm1	1.26983e-10	2.29685	B3gnt6	3.15556e-123	11.4214	Manea	7.83864e-79	3.5741	Exo5	0.0812005	1.73674
1747				Ifi214	0.0049088	1.91175	Prkag2	1.28748e-10	2.17413	Pdcd11	3.92963e-123	1.60588	Smc1a	8.90262e-79	1.55666	Bmpr1a	0.0814467	1.6426
1748				Tnfrsf25	0.00566108	1.67287	Rabif	1.31028e-10	2.70467	Acad11	4.23795e-123	1.58971	Ing1	9.19574e-79	1.98373	Twist1	0.0814608	2.08422
1749				Ifitm10	0.00575397	2.09269	Irak1bp1	1.32477e-10	1.65489	Axin2	4.82604e-123	2.76829	Dip2c	9.31683e-79	2.77475	Pnma3	0.0815243	3.98284
1750				Ccdc192	0.00584913	11.6627	Fhl2	1.38257e-10	1.81823	Polr1e	1.16427e-122	2.1658	Tulp3	9.45955e-79	4.30916	Pqlc3	0.0817986	1.70663
1751				Angpt4	0.00620839	8.70116	Edc4	1.39022e-10	2.10008	Vdac1	1.45316e-122	1.66986	Thap12	9.51499e-79	2.00989	Rev3l	0.0818545	1.90389
1752				Hist1h2bp	0.00637011	8.81489	Hdgfl2	1.41368e-10	2.49508	Mterf4	1.69226e-122	1.61368	Tubb2a	1.01242e-78	1.73077	Kcnq5	0.0820641	4.1912
1753				Tnfsf8	0.00687785	6.02222	Ttc17	1.41555e-10	2.83126	Yipf2	2.81534e-122	1.97571	Ndnf	1.0205e-78	11.6539	Pdzk1ip1	0.0822284	1.93873
1754				Thbs1	0.0072225	1.60174	Sh3rf1	1.42307e-10	2.20029	Txndc5	4.0878e-122	2.34006	Yeats2	1.20678e-78	2.85008	Mmp7	0.0822496	1.91093
1755				Gm3435	0.00771365	2.58883	Fam241b	1.44815e-10	1.98743	Gfod2	4.24275e-122	1.6041	Tmco1	1.31683e-78	1.52634	Nsg1	0.0824596	2.53514
1756				Cd3g	0.0079691	1.55903	Arhgap35	1.52167e-10	2.58354	Trmt11	5.20893e-122	2.15114	Lifr	1.38565e-78	3.3981	Cep170b	0.0826441	1.85109
1757				Kctd19	0.00809343	7.16856	Mkks	1.53016e-10	1.90159	Tbc1d30	1.50302e-121	1.7141	Hspa5	1.71942e-78	1.70328	Abcc9	0.0828976	1.94323
1758				Lmln	0.00828908	2.54262	Heatr1	1.55475e-10	1.51381	Fbxo25	1.61969e-121	1.56158	Serpinb6b	1.90074e-78	5.45706	Myrfl	0.0830572	3.09386
1759				Xlr4c	0.00890637	1.56804	Ogfod2	1.57207e-10	1.71843	Snx14	1.83109e-121	1.52578	Ccdc157	2.02202e-78	5.4137	Lancl2	0.0831399	1.77857
1760				Gabbr2	0.00907479	5.39908	Acvr1b	1.57211e-10	2.09634	Dph5	2.25076e-121	1.71484	Srm	2.15088e-78	2.42415	Atp8a2	0.083229	2.36864
1761				Slc9a7	0.00915226	2.91059	Atg13	1.58348e-10	2.01325	Tmsb15b1	6.62058e-121	1.74486	Slc27a3	2.86485e-78	12.129	Ranbp17	0.0834095	2.67643
1762				Prtn3	0.00970708	4.06785	Cpeb2	1.60859e-10	1.94219	Fkbp5	7.09101e-121	1.58321	Meox2	3.10085e-78	17.859	Gal3st1	0.0834143	2.29688
1763				Gpr174	0.00972707	2.41359	Mppe1	1.64014e-10	1.69716	Sco1	8.07204e-121	1.97238	Man1a	4.54573e-78	2.21209	Nipsnap1	0.0834339	2.14013
1764				Cdiptos	0.00977769	1.60658	Nlrc4	1.64059e-10	1.93681	Wdr36	8.29285e-121	1.52821	Naxd	4.87852e-78	1.68405	Septin6	0.0834983	2.2256
1765				Gpr137c	0.00989701	1.6311	Acaca	1.64458e-10	2.19746	Nle1	8.52456e-121	1.79099	Tmem65	4.99893e-78	1.90346	Mpp7	0.0839029	1.71721
1766				Fancg	0.0113896	1.80547	Adar	1.65906e-10	1.61288	Cmtm8	1.10331e-120	2.05731	Rest	5.56283e-78	2.14057	Wipi2	0.0840459	1.61555
1767				Rbm44	0.0117257	17.4199	Acss2	1.67295e-10	2.20679	Ccdc51	1.1992e-120	1.71721	Ptpdc1	7.52227e-78	4.80297	Dgke	0.0847478	3.41973
1768				Stac	0.0118221	2.06187	Grpel2	1.68213e-10	2.26342	Pgap3	1.54696e-120	1.98925	Rbm4b	7.96317e-78	2.7972	Cntnap4	0.0847499	5.1689
1769				Spata1	0.0120426	1.76997	Osbpl2	1.72039e-10	3.09059	Rdh16	1.75257e-120	1.91199	Vcl	8.00115e-78	2.07503	2310039H08Rik	0.0848421	1.52143
1770				Clec4g	0.0121167	1393.47	Plekha8	1.72482e-10	2.8611	Pdhx	2.51608e-120	1.72353	Mocs2	8.47365e-78	1.55389	Ppp2r5a	0.0848582	1.65711
1771				Cnih3	0.0121261	1497.47	Ddx55	1.74233e-10	1.98865	Cenpw	2.58303e-120	1.60355	Cd9	1.20007e-77	1.51525	Chrdl1	0.0851103	5.24749
1772				Klrb1	0.0121385	596.215	Mthfsd	1.74983e-10	1.97491	Mia	1.1162e-119	9.61819	Bclaf1	1.24263e-77	1.59501	Tex12	0.0854035	10.2545
1773				Fut7	0.0121445	1968.71	Fam199x	1.75279e-10	1.95049	Hgh1	1.15161e-119	2.98382	Nbeal1	1.33305e-77	2.16685	H2bc12	0.0855402	2.74405
1774				Tbata	0.0121756	2886.63	Dennd5b	1.76644e-10	1.58289	Mpc2	1.96116e-119	1.55267	Glo1	1.35072e-77	1.5396	Izumo1r	0.0856833	7.04054
1775				Tecta	0.0122131	2806.02	Gtpbp2	1.76783e-10	2.95973	Lrrc8e	2.0523e-119	4.14491	Dynll1	1.53992e-77	1.98993	Rundc3a	0.0856946	1.71031
1776				Serpinb12	0.0122228	5594.02	Arhgap42	1.8156e-10	2.1939	Cd9	2.36982e-119	2.22736	Atp1b2	1.97984e-77	4.46102	Il4	0.0857404	1.87203
1777				Ica1l	0.0122482	3.83331	Cyp2j6	1.84191e-10	2.94059	Cycs	2.6832e-119	1.97915	Pard6g	1.99908e-77	3.15604	Chd6	0.0858995	1.76309
1778				Abca17	0.0122987	4324.25	Cth	1.84868e-10	2.76951	Ndufa12	2.76904e-119	1.80309	Arhgap1	2.49316e-77	2.32151	H2bu2	0.0860407	1.5863
1779				Cd207	0.01238	4344	Inpp5a	1.85494e-10	2.8214	Prepl	2.90127e-119	1.83853	Slc38a10	2.54039e-77	2.07538	Htr3a	0.0860623	2.90106
1780				6030468B19Rik	0.0128133	52.6815	Neu1	1.89086e-10	3.47305	Bche	4.82582e-119	2.48928	Ankrd50	2.57109e-77	3.19018	Itgb3	0.0861265	2.01712
1781				S1pr5	0.0128226	54.2033	Hoxb9	2.02712e-10	2.15638	Thap2	4.98312e-119	1.6511	Aldh18a1	2.70093e-77	4.03259	Lrrc7	0.0861503	2.96037
1782				Gm29394	0.013025	4.81372	Mtmr12	2.06862e-10	2.03204	Nme1	5.46002e-119	1.67045	Piezo1	2.84346e-77	3.52729	Qsox2	0.0861917	1.66643
1783				Trim69	0.0130984	3.9259	Trak1	2.091e-10	3.2105	Tnni1	6.03513e-119	3.2631	Pnrc2	3.11253e-77	1.77389	Traip	0.086332	4.17152
1784				Cd6	0.0135898	2.77029	Ganc	2.13381e-10	1.72337	Cmpk1	6.73722e-119	2.14095	Ergic1	3.27146e-77	1.74313	Myo3a	0.0863482	3.34264
1785				Ccdc69	0.0136372	1.90102	Slc39a9	2.15638e-10	2.31664	Zbtb38	9.24993e-119	1.65161	Slc8a1	3.51265e-77	2.10545	Lhpp	0.086372	1.61459
1786				Hes7	0.0140382	5.69364	Kcnk1	2.17386e-10	1.93526	Fbxl14	1.45509e-118	1.57586	Pgm5	3.69659e-77	3.33088	Gprasp2	0.086408	2.23911
1787				Cntn2	0.0140801	6.44733	Wdr60	2.18701e-10	1.85284	Ntrk2	1.74307e-118	2.43831	Cir1	4.01391e-77	1.66081	Clip3	0.0869326	2.03341
1788				Ncan	0.0141664	6.77433	Btrc	2.21323e-10	1.68167	Nup210	2.37375e-118	1.98207	Uso1	4.4558e-77	2.10069	Lzts1	0.0870438	2.62566
1789				Zscan29	0.0151188	1.56666	Capn10	2.25148e-10	1.82401	Rdh11	2.65775e-118	1.95627	Npas3	4.90284e-77	17.112	Bptf	0.0873651	1.51755
1790				Dcstamp	0.0153402	5.50745	Arhgap32	2.25849e-10	2.20237	Hebp2	3.74415e-118	2.73686	Lrp6	4.95168e-77	1.69344	Mss51	0.0874286	4.97352
1791				Dnali1	0.0156818	25.0347	Tmem216	2.27475e-10	1.8563	Tmco4	3.89055e-118	1.62215	Fam126a	5.93612e-77	3.39985	Fam117a	0.0876213	1.75518
1792				Ttn	0.0158026	3.5334	F8a	2.30865e-10	2.40375	Sval1	5.38684e-118	5.05855	Vapb	6.04982e-77	1.64503	Zfp365	0.0876401	7.94097
1793				Cib3	0.0159129	2.7614	Mical1	2.34493e-10	1.65924	Eci3	7.25815e-118	3.05318	Dlgap4	6.67726e-77	1.90849	Mindy1	0.0881478	1.71384
1794				Rttn	0.0159166	1.82287	Etaa1	2.35952e-10	2.21797	Lhpp	8.85512e-118	1.92872	Tmem184c	7.17257e-77	2.79728	Psg16	0.0886448	2.29262
1795				Cd209c	0.0164717	12.7889	Zfp687	2.3887e-10	1.56574	Wee1	1.12905e-117	1.57962	Has1	8.00789e-77	33.8147	Flvcr2	0.0888949	6.21719
1796				Actn2	0.0173282	10.4639	Ikbkg	2.38976e-10	1.96276	Pqlc3	1.89507e-117	2.54968	Por	8.3281e-77	1.9433	Dcaf1	0.0892909	1.95793
1797				Cpne1	0.0176531	1.63751	Tnfrsf21	2.47287e-10	2.5391	Bysl	3.36918e-117	1.90826	Gpr173	8.52171e-77	17.4325	Egfl7	0.0895689	4.1513
1798				AC147806.2	0.0176907	2.75038	Wnk4	2.51085e-10	1.57586	2310034G01Rik	5.01161e-117	3.71204	Ubfd1	9.45401e-77	2.09514	Steap2	0.0895991	1.91237
1799				Xcl1	0.019191	2.09025	Sap25	2.54311e-10	1.53465	Syne4	5.18195e-117	3.0377	Kif1b	9.56109e-77	2.15989	Sox21	0.089761	4.22392
1800				Bend3	0.0192314	1.88756	Dhcr24	2.6471e-10	1.90074	Etfbkmt	8.49521e-117	2.52236	Dbp	1.12003e-76	2.42241	Scnn1a	0.0906184	1.75238
1801				Intu	0.0200098	1.81623	Tubgcp3	2.65462e-10	1.60131	Ndufb2	8.7395e-117	1.68801	Tor1b	1.18219e-76	2.27888	Olfr558	0.0910269	1.88563
1802				Rbm41	0.0200137	1.65822	Tspan17	2.72035e-10	1.98717	Cox11	1.4002e-116	1.74872	Opcml	1.21396e-76	8.87272	Fam210b	0.0912208	1.88557
1803				Cd226	0.0201906	1.60422	Mfn1	2.74643e-10	2.10371	Wnk2	1.406e-116	2.26549	Map4k5	1.25419e-76	3.19589	Nr1i2	0.0918081	2.22237
1804				Ifng	0.0216299	4.42305	Slc12a7	2.78939e-10	2.82855	Btc	1.91887e-116	4.10518	Ak5	1.42229e-76	23.586	Ric8b	0.0920945	2.62208
1805				Msh4	0.0216596	2.604	Nrbp2	2.82072e-10	1.59161	Hs3st3b1	3.06402e-116	1.93264	Rb1cc1	1.46247e-76	1.74214	Hk1	0.0922313	1.87383
1806				Zfand4	0.0219776	1.78375	Smad3	2.83087e-10	2.04416	Zdhhc2	3.20744e-116	1.85318	Ppib	1.79342e-76	3.29392	Apol7a	0.0923062	1.73663
1807				Krt83	0.0226126	61.1101	Gcat	2.86788e-10	2.33719	Nars2	4.51031e-116	2.13521	Hectd1	1.86523e-76	1.67279	Spock1	0.0924339	13.1382
1808				Klra17	0.0231635	1.88868	Il17rc	2.89213e-10	2.94817	Rap1gap	6.4947e-116	1.69976	Manf	2.05355e-76	1.61401	Cdo1	0.092513	2.8681
1809				Lta	0.0232022	1.71777	Apbb2	2.95468e-10	2.33342	St3gal4	7.19937e-116	2.23826	Dph3	2.06329e-76	1.55591	Mrm2	0.0926666	1.59769
1810				Vcpkmt	0.0235227	1.50601	Pde5a	3.1277e-10	2.52475	Ppp1r14b	1.09245e-115	1.65137	Lca5	2.20924e-76	11.6075	H1f1	0.0932039	2.26776
1811				Gpr150	0.0249906	5.21122	Nbea	3.16352e-10	1.52681	1500009L16Rik	1.51351e-115	2.21531	Cetn4	2.44999e-76	6.27549	Pcdhb16	0.0932644	3.51585
1812				Smpd5	0.0258501	1.77759	Rev1	3.30823e-10	1.8666	Angptl8	1.62309e-115	15.9271	Itgb8	2.51474e-76	14.9104	Rhobtb2	0.0933015	1.52141
1813				Cd7	0.0262155	1.62839	Prkcz	3.3448e-10	3.01551	Ndufa5	1.71297e-115	1.87656	Tmed7	2.53832e-76	1.75826	Doc2b	0.0934755	6.74677
1814				Ccdc125	0.0311264	1.58849	Pkmyt1	3.37453e-10	1.66541	Ms4a10	3.00643e-115	3.1048	Tmem64	2.63263e-76	2.42711	Mfsd4a	0.0934881	1.93213
1815				Mmd2	0.0314597	14.1488	Ero1l	3.57007e-10	3.67861	E2f3	3.1929e-115	1.59418	Zfp395	2.64818e-76	2.84335	Kif20a	0.0941632	2.06157
1816				Syt3	0.0315998	1.56989	Ccdc97	3.5878e-10	1.98633	Prep	5.5956e-115	1.69671	Cspg4	2.69249e-76	6.6499	Ankrd33	0.0942182	1.74643
1817				Gsto2	0.0317311	2.22013	Clcn7	3.68848e-10	2.01799	Echdc3	8.25174e-115	2.14438	Gnpda2	2.85224e-76	2.16284	Fign	0.0943492	3.95908
1818				Klhl25	0.0327053	1.73673	Slc30a1	3.77633e-10	2.14667	Cldn14	2.10779e-114	5.10773	Tafa5	2.86725e-76	5.44895	Zfp948	0.0943532	1.81169
1819				Psd2	0.0347452	2.63254	Plek2	3.87317e-10	1.95631	Zmynd19	2.9371e-114	1.84197	Abca6	3.80947e-76	10.118	Sspo	0.0943827	2.14419
1820				Ccdc96	0.0380597	8.72524	Ssx2ip	3.92181e-10	2.3281	Gpc4	3.0818e-114	1.75367	Uba5	4.15918e-76	2.10631	Otc	0.0945938	2.93965
1821				Slc5a11	0.0418037	30.067	Edem3	3.96308e-10	2.68744	Rasd2	4.82402e-114	3.79964	Ptk2	4.59115e-76	2.73345	Bet1l	0.094716	1.63811
1822				Grasp	0.0438917	1.64466	Cdk17	4.06149e-10	1.55964	Sh3rf2	9.86205e-114	4.68005	Atf7	5.45872e-76	2.19159	1700113H08Rik	0.0949008	1.55257
1823				Muc6	0.0462471	14.5679	Ints5	4.07565e-10	1.7499	Ybx2	1.55273e-113	4.33424	Ccdc6	5.77254e-76	2.2212	Fbxl2	0.095008	1.70127
1824				Ankrd55	0.0462833	5.08496	Gtpbp3	4.0757e-10	1.73484	Fam222a	2.26953e-113	2.06815	Cep170	6.20443e-76	1.80383	Traf4	0.0951086	2.31766
1825				Avpr2	0.0465018	17.4221	Ell	4.11385e-10	1.56891	Ufsp1	2.45212e-113	1.77567	Lsm7	6.64367e-76	1.53465	Taf1d	0.0952046	1.50713
1826				Omg	0.0468658	19.8141	Met	4.16299e-10	1.77587	Shroom2	3.09244e-113	2.64201	Scai	7.07035e-76	3.09522	Ccdc85b	0.0952236	2.01775
1827				Trbc1	0.0485352	1.93289	Rab27b	4.17412e-10	1.96608	Rif1	3.16354e-113	1.6032	Rraga	8.02037e-76	1.63624	Agmat	0.0953307	4.29648
1828				Csf2	0.0486149	30.518	Ambra1	4.29545e-10	1.62204	Ccn1	4.81558e-113	1.53142	Ube2e3	8.76666e-76	1.53857	Nrip3	0.0956483	4.31477
1829				1700020L24Rik	0.0487884	4.06551	Med23	4.31552e-10	1.97577	Ndufs6	1.91772e-112	1.7783	C1qtnf12	9.26325e-76	3.19595	Fut9	0.0957055	2.16613
1830				Pdyn	0.0523153	7.03678	Cacnb3	4.45173e-10	2.44007	Tax1bp1	2.75305e-112	1.78619	Bmf	9.33693e-76	3.21443	1700007K13Rik	0.0959629	6.9956
1831				9030025P20Rik	0.0529018	1.52419	Itga2	4.47075e-10	1.73178	Polr1a	2.92567e-112	1.68633	Slc29a1	9.59732e-76	2.06515	Rmdn2	0.0959998	3.52474
1832				BC049715	0.0532725	2.58939	Snx21	4.48811e-10	1.92666	Gm4737	3.99786e-112	2.05079	AI837181	1.16601e-75	1.8584	Slc5a1	0.0965204	2.39575
1833				Nkg7	0.0534977	1.78745	Aacs	4.5285e-10	2.26061	Tm9sf3	4.49896e-112	1.65819	Fgf16	1.19142e-75	64.6894	Zfp821	0.0966992	2.29148
1834				Grik3	0.054154	11.8811	Pak4	4.58688e-10	3.09965	Bcs1l	6.1765e-112	1.57671	Ptgir	1.23808e-75	21.414	Celsr1	0.0969172	1.6817
1835				Calr4	0.054214	6.0495	Tab1	4.63446e-10	1.5492	Lyrm4	1.47651e-111	1.79098	Pln	1.2461e-75	6.17636	Sncg	0.0973975	7.25142
1836				Trpm1	0.0610488	4.16042	Slc27a4	4.66281e-10	2.41873	Srf	1.59427e-111	1.71704	Celf4	1.73814e-75	4.48117	Gm3636	0.0975631	11.0042
1837				Ccr10	0.06555	2.31737	Clk2	4.68702e-10	1.77507	Ndufab1	1.69422e-111	2.06897	Psmd1	1.89665e-75	1.70477	Lrrc24	0.0977644	4.12608
1838				BC025920	0.0662667	1.93714	Armt1	4.72313e-10	1.61237	Slc5a3	1.82429e-111	1.88176	2510009E07Rik	1.9456e-75	2.01359	Spon1	0.0977858	2.45319
1839				Uevld	0.0680219	1.52969	Galm	4.72319e-10	2.43135	A130010J15Rik	2.25819e-111	2.10596	Nin	2.05233e-75	2.13312	Gm4631	0.0979017	1.78321
1840				Retn	0.0692824	2.41447	Hira	4.80339e-10	2.13425	Atrn	3.18559e-111	1.64987	Fnta	2.1224e-75	1.76223	Samd14	0.097933	2.01162
1841				Gpr152	0.0728076	7.0775	Mipep	4.80675e-10	1.63449	Sec16a	3.31021e-111	1.65812	Rxylt1	2.50371e-75	1.87773	Ankrd13d	0.0979952	2.01192
1842				Fmr1nb	0.0733134	19.813	Bace2	4.8694e-10	2.36071	Slc9a8	5.22199e-111	1.50616	Phf21a	2.61628e-75	2.14478	Plxna2	0.0981224	1.87196
1843				Rnase2a	0.076165	3987.53	Ctps	4.91382e-10	2.27498	Sri	1.12683e-110	1.88914	Triobp	3.20457e-75	2.18349	Rell1	0.0982237	1.53783
1844				Sost	0.076165	2343.89	Col16a1	4.92907e-10	1.93313	Mt3	1.27722e-110	3.89688	Capg	3.60071e-75	1.80588	Ptger2	0.0982846	4.93002
1845				Klra8	0.076165	1772.4	Gucy2c	5.03682e-10	2.10534	Ankrd9	1.37901e-110	1.51	Tubb4a	3.77558e-75	9.25919	Jcad	0.0983194	3.55992
1846				Vmn2r97	0.076165	1314.63	Cdca7	5.09595e-10	2.17275	Ccpg1os	1.89758e-110	1.87211	Smarcb1	3.87912e-75	1.71635	Tchp	0.0984767	1.7201
1847				Klk11	0.076165	1053.65	Gys1	5.14794e-10	1.59105	Hells	3.452e-110	2.2604	Tmem214	4.42939e-75	2.10299	Coq7	0.0992413	1.59001
1848				Cyp8b1	0.076165	1025.89	Spata5	5.23243e-10	1.59898	Cited4	4.34682e-110	1.69587	Smad4	4.45438e-75	1.61364	Krt15	0.0993192	3.30014
1849				Havcr1	0.076165	1069.27	Agpat2	5.25192e-10	3.01928	Guf1	5.90105e-110	1.62746	Apod	4.67261e-75	27.5832	Dclk3	0.0997084	5.07943
1850				Kcnh4	0.076165	992.77	Smtn	5.35652e-10	1.77377	Izumo4	6.49947e-110	1.61786	Rcan2	4.68621e-75	7.56313	Ciapin1	0.0997539	2.17858
1851				Myh13	0.076165	957.41	Vps13b	5.36439e-10	3.27088	Tkt	7.17342e-110	1.60544	Socs2	5.74875e-75	1.91487	Sigirr	0.0998591	1.92714
1852				Saxo1	0.076165	870.003	Selenoo	5.42931e-10	1.56501	Rita1	9.83649e-110	1.63519	Phf14	6.45838e-75	1.53575	Slc18b1	0.0998695	1.71938
1853				Trbv16	0.076165	764.797	Srf	5.51514e-10	1.71179	Fdxr	1.86766e-109	1.67807	Sox5	6.48929e-75	8.35137	Stmn4	0.0999256	2.43293
1854				Olfr1423	0.076165	698.422	Zer1	5.52157e-10	1.75041	Stc2	2.00987e-109	2.72835	Tceal3	7.16174e-75	9.10621	Mlph	0.100805	2.32341
1855				Matn1	0.076165	656.422	Prelid2	5.5313e-10	2.39124	Dll4	2.9662e-109	2.4283	Ubxn4	7.286e-75	1.5883	Gpr161	0.10105	2.91328
1856				Rergl	0.076165	625.831	Osbpl5	5.59293e-10	2.15575	Cyp2c65	3.42126e-109	3.37594	Me1	7.2905e-75	3.55305	Trub1	0.101247	1.60286
1857				Myo3b	0.076165	576.547	Ppargc1b	5.65016e-10	1.92994	Sgsm1	4.46209e-109	3.15109	Aak1	8.75566e-75	2.46474	Hykk	0.101344	2.01646
1858				Trbv2	0.076165	547.079	Kifc3	5.74722e-10	1.85777	Glce	8.18842e-109	1.76442	Mpv17	9.17642e-75	2.33154	Nell1	0.10136	7.00824
1859				Olfr1328	0.076165	505.578	Klf16	5.79636e-10	1.56474	Lrrc51	1.32549e-108	1.78081	Marchf2	9.87213e-75	1.596	Dnah7a	0.101614	3.90326
1860				Try5	0.076165	471.515	Kremen1	5.8401e-10	1.67577	Rwdd2b	2.08337e-108	2.27385	Tnrc18	1.07181e-74	1.78665	Hdac2	0.102002	1.63042
1861				Trav14-2	0.076165	450.351	Adck5	6.02911e-10	2.93715	Zfp946	3.11708e-108	1.8886	Ctnnbip1	1.0969e-74	1.62408	Zfp248	0.102118	3.64903
1862				Trbv29	0.076165	450.351	Echdc1	6.07678e-10	1.82862	Gstm4	3.22076e-108	1.69503	Slc1a5	1.11141e-74	2.06762	Klhl24	0.102291	1.54735
1863				Cd70	0.076165	446.591	Me1	6.14061e-10	1.61264	Epha1	3.66032e-108	5.04733	Ntmt1	1.15184e-74	2.18016	Dcdc2b	0.102297	8.63156
1864				Trav16	0.076165	394.396	Fhod1	6.25417e-10	1.75195	Kctd3	3.92676e-108	1.5543	Phax	1.16639e-74	1.7604	Ntrk2	0.102383	1.97495
1865				Il3	0.076165	343.014	Rbsn	6.38542e-10	1.53199	Tefm	5.92095e-108	1.84949	Satb1	1.39006e-74	1.82853	Rnf122	0.102894	2.39291
1866				Trbv12-2	0.076165	214.317	Rab40c	6.38686e-10	2.62624	Bace2	6.13399e-108	2.1542	Tvp23b	1.5104e-74	2.0092	Ern1	0.102974	1.53931
1867				Tg	0.0786255	10.8747	Spice1	6.41934e-10	1.63851	Harbi1	6.49801e-108	2.44815	Fam13c	1.79228e-74	4.83367	Scd1	0.103123	3.163
1868				Trbv19	0.0807232	8.8585	Fam98a	6.45429e-10	3.11561	Slc25a38	7.01434e-108	1.53785	Pcdh9	2.14674e-74	13.8644	Cep295nl	0.1033	5.33884
1869				Cyp4x1	0.0812768	8.83305	Serinc5	6.48659e-10	2.68792	Ppara	7.34264e-108	6.96508	Eno2	2.21294e-74	8.37943	Gm49380	0.10358	6.20466
1870				Car7	0.082298	2.99259	Cd55	6.58913e-10	1.6459	Gpn1	8.09001e-108	1.85803	Adprh	2.73689e-74	1.81956	1700029I15Rik	0.103768	1.92244
1871				Shcbp1l	0.0841633	7.68474	Cep170b	6.79656e-10	3.18788	Prmt7	8.64866e-108	1.54934	Ptprf	2.85396e-74	3.2524	Ccdc34	0.10379	1.67977
1872				Klra9	0.0939697	19.0947	Slc25a13	6.9057e-10	2.52728	Setd6	9.54761e-108	2.66391	Rfc1	3.72019e-74	1.76684	Cd244a	0.103885	2.47269
1873				H2-Eb2	0.0972796	2.71836	Sp2	7.06803e-10	1.54999	Sytl4	1.83611e-107	2.94582	Nhs	4.6899e-74	6.01808	Podxl	0.10413	1.7416
1874				Tmem72	0.0989942	1.50238	Foxo3	7.13285e-10	3.51825	Usp10	1.89513e-107	1.55295	2610008E11Rik	5.17126e-74	4.76937	Zfp385b	0.104526	1.95532
1875				Tesmin	0.103691	1.73842	Atm	7.13562e-10	2.26273	Slc1a4	2.41821e-107	2.73979	Acvr2a	5.98692e-74	4.16301	Tarbp2	0.104582	1.74505
1876				Adam30	0.103863	2.31771	Gstk1	7.21425e-10	3.13455	Ndufa11	2.64382e-107	1.57354	Lyrm2	6.5603e-74	1.93809	Tlcd5	0.105314	2.80587
1877				Stra8	0.10512	4.57107	Ehbp1l1	7.29874e-10	1.96098	Ephx4	6.18939e-107	3.93197	Esyt1	7.63733e-74	2.10646	Daam1	0.105328	1.7058
1878				Eomes	0.105202	11.9561	Ascc2	7.37712e-10	2.78068	C4bp	7.55838e-107	5.4757	Map7d1	9.2311e-74	1.51577	Itih5	0.105377	2.38794
1879				Klkb1	0.107477	8.0349	Pank1	7.45292e-10	1.89997	E2f2	8.31037e-107	2.36069	Stxbp4	9.85378e-74	6.6072	Arvcf	0.105432	2.3858
1880				1700001C19Rik	0.11608	7.73043	Ppp6r2	7.52734e-10	1.84912	Eef1akmt4	8.70009e-107	2.0043	Extl2	9.93418e-74	4.58967	Zfp870	0.105888	2.61675
1881				Pnma1	0.119865	6.16858	Aqp8	7.54167e-10	8.86155	Sytl2	3.28681e-106	1.78344	Spry1	9.98079e-74	4.32308	Tuba8	0.106407	5.24774
1882				Mmp27	0.124003	5.4124	Tbc1d8b	7.87865e-10	1.78327	Nudt7	3.8643e-106	1.53618	Svopl	1.0629e-73	15.8152	Gar1	0.106456	1.9454
1883				Nphs2	0.125998	2.61483	Mtm1	7.89666e-10	2.70829	N4bp3	4.34186e-106	2.37145	Rilpl1	1.28547e-73	2.90937	Phyhipl	0.106518	5.51753
1884				Gm4707	0.128396	1.74658	Cc2d2a	7.91743e-10	2.05648	Clu	4.67867e-106	2.27008	Arf5	1.43953e-73	1.76038	Nfx1	0.106686	1.719
1885				Slc25a31	0.128877	3.068	Iffo2	8.08315e-10	1.89846	Acot4	7.93455e-106	2.5806	Adgrb2	1.56779e-73	16.0257	Dmtn	0.106949	3.73622
1886				Plcxd1	0.131152	2.29076	Tspan12	8.16829e-10	2.28594	Nav2	8.94237e-106	1.68389	Pias3	1.81542e-73	2.56732	Col17a1	0.107414	5.14774
1887				Ncr1	0.13164	4.9556	Anxa4	8.24147e-10	3.12775	Trim46	9.2081e-106	4.61196	Tspyl1	2.06746e-73	2.00704	Nanos1	0.107515	2.73534
1888				Lrrc4	0.133375	2.21832	Umad1	8.35042e-10	1.50876	Acsl1	1.24621e-105	1.5783	Itga11	2.13581e-73	146.156	Nrsn2	0.107817	6.76258
1889				Poln	0.134995	1.54914	Krt20	8.74269e-10	6.63967	Map2k6	3.33429e-105	1.63865	3830403N18Rik	2.33296e-73	6.52558	Acpp	0.108203	7.11281
1890				Nphs1	0.137926	2.86712	Zfp646	8.90744e-10	2.33735	Fam189a2	3.95228e-105	1.52504	Efcab15	2.84122e-73	10.0273	Gstm2	0.108676	1.51063
1891				Tcf24	0.138423	1.75519	Zfp507	8.93366e-10	2.11532	Rpp40	5.91038e-105	1.94847	Zbtb44	3.29988e-73	2.3639	Spag1	0.108689	1.61475
1892				Mfsd4b4	0.144293	1.99631	Yipf2	9.02408e-10	1.60966	6030458C11Rik	6.09741e-105	1.55926	Dmkn	3.43511e-73	19.6731	Cfap44	0.109233	2.5667
1893				Celsr3	0.150659	1.65373	Rfk	9.03837e-10	3.92147	R3hcc1	7.33171e-105	1.51642	Dnajc18	3.46762e-73	3.10848	Srpx2	0.109249	1.82397
1894				Col9a2	0.151364	1.85527	Slc35c1	9.13606e-10	2.27196	Echdc2	1.09225e-104	2.0285	Thoc2	3.56323e-73	1.76523	Fbf1	0.109269	1.89514
1895				Haspin	0.15566	1.50337	Slc38a1	9.17574e-10	2.33016	Pla2g2f	1.11229e-104	2.62153	A730046J19Rik	4.11585e-73	20.7446	Limk2	0.109481	1.87325
1896				Hexim2	0.158507	1.66393	Rhot2	9.27628e-10	2.41948	Sdr42e1	1.57348e-104	1.84646	Spin1	4.14231e-73	1.9395	Hibch	0.109503	2.40653
1897				Il22	0.159157	49.782	Mllt1	9.60288e-10	1.94435	Ugt2b36	2.2574e-104	38.1568	Pcm1	5.15426e-73	1.83198	Cdt1	0.110149	1.65968
1898				Rbpjl	0.162455	26.1726	Pdp1	9.72376e-10	1.77624	Mmachc	2.31733e-104	2.98465	4921524J17Rik	5.68882e-73	1.70589	Zbtb7b	0.110355	1.53085
1899				Axdnd1	0.173842	2.77323	Ap1g2	9.89048e-10	1.71824	Ccl25	2.37035e-104	2.24688	Ppp3cb	7.02133e-73	1.92304	Msh3	0.110362	2.51875
1900				Gm10767	0.177976	1.56451	Fbxo31	1.00511e-09	2.30092	Pdp2	2.42952e-104	3.05276	Psmd12	9.29875e-73	1.54429	Epn3	0.110585	1.99561
1901				Adarb2	0.182466	13.3961	Plekhh3	1.0063e-09	1.76515	Tmem218	6.68134e-104	1.59889	Mier3	1.07947e-72	3.07154	Map3k4	0.110736	1.58483
1902				Zic5	0.182914	12.7997	Traf2	1.01934e-09	2.08176	Pinx1	8.31886e-104	1.71781	Pcnp	1.34237e-72	1.52519	Brsk2	0.111203	4.38424
1903				Zfp791	0.184897	2.7442	Rdh10	1.03956e-09	3.10172	Slc28a2	9.93514e-104	1.70807	Ephb3	1.49074e-72	3.80181	Ahi1	0.111363	2.71178
1904				Iqch	0.187721	5.7094	Erc1	1.05774e-09	1.67667	Krr1	1.79022e-103	1.74927	Sp1	1.7338e-72	1.7812	Als2	0.111453	1.99462
1905				Fam107a	0.190069	9.07563	Nipal3	1.11174e-09	1.66837	Top1mt	2.32928e-103	1.94423	Tia1	1.80532e-72	2.43915	mt-Nd6	0.111549	1.57414
1906				Unc80	0.192967	6.68436	Klf4	1.11698e-09	2.87925	Riox1	2.68737e-103	1.97376	Snw1	1.80853e-72	1.54933	Gramd3	0.112017	1.6173
1907				Scrg1	0.194381	4.19619	Usp2	1.12061e-09	1.81473	Sun1	2.8706e-103	1.53885	Ccdc136	1.81937e-72	9.39432	Ablim2	0.112457	1.83635
1908				Htra4	0.195195	5.69703	Anks3	1.15213e-09	2.56402	Tmed6	3.61527e-103	11.2453	Pigk	1.84429e-72	2.60965	Mill2	0.112642	1.66166
1909				Prss27	0.198501	7.7693	Msto1	1.21535e-09	2.83782	Slc18b1	3.63488e-103	2.1795	Pdzrn4	1.94923e-72	10.5397	Snca	0.112903	6.2218
1910				Ltb4r2	0.201516	6.32805	Clp1	1.23325e-09	1.54662	Chac2	3.96948e-103	2.58598	Cgnl1	2.03951e-72	3.55049	Srek1ip1	0.113069	1.69823
1911				Gpr4	0.20173	3.16316	Slx1b	1.2704e-09	2.15058	Fem1a	4.71919e-103	1.51004	Tmem127	2.18648e-72	1.53487	Nuggc	0.113114	20.6014
1912				Cfap44	0.204964	1.86183	Ptk2b	1.28348e-09	2.35062	Mia3	1.00416e-102	1.70352	Nme2	2.54204e-72	1.60741	Arhgef19	0.113219	2.35849
1913				Zfp953	0.206318	1.62825	Snapc3	1.29797e-09	2.05868	Rrp36	1.1362e-102	1.58181	Nectin3	3.31651e-72	2.20825	Dnmbp	0.113234	2.3324
1914				Tcte3	0.206387	4.90563	Mettl21a	1.31977e-09	1.87303	Ugt8a	1.44803e-102	5.96678	Bsg	3.98456e-72	2.15671	Metrn	0.113453	3.055
1915				Hey2	0.210516	1.68742	Emp1	1.32257e-09	1.88461	Nupr1	2.64596e-102	2.42867	Cep112	4.2055e-72	4.2981	Abo	0.11349	2.73707
1916				Themis	0.216879	4.12806	Polg2	1.32348e-09	2.07044	Upk1a	4.68183e-102	1.81521	Usp34	5.13074e-72	1.62102	Pcdh9	0.113613	3.90879
1917				Gtse1	0.218059	1.90986	Jup	1.32924e-09	3.45219	Cyp2c40	6.49589e-102	7.49684	Elovl5	5.2134e-72	2.03947	Zfp296	0.113657	3.30835
1918				Plpp7	0.223775	1.59381	Stk35	1.33263e-09	2.39586	Ctnnal1	1.05905e-101	1.67211	Mybpc1	5.30245e-72	156.782	Exo1	0.113745	4.01187
1919				Trdv4	0.231022	1.78987	Oplah	1.36769e-09	2.09682	Ndufb4	1.19513e-101	1.66209	Tmem38a	5.69401e-72	4.36676	Bcl2l14	0.113777	2.45786
1920				Dpp6	0.232564	2.33019	Ccdc77	1.36913e-09	2.43733	Polrmt	1.463e-101	1.71948	Egln1	5.80491e-72	1.77903	Grhpr	0.113811	1.87874
1921				Fam169b	0.234042	2.65833	Ice2	1.37349e-09	1.56105	Tmtc4	1.62315e-101	2.53202	Chid1	7.35358e-72	3.02304	Gabra2	0.11383	2.02724
1922				Phf11c	0.241755	1.71724	Uhrf1bp1l	1.37385e-09	2.03711	Smug1	1.65825e-101	2.42989	Nrbp2	9.27595e-72	3.05668	Ubiad1	0.113914	1.59
1923				Rims3	0.248349	3.01272	Orc5	1.38972e-09	1.90185	Znrd1as	2.80088e-101	1.71507	Ei24	9.42915e-72	1.75761	Mtm1	0.113971	1.81703
1924				Comp	0.256554	2.62702	Rnf219	1.3928e-09	2.10851	Dhrs11	5.24496e-101	2.73309	Rnft1	9.55319e-72	1.988	Grem2	0.113985	1.69171
1925				Mroh2a	0.257233	2.18995	Fbxo4	1.40548e-09	1.69412	Smbd1	6.16279e-101	7.61805	Bod1l	9.62529e-72	1.74951	Epha1	0.114389	1.99164
1926				Trmt10a	0.265025	1.65301	Khdrbs3	1.41825e-09	2.56168	Mcc	1.03162e-100	2.05083	Srsf10	1.08759e-71	1.5271	Dnase1l2	0.114528	1.63968
1927				Trav14n-3	0.272203	222.847	Nup160	1.45915e-09	1.66051	Bend7	1.33102e-100	3.18506	Spats2	1.19925e-71	2.33489	Trim7	0.114858	1.75273
1928				Gp9	0.272868	7.16227	Ccdc91	1.46656e-09	2.97116	Piga	1.44936e-100	1.73816	A4galt	1.33331e-71	6.40361	Arhgef9	0.115374	2.68851
1929				Gzma	0.273609	6.07788	Axin2	1.47547e-09	2.20064	Gpn2	1.65253e-100	1.60922	Gjc2	1.34205e-71	7.20246	Napepld	0.115528	2.97022
1930				Zfp273	0.292517	1.73176	Dclk1	1.48167e-09	1.54878	Acta1	2.10666e-100	3.6907	Rnf217	1.57583e-71	3.51744	Amph	0.115588	3.49416
1931				Rgsl1	0.293864	3.01561	Styk1	1.48377e-09	2.74279	Zfp507	2.79792e-100	1.71732	2410002F23Rik	1.61179e-71	2.13123	Zfp668	0.115672	2.04241
1932				Cryba2	0.295246	1.62455	Mccc1	1.48905e-09	2.05272	Zbtb6	2.86614e-100	1.7136	Nae1	1.63816e-71	2.00934	Flna	0.115822	2.53487
1933				Pigw	0.303775	1.55526	Plekhb2	1.51464e-09	2.88677	Slc51a	3.23325e-100	2.41983	Fgf5	1.66482e-71	36.038	Sephs2	0.115995	1.78944
1934				Adgrv1	0.305844	1.74296	Gnai1	1.5161e-09	1.97148	Nkiras1	5.73877e-100	1.60221	Calr	1.95429e-71	1.75468	Klk8	0.116299	2.69555
1935				A3galt2	0.307315	2.91609	Flnc	1.52269e-09	1.54366	Ints9	5.79641e-100	1.61481	Slc16a1	2.24507e-71	5.1313	Ttc9b	0.116474	12.1235
1936				Slamf1	0.30895	2.50411	Man2c1	1.56115e-09	2.22009	Zfp7	7.00832e-100	2.04652	Tcf3	2.75127e-71	1.62693	Fv1	0.116548	4.17734
1937				Dnah11	0.322116	29.3875	Ceacam20	1.62965e-09	11.3654	Ddx20	8.48041e-100	1.66196	Palmd	2.80237e-71	6.0687	Mnx1	0.116818	6.40213
1938				Prss2	0.322195	10.8908	Ift172	1.62982e-09	2.61957	Fam199x	1.23568e-99	1.68751	Golga2	3.17204e-71	2.01349	Asic1	0.116853	8.81656
1939				Ankrd23	0.322287	1.51903	Lrrc1	1.63724e-09	2.24428	Trp53rkb	1.41981e-99	2.82362	Itpripl2	3.1993e-71	2.11298	Npnt	0.117166	1.63199
1940				Trav14d-3-dv8	0.323137	26.5838	Pi4kb	1.64943e-09	1.6441	Fabp6	1.43344e-99	4.7607	Cachd1	3.30019e-71	3.1757	Atp2a2	0.11721	2.04594
1941				Mypn	0.325482	23.2331	Ddit4	1.66993e-09	2.50971	Mapt	7.48443e-99	3.08358	Alg2	3.77281e-71	3.36458	Slc25a35	0.117337	3.12951
1942				P2rx3	0.332363	18.7724	Clip2	1.68324e-09	2.18219	Tex9	9.58984e-99	2.33222	Sox11	3.86607e-71	6.04965	Nectin1	0.11735	1.91663
1943				1700094D03Rik	0.332506	3.9154	Acp6	1.68408e-09	2.16257	Micos13	1.02311e-98	1.6609	Car11	3.86775e-71	6.96184	Marchf3	0.117447	1.60974
1944				Krt24	0.337911	16.373	Tmem185a	1.71605e-09	2.29484	Arhgap42	1.29055e-98	1.65843	Nkain3	3.96516e-71	29.4985	Rnf43	0.117499	2.70443
1945				1700113H08Rik	0.343445	16.9295	Stat2	1.72442e-09	1.539	Lipt2	1.3188e-98	2.2815	Slc4a8	4.31495e-71	7.72811	Uck2	0.117637	2.07782
1946				Qrich2	0.34404	2.06615	Zfp236	1.74142e-09	1.98852	Ndufc1	1.45882e-98	1.67864	Abhd16a	4.87149e-71	1.66634	Vstm4	0.117723	1.53491
1947				Gypa	0.348475	13.0567	Car9	1.80516e-09	2.05303	Sft2d3	1.65835e-98	1.70083	Zmym4	5.34328e-71	2.16759	Amn	0.11791	2.38367
1948				Marchf4	0.349075	6.62952	Zxdb	1.80522e-09	1.81689	Slc7a9	3.91413e-98	2.09729	Nsmaf	5.968e-71	2.46748	Map9	0.118057	2.35249
1949				Asgr1	0.351438	2.56245	Strn	1.81586e-09	2.23426	Rbks	4.65789e-98	1.52962	Crim1	7.37431e-71	4.29738	Thoc2l	0.118314	1.90154
1950				Tnfrsf22	0.352412	1.55287	Zfp809	1.81899e-09	1.97818	Ank	5.21256e-98	1.89651	Scyl1	9.59271e-71	1.9625	Slc7a9	0.118329	2.47629
1951				Spink13	0.352652	9.75342	Arfgap3	1.82179e-09	3.50202	Fbp1	6.29253e-98	4.1996	Spink2	1.01143e-70	225.351	Rpap2	0.118375	1.53021
1952				Catsperz	0.360285	2.87142	Homer2	1.82396e-09	1.87998	Qrsl1	9.95562e-98	1.61085	Btg3	1.09713e-70	2.38125	Phlda2	0.119121	1.72524
1953				Pnma3	0.369021	6.58943	Dhx57	1.85236e-09	2.27218	Dok7	1.434e-97	3.98777	Dnmt3a	1.41492e-70	1.81364	Caskin2	0.119187	1.79776
1954				Nmrk2	0.369092	6.16538	Znfx1	1.86592e-09	1.95703	Chrm1	1.53287e-97	3.13993	Pbxip1	1.43153e-70	2.016	Tmem132b	0.119421	3.28705
1955				Rph3a	0.372551	5.71822	Sh2d4a	1.86787e-09	2.08362	Arg2	2.2933e-97	1.9144	Snx4	1.58301e-70	1.66194	Phtf1	0.119556	2.1182
1956				Syce1l	0.376203	5.0297	Vmac	1.87327e-09	2.29335	Slc23a3	2.79733e-97	1.7502	Ube2h	1.62733e-70	1.62672	S1pr4	0.119918	4.64505
1957				Nat8f5	0.378274	4.83451	Hectd3	1.96996e-09	2.74512	Eif2b3	3.09933e-97	1.50271	Arfip1	1.77056e-70	2.74289	Sardh	0.120066	1.60905
1958				Gpr149	0.385083	3.91551	Ezh1	2.04347e-09	2.33671	Naf1	3.68317e-97	1.53002	Ebpl	1.87268e-70	1.89365	Cdkl1	0.120458	4.16754
1959				Hspe1-rs1	0.387168	4.21993	Pex11g	2.13707e-09	2.6683	Gpr20	6.13636e-97	2.6675	Rarb	1.89878e-70	15.5623	Hist1h2br	0.120875	2.10516
1960				Trav3-3	0.388591	3.48161	Helb	2.1444e-09	1.71262	Osr2	7.21535e-97	2.48095	Myl12a	1.99942e-70	1.71517	Slc37a1	0.121003	1.75232
1961				Aloxe3	0.390092	5.39905	Exoc2	2.15829e-09	2.62917	Agmat	8.01938e-97	3.34507	Spon1	2.0663e-70	11.6512	Ppat	0.121633	1.65568
1962				Cep76	0.391392	2.07644	Kcne3	2.17382e-09	1.72556	Dph6	8.23718e-97	1.66655	Acvr1	2.07377e-70	2.84384	Nbeal1	0.121723	1.61529
1963				Tdrd5	0.39146	3.21011	Zbtb18	2.21682e-09	2.60263	Tubal3	8.59335e-97	3.73068	Igf2bp2	2.43461e-70	2.65588	Catsper4	0.122217	3.78313
1964				Slc4a5	0.395755	2.8533	Pheta1	2.25517e-09	2.27589	Dusp28	1.33484e-96	1.68804	Rnf145	2.49968e-70	1.98623	Slc25a1	0.122461	1.73919
1965				Serpinb9b	0.39776	2.70677	Pafah2	2.30761e-09	3.34047	Polr3g	3.41806e-96	2.12694	Arl6ip5	2.70898e-70	1.84642	Epha5	0.122961	5.28591
1966				Pagr1a	0.400149	1.61726	Wdfy1	2.33424e-09	1.62113	Cep19	5.4404e-96	1.50546	Cnn2	2.72221e-70	1.57866	Tnrc6c	0.123233	1.57902
1967				Fam209	0.401396	2.41732	Ptpn4	2.37277e-09	2.26346	Kank1	5.88809e-96	1.58083	Socs3	3.87916e-70	1.78353	Krtap26-1	0.123633	11.4531
1968				Otof	0.403025	2.31362	Phldb2	2.38489e-09	2.19467	Ndufb5	9.12162e-96	1.9012	Lhfpl2	3.88512e-70	1.84175	Tmprss7	0.124003	4.16277
1969				Doc2a	0.406385	2.13068	Tatdn3	2.41374e-09	1.80782	Mthfd1l	9.4922e-96	1.83934	Dmpk	4.41346e-70	1.83625	Rftn2	0.124014	1.96772
1970				Slc26a9	0.407383	2.05812	Bcl2l2	2.42388e-09	2.10394	Ces2a	1.78105e-95	1.55833	Tspan7	4.41463e-70	3.62496	Sema3b	0.124097	2.13972
1971				Trpa1	0.408484	1.98882	Pigm	2.43354e-09	2.11935	Farp2	1.95346e-95	1.98408	Psmd9	4.77799e-70	1.61252	Pkia	0.124225	1.67652
1972				Spata48	0.413617	3.24273	Ddx19b	2.43695e-09	1.61053	Iba57	2.2365e-95	1.61573	Naxe	5.00311e-70	1.5352	Fbxw8	0.124334	1.66037
1973				Gpr21	0.42269	3.63684	Jrkl	2.44641e-09	1.75467	Dnph1	3.63653e-95	2.10369	Plbd2	5.03803e-70	1.83135	Ezh2	0.124367	1.74742
1974				Chd5	0.427627	1.56862	Dgat1	2.46503e-09	1.99237	Whrn	5.08208e-95	2.0382	Dhx36	5.93121e-70	1.7166	Armcx1	0.124467	1.78985
1975				Chst13	0.432662	2.00115	Med24	2.48064e-09	2.27872	Gal3st2b	7.01556e-95	4.65198	Stom	6.33176e-70	2.11374	Nrf1	0.124945	1.50825
1976				Gm26620	0.432803	1.99553	Pakap	2.52819e-09	1.55068	Pebp1	7.43846e-95	1.62557	Ncor2	6.93291e-70	2.08988	Elac2	0.125088	1.64709
1977				Otos	0.46822	2.64505	Errfi1	2.53675e-09	2.49101	Usp49	9.53355e-95	1.75612	Epn2	7.41882e-70	4.22484	Nav3	0.125422	1.58121
1978				Ccdc142	0.471061	1.77831	Rffl	2.59318e-09	1.93568	Smim5	1.00286e-94	3.16979	Cd99l2	1.48835e-69	2.13216	Il17c	0.125696	65.3271
1979				S100a2	0.471682	2.13197	Slc30a4	2.60562e-09	2.22502	Anxa8	1.73328e-94	1.70021	Pygm	1.50072e-69	5.27109	Ptpn20	0.125962	2.03958
1980				D930020B18Rik	0.473862	2.926	Bicd1	2.62444e-09	1.8333	Tbc1d8b	2.75135e-94	1.80088	Iqsec1	1.58663e-69	2.13859	Slmap	0.126032	1.70366
1981				Gpr82	0.474241	9.05605	Tlr4	2.62575e-09	1.70282	Fam185a	3.21697e-94	3.93135	Cdk5rap3	1.61192e-69	1.5665	Itgb7	0.126138	2.2988
1982				Slc24a1	0.477357	2.11049	Fam174b	2.6264e-09	2.94362	Wdr73	4.26555e-94	1.52937	Fbxo11	1.94061e-69	1.88644	Terb1	0.126377	14.7121
1983				Brsk2	0.477519	2.95292	Plekhg5	2.63728e-09	1.59751	Mab21l4	4.37854e-94	6.51664	Krit1	2.26983e-69	2.2121	Gp6	0.126871	61.2439
1984				Atf7ip2	0.491513	2.49767	Amacr	2.67126e-09	3.20049	Asb7	8.92764e-94	1.76437	Ccny	2.28976e-69	1.89163	Zfp428	0.127062	2.41942
1985				Dgkg	0.491598	2.64498	Gpr137	2.67314e-09	2.23615	Tamm41	9.13756e-94	1.71146	Hoxc4	2.92153e-69	13.487	Acot7	0.127239	2.05963
1986				Zfp420	0.496793	1.57739	Acer2	2.687e-09	2.83083	Gchfr	1.15733e-93	1.98404	Crybg3	3.1576e-69	2.80231	St8sia1	0.127381	7.67117
1987				Foxn1	0.500041	1.88888	Stambpl1	2.68819e-09	2.20417	Fam124a	1.47981e-93	1.57089	Fam76a	3.16675e-69	1.70211	Lmtk2	0.127525	1.65276
1988				Lman1l	0.502092	2.0954	Arhgef18	2.70163e-09	2.81912	Hsd17b14	1.5482e-93	3.76661	Tm2d3	3.63877e-69	2.05987	Prkar2b	0.127963	1.8756
1989				Opn3	0.505783	1.98339	Sbf1	2.73459e-09	2.47651	Dennd11	1.75149e-93	2.34372	Tmem138	3.72701e-69	4.29014	Fzd1	0.127987	2.39335
1990				Cpt1b	0.506292	1.85581	Zfp994	2.77039e-09	1.7087	Eif3i	2.74777e-93	1.56776	Tbck	4.01544e-69	2.66365	Lcat	0.128268	2.10637
1991				Fam169a	0.508608	3.19208	Cep85	2.79361e-09	1.60706	Tbccd1	2.75303e-93	1.50497	Trim32	4.25972e-69	3.54127	Aplp1	0.128377	2.14145
1992				Sv2b	0.510895	1.96974	Kri1	2.85249e-09	1.79725	Phf21b	3.7191e-93	2.68524	Hoxd10	4.53893e-69	2.39618	Eci1	0.128384	1.51956
1993				Acsbg3	0.51557	3.05795	Zfyve1	2.87956e-09	2.39362	Msh3	4.66979e-93	2.00093	Fbxw2	4.71428e-69	1.59139	Ooep	0.128434	3.38345
1994				Frzb	0.519309	2.55613	Mroh1	2.88325e-09	2.09582	Slc35g2	4.71708e-93	4.21583	Efcc1	5.30987e-69	15.6397	Ppp2cb	0.12848	1.60149
1995				Bcan	0.521063	6.9316	Atg14	2.88502e-09	2.30554	Ccdc77	9.14492e-93	1.70181	Phf11d	5.32177e-69	2.51196	Lrrn2	0.128562	2.19708
1996				Tnfrsf4	0.530668	5.80223	Unc45a	2.94141e-09	3.15122	Oxsm	9.63045e-93	1.6644	Sidt2	7.4408e-69	1.79152	Kif4	0.129074	1.59812
1997				Sarm1	0.535627	3.42567	Gadd45a	3.02189e-09	2.36585	Sox4	1.05998e-92	1.53735	Setd5	7.4845e-69	1.92895	Micall1	0.129138	1.83775
1998				1300017J02Rik	0.540505	4.22229	Bpgm	3.11273e-09	2.83076	Timp4	1.64062e-92	5.18571	Rc3h2	8.24417e-69	2.04015	Mus81	0.129323	1.776
1999				Zfp385c	0.540685	1.8566	Chst4	3.17729e-09	1.58665	Il18	1.93819e-92	1.64596	Tmem198b	8.339e-69	4.37847	Cdc25a	0.129673	2.09038
[truncated: 3,874 more rows]
